# Supplementary material for: The Activation of the LIMK/Cofilin Signaling Pathway via Extracellular Matrix–Integrin Interactions Is Critical for the Generation of Mature and Vascularized Cardiac Organoids
Source: Cells. 2023 Aug 9;12(16):2029. doi: 10.3390/cells12162029 (PMC10453200; doi:10.3390/cells12162029)
Supplement: Supplementary file 1 [file cells-12-02029-s001.zip]

Archive with 13 entries (13 files):
- Cells_Supplemental Material_Revision_Final.pdf
- [Table] Supplementary Table S1_Primers used for qRT-PCR.xlsx
- [Table] Supplementary Table S2_Antibodies for immunostaining.xlsx
- [Table] Supplementary Table S3_Antibodies for WB.xlsx
- [Table] Supplementary Table S4_Venn diagram gene list_.xlsx
- [Table] Supplementary Table S5_GO CM, vessel.xlsx
- [Table] Supplementary Table S6_GO signaling pathway.xlsx
- [Video] Supplementary Video S1.mp4
- [Video] Supplementary Video S1_Chapter.jpg
- [Video] Supplementary Video S2.mp4
- [Video] Supplementary Video S2_Chapter.jpg
- [Video] Supplementary Video S3.mp4
- [Video] Supplementary Video S3_Chapter.jpg
