# Supplementary material for: The Activation of the LIMK/Cofilin Signaling Pathway via Extracellular Matrix–Integrin Interactions Is Critical for the Generation of Mature and Vascularized Cardiac Organoids
Source: Cells. 2023 Aug 9;12(16):2029. doi: 10.3390/cells12162029 (PMC10453200; doi:10.3390/cells12162029)
Supplement: Supplementary file 1 [file cells-12-02029-s001.zip › [Table] Supplementary Table S1_Primers used for qRT-PCR.xlsx]

## Sheet: Supplemental Table S1
Supplemental Table S1. Primers used for qRT-PCR
Gene	Forward primer (5'-3')	Reverse primer (5'-3')	Product (bp)
AFP	TGAACGGCATGAACACGTA	GCCCACGTACGACGACAT	101
CALPONIN1	TAAGAGAAGGGCGGAACATC	GCTTGGGGTCGTAGAGGTG	108
CAV3	GAGGCCCAGATCGTCAAG	TCACGTCTTCAAAATCCACCT	106
CD117	ATGGCATGCTCCAATGTGT	GGCAGTACAGAAGCAGAGCA	100
CD31	GAGTCCTGCTGACCCTTCTG	TCAGGTTCTTCCCATTTTGC	120
COL4A1	CCAGGACCAAGTGGAAGAGA	GGGCTGACATTCCACAATTC	99
COL4A2	GGGGGAACCAGGAATAAGAG	ACCACTCAAGCCAGGGTAAC	91
CPT1B	TGTGAGTGACTGGTGGGAAG	TTGATGAGCACAAGGTCCAT	96
cTnI	GCAGATGCCATGATGCAG	CACCTCCCGGTTTTCCTT	114
cTnT	GTCGGCAGCTGCTGTTCT	TCCTCTCTCCAGTCCTCCTCT	124
CXCR4	CCTGCCTGGTATTGTCATCC	AGGATGACTGTGGTCTTGAGG	105
EFNB2	GTGTGCCAGACAAGAGCCATGAAG	GGGACTTGTTGTCGAACTTCTTCC	117
eNOS	GACTGAAGGCTGGCATCTG	CCATGTTACTGTGCGTCCA	107
EPHB4	GTGGTCATTGTGGTCGCAGTTCTC	CCTCACAGCCTCATTAGGGTCTTC	129
FSP1	TTCAGTCACAATGCCGTGATT	TTCAGTCACAATGCCGTGATT	105
GAPDH	GAGTCCACTGGCGTCTTCAC	TTCACACCCATGACGAACAT	119
JPH2	GAGGTGGAGGTGGAAGAGG	TCAGGTCAGGAGGTGAACAA	99
MESP1	CCGAGTCCTGGATGCTCTC	AGTCTGGGGACGAGACGAG	96
MLC2a	GGGTGGTGAACAAGGATGAG	GTGTCAGGGCGAACATCTG	93
MLC2v	GCAGGCGGAGAGGTTTTC	AGTTGCCAGTCACGTCAGG	74
mtDNA (tRNALeu(UUR))	CACCCAAGAACAGGGTTTGT	TGGCCATGGGTATGTTGTTA	107
nDNA (macroglobulin)	TGCTGTCTCCATGTTTGATGTATCT	TCTCTGCTCCCCACCTCTAAGT	86
NANOG	GATTTGTGGGCCTGAAGAAA	AAGTGGGTTGTTTGCCTTTG	155
04-Oct	AGTGAGAGGCAACCTGGAGA	GCCGGTTACAGAACCACACT	125
OTX2	GGGTATGGACTTGCTGCAC	AGTGCTTCCAGCACATCTAGC	108
PDGFRβ	GTGCTGGGAAGAGAAGTTTGA	TCATCCACCTGCTGGTACTTC	108
PGC1A	CATCAGCAATGGATGAGACC	CCAACCAGAGCAGCACACT	94
PROX1	GCTCCAATATGCTGAAGACC	ATCGTTGATGGCTTGACGTG	140
T	GCTGTGACAGGTACCCAACC	CATGCAGGTGAGTTGTCAGAA	106
TBX18	CCTGGAATTCCCAAGCAAG	GAGGAGCCAGACAAAAGGTG	101
TFAM	GTTTCTCCGAAGCATGTGG	AGATGAAAACCACCTCGGTAAA	127
TIE2	GGACCTGAATGCAACCATCT	TTCACAAGCCTTCTCACACG	121
VIMENTIN	TACAGGAAGCTGCTGGAAGG	ACCAGAGGGAGTGAATCCAG	104
vWF	TAAGTCTGAAGTAGAGGTGG	AGAGCAGCAGGAGCACTGGT	109
ZIC2	ATCCACAAAAGGACGCACAC	GTCACAGCCCTCAAACTCG	60
αSMA	ATCCCCGGGACTAAGACG	CAAAGCCGGCCTTACAGAG	113
