# Supplementary material for: The Activation of the LIMK/Cofilin Signaling Pathway via Extracellular Matrix–Integrin Interactions Is Critical for the Generation of Mature and Vascularized Cardiac Organoids
Source: Cells. 2023 Aug 9;12(16):2029. doi: 10.3390/cells12162029 (PMC10453200; doi:10.3390/cells12162029)
Supplement: Supplementary file 1 [file cells-12-02029-s001.zip › [Table] Supplementary Table S2_Antibodies for immunostaining.xlsx]

## Sheet: Supplemental Table S2
Supplemental Table S2. Antibodies for immunostaining
Antibody	Company	Product number	Concentration
CAV3	Abcam	ab2912	1:500
CD31	DAKO	M0823	1:200
cTnT	Thermo Fisher Scientific	MS295	1:400
Cx43	Abcam	ab11370	1:500
FOXA2	Abcam	ab108422	1:250
FSP1	Merck Millipore	07-2274	1:500
JPH2	Thermo Fisher Scientific	40-5300	1:500
MIXL1	Novus Biologicals	NBP2-55175	1:500
MLC2a	Synaptic Systems	#311011/56F5	1:400
MLC2v	ProteinTech	#PTG10906-1-AP	1:200
NESTIN	R&D	MAB1259	1:500
2021-10-04	SantaCruz	sc-5279	1:500
PDGFRβ	Abcam	ab32570	1:500
T	Novus Biologicals	NBP2-24676	1:500
TBX18	R&D	MAB63371	1:400
VEGFR2	Abcam	ab2349	1:100
vWF	BD Biosciences	555849	1:500
αSMA	Sigma-Aldrich	C6198	1:400
