# Supplementary material for: The Activation of the LIMK/Cofilin Signaling Pathway via Extracellular Matrix–Integrin Interactions Is Critical for the Generation of Mature and Vascularized Cardiac Organoids
Source: Cells. 2023 Aug 9;12(16):2029. doi: 10.3390/cells12162029 (PMC10453200; doi:10.3390/cells12162029)
Supplement: Supplementary file 1 [file cells-12-02029-s001.zip › [Table] Supplementary Table S3_Antibodies for WB.xlsx]

## Sheet: Sheet1
Supplemental Table S3. Antibodies for western blotting
Antibody	Company	Product number	Concentration
CAV3	Abcam	ab2912	1:500
CD31	DAKO	M0823	1:50
Cofilin	Abcam	ab42824	1:1000
pCofilin	Cell signaling technology	3313	1:1000
COL1A	Cell signaling technology	66948	1:1000
CPT1β	Proteintech	22170-1-AP	1:1000
cTnT	Thermo Fisher Scientific	MS295	1:1000
Cx43	Abcam	ab11370	1:1000
FAK	Cell signaling technology	13009	1:1000
pFAK	Cell signaling technology	8556	1:1000
eNOS	Cell signaling technology	9572	1:1000
peNOS	Cell signaling technology	9571S	1:1000
FN1	Cell signaling technology	26836	1:1000
GAPDH	Sigma–Aldrich	G8795	1:20000
HIF-2α	Cell signaling technology	7096	1:1000
ITGA5	Cell signaling technology	4705	1:1000
ITGAV	Cell signaling technology	4711	1:1000
ITGB1	Cell signaling technology	9699	1:1000
ITGB3	Cell signaling technology	13166	1:1000
ITGB4	Cell signaling technology	14803	1:1000
ITGB5	Cell signaling technology	3629	1:1000
JPH2	Thermo Fisher Scientific	40-5300	1:1000
Laminin	Invitrogen	PA1-16730	1:1000
LEFTY	Abcam	ab22569	1:1000
LIMK1	Cell signaling technology	3843	1:1000
pLIMK1	Cell signaling technology	3841	1:1000
MLC2	Cell signaling technology	8505	1:1000
pMLC2	Cell signaling technology	3671	1:1000
MLC2a	Synaptic Systems	#311011/56F5	1:1000
MLC2v	ProteinTech	#PTG10906-1-AP	1:1000
NODAL	Abcam	ab55676	1:1000
PDGFRα	Cell signaling technology	3164	1:1000
pPDGFRα	Cell signaling technology	2992	1:1000
PDGFRβ	Abcam	ab32570	1:1000
pPDGFRβ	Cell signaling technology	2227S	1:1000
PGC1α	Novus Biologicals	NBP104676	1:1000
PITX2	Abcam	ab32832	1:1000
RAC1	Cell signaling technology	4651	1:1000
pRAC1	Cell signaling technology	2461	1:1000
ROCK1	Abcam	ab45171	1:1000
ROCK2	Abcam	ab71598	1:1000
SMAD1	Cell signaling technology	6944	1:1000
pSMAD1/5	Cell signaling technology	9516	1:1000
pSMAD2	Cell signaling technology	3108	1:1000
SMAD3	Cell signaling technology	9523	1:1000
pSMAD3	Cell signaling technology	9520	1:1000
SMAD5	Cell signaling technology	9517	1:1000
TBX18	R&D	MAB63371	1:1000
TFAM	Abcam	ab131607	1:1000
VEGFR2	Cell signaling technology	2479S	1:1000
pVEGFR2	Cell signaling technology	2478S	1:1000
ZO-1	Thermo Fisher Scientific	33-9100	1:1000
vWF	BD Biosciences	555849	1:500
αSMA	Sigma-Aldrich	C6198	1:400
