# Supplementary material for: The Activation of the LIMK/Cofilin Signaling Pathway via Extracellular Matrix–Integrin Interactions Is Critical for the Generation of Mature and Vascularized Cardiac Organoids
Source: Cells. 2023 Aug 9;12(16):2029. doi: 10.3390/cells12162029 (PMC10453200; doi:10.3390/cells12162029)
Supplement: Supplementary file 1 [file cells-12-02029-s001.zip › [Table] Supplementary Table S4_Venn diagram gene list_.xlsx]

## Sheet: Sheet1
Upregulated			Downregulated			Upregulated			Downregulated			Upregulated			Downregulated			Upregulated			Downregulated			Upregulated			Downregulated			Upregulated			Downregulated			Upregulated			Downregulated
day 5			day 5			day 5 - day 15			day 5-day 15			day 15			day 15			day 15 - day 25			day 15 - day 25			day 25			day 25			day 5 - day 25			day 5 - day 25			day 5 - day 15 - day 25			day 5 - day 15 - day 25
Filter: 204			Filter: 183			Filter: 15			Filter: 19			Filter: 506			Filter: 365			Filter: 687			Filter: 496			Filter: 537			Filter: 472			Filter: 22			Filter: 27			Filter: 18			Filter: 24
ID	Gene symbol		ID	Gene symbol		ID	Gene symbol		ID	Gene symbol		ID	Gene symbol		ID	Gene symbol		ID	Gene symbol		ID	Gene symbol		ID	Gene symbol		ID	Gene symbol		ID	Gene symbol		ID	Gene symbol		ID	Gene symbol		ID	Gene symbol
96	TP73		252	AGMAT		1228	LOC100996251		163	RNU6-2		19	LOC100130417		91	PRDM16		20	SAMD11		117	GPR153		6	LOC729737		139	SLC45A1		408	MAN1C1		39	ACAP3		891	PGM1		2166	ATF3
241	KAZN		481	SNORA61		2101	RAB29		2187	ESRRG		42	CPTP		107	AJAP1		21	NOC2L		118	ACOT7		102	DFFB		152	TMEM201		7944	IQCH-AS1		899	AK4		1040	TGFBR3		2514	SFMBT2
294	ARHGEF10L		486	RNU11		3050	PCGF5		5698	NAV3		53	VWA1		131	CAMTA1		121	TNFRSF25		162	KIF1B		103	C1orf174		170	CASZ1		8138	BTBD1		2152	LINC00467		2823	ARID5B		3210	INA
415	PAFAH2		544	FNDC5		3402	KNDC1		6449	PCDH9		59	C1orf233		151	SLC25A33		148	H6PD		180	PTCHD2		182	FBXO2		186	DRAXIN		8352	GNPTG		3153	OLMALINC		4243	FRMD8		3575	HBE1
550	TRIM62		714	SNORD46		9898	MED24		7372	DIO3		62	MMP23A		260	FLJ37453		149	SPSB1		299	PAX7		192	NPPA-AS1		191	CLCN6		8463	ZNF174		4678	DRD2		5791	ANKS1B		3715	SPON1
566	LOC653160		777	FOXD2		10490	TEN1		10164	HOXB9		99	SMIM1		344	ALPL		155	PIK3CD-AS2		412	AUNIP		193	NPPA		198	MIIP		8739	PPP4C		5756	SOCS2		7326	DLK1		4493	RAB30
740	IPP		915	GADD45A		11284	ANGPTL4		13417	EN1		120	ESPN		372	E2F2		196	PLOD1		431	LIN28A		259	UQCRHL		200	TNFRSF1B		10581	AATK		6646	MCF2L		8991	FHOD1		5567	NXPH4
923	LRRC7		1115	OLFM3		12188	DBP		14977	SYNJ1		132	VAMP3		419	PDIK1L		204	DHRS3		505	NKAIN1		268	EPHA2		369	ZNF436-AS1		10735	PIEZO2		6705	RPPH1		13880	FZD5		6268	DCLK1
1071	CNN3		1147	SCARNA2		12298	C19orf81		15757	LHFPL4		246	EFHD2		472	SESN2		258	FBLIM1		594	GRIK3		287	SDHB		438	ZDHHC18		11279	CERS4		8052	NRG4		13953	STK36		6423	PCDH8
1329	TXNIP		1273	VTCN1		14228	SNORD57		15928	PLCD1		264	HSPB7		542	YARS		269	ARHGEF19		605	MANEAL		321	PLA2G2A		450	ACTG1P20		11429	DNASE2		8082	CHRNA3		15530	NPTXR		7815	SCG3
1332	LIX1L		1379	HIST2H4B		14988	IL10RB-AS1		17762	PCDH10		274	NECAP2		589	STK40		285	MFAP2		636	MYCL		374	ID3		508	FABP3		11617	CILP2		8318	WFIKKN1		16124	SEMA3F		10905	DCC
1554	KCNN3		1380	HIST2H4A		15354	SEZ6L		18193	LOC648987		335	PINK1-AS		644	SMAP2		315	NBL1		637	MFSD2A		383	FUCA1		533	FAM229A		15019	CBR1		8843	CBLN1		16924	EPHB3		11555	UNC13A
1631	ISG20L2		1400	CIART		18618	IRF1		18970	TENM2		413	PAQR7		645	ZFP69B		336	DDOST		649	RIMS3		393	NIPAL3		556	CSMD2		15551	MGAT3		8894	MT2A		17319	BEND4		13615	SCN3A
2042	PCAT6		1514	S100A6		19655	CPNE5		19230	GFOD1		441	GPATCH3		654	CTPS1		341	ECE1		718	PLK3		395	RCAN3		624	BMP8A		16212	IL17RB		9500	LINC00324		17514	FRAS1		14772	PHACTR3
2189	SPATA17		1521	S100A14		19754	GTPBP2		19653	CDKN1A		457	AHDC1		702	CCDC24		345	RAP1GAP		719	TCTEX1D4		444	KDF1		678	SLC2A1		16304	CNTN3		10163	HOXB8		18987	KCNIP1		16453	GAP43
2232	FBXO28		1522	S100A13					19814	TFAP2B		459	IFI6		703	SLC6A9		347	LDLRAD2		786	ELAVL4		509	SERINC2		687	CDC20		17970	SNX25		12703	FAM49A		22533	PODXL		16922	CHRD
2403	ZNF669		1573	TRIM46					20068	TUBE1		473	MED18		725	ZSWIM5		348	HSPG2		787	DMRTA2		526	TMEM234		782	AGBL4		18109	CDH10		15662	CDPF1		23385	KLF10		17244	SLIT2
2550	BEND7		1741	MPZ					20070	LAMA4		541	KIAA1522		794	EPS15		402	RSRP1		820	LRP8		569	ZMYM1		976	ADGRL2		18463	ARSK		16637	NCK1-AS1		24319	LHX2		17257	SEPSECS
2763	VSTM4		1839	VAMP4					20131	NCOA7		583	COL8A2		804	ORC1		445	TRNP1		857	DAB1		596	ZC3H12A		980	TTLL7		19971	PM20D2		17138	NSG1					18994	FGF18
2811	FAM13C		2021	PHLDA3								592	MRPS15		819	LOC100507564		467	XKR8		903	PDE4B		643	COL9A2		1038	HFM1		21706	ICA1		19324	HIST1H4H					19204	TFAP2A
2917	GLUD1P3		2095	CDK18								616	GJA9-MYCBP		905	SGIP1		515	COL16A1		1082	PTBP2		660	HIVEP3		1039	CDC7		22550	WDR91		19668	MDGA1					22920	LPL
3034	IFIT1		2306	FAM89A								617	MYCBP		1061	BCAR3		563	GJA4		1129	NTNG1		671	P3H1		1298	FAM72B		22786	CLN8		19779	RCAN2					22977	NEFM
3066	CYP26A1		2521	GATA3								647	EXO5		1150	SARS		567	ZMYM6NB		1144	WDR47		690	SZT2		1302	SRGAP2B					22054	SBDSP1					22978	NEFL
3108	ARHGAP19		2546	RNU6-2								675	ERMAP		1292	PHGDH		588	EVA1B		1158	CYB561D1		803	CC2D1B		1386	HIST2H2BE					22928	GFRA2					24341	LMX1B
3122	AVPI1		2572	CUBN								683	TMEM125		1342	CD160		631	HPCAL4		1242	SYT6		964	NEXN-AS1		1426	SEMA6C					24736	MAP7D2
3155	SEC31B		2788	SGMS1								685	TIE1		1544	HAX1		658	FOXO6		1256	NHLH2		1022	GBP1		1429	LYSMD1					24958	SNORA11D
3191	PSD		2942	KCNMA1								688	ELOVL1		1583	PKLR		691	HYI		1390	SV2A		1068	F3		1586	RUSC1					24959	SNORA11E
3321	ATE1-AS1		3088	SORBS1								724	UROD		1677	CADM3-AS1		778	TRABD2B		1397	CA14		1087	SNX7		1675	AIM2
3449	DRD4		3141	CUTC								854	C1orf168		1726	KLHDC9		797	RAB3B		1424	MLLT11		1106	VCAM1		1678	ACKR1
3451	TMEM80		3234	SORCS3								897	JAK1		1815	CCDC181		812	ECHDC2		1445	CELF3		1120	AMY2B		1698	IGSF8
3527	TSSC2		3286	HSPA12A								987	SPATA1		1886	PAPPA2		852	PPAP2B		1552	CHRNB2		1164	GSTM4		1703	PEA15
4098	TMEM216		3405	ADAM8								988	CTBS		1894	RASAL2		868	HOOK1		1595	SYT11		1269	CD101		1773	LMX1A
4189	TRPT1		3518	PHLDA2								1025	GBP4		1931	RGS16		877	INADL		1629	NES		1335	PEX11B		1887	ASTN1
4339	NUDT8		3701	GALNT18								1032	LRRC8C		1946	COLGALT2		892	ROR1		1676	CADM3		1338	PIAS3		2011	C1orf106
4621	GUCY1A2		3785	LUZP2								1165	GSTM2		1950	FAM129A		901	LEPROT		1709	NHLH1		1399	C1orf54		2046	KLHL12
4659	DIXDC1		3866	C11orf96								1166	GSTM1		1970	LINC01351		902	LEPR		1757	NOS1AP		1558	SHC1		2137	CAMK1G
4758	NLRX1		4137	SNORA57								1181	SLC16A4		2089	TMCC2		916	GNG12		1787	ILDR2		1622	MEF2D		2145	SYT14
4847	DDX25		4790	GRAMD1B								1221	RHOC		2094	BLACAT1		918	DIRAS3		1841	DNM3		1708	NCSTN		2257	ITPKB
5539	PAN2		4882	ADAMTS15								1324	NOTCH2NL		2139	G0S2		965	NEXN		1916	XPR1		1777	MGST3		2312	SPRTN
5562	NEMP1		5033	NECAP1								1357	ACP6		2201	EPRS		996	SYDE2		1939	NMNAT2		1794	CREG1		2382	ZBTB18
5611	DPY19L2		5167	SKP1P2								1537	RAB13		2207	MARK1		1014	LMO4		2012	KIF21B		1910	QSOX1		2489	AKR1C2
5892	C12orf76		5225	CCDC91								1556	PBXIP1		2276	IBA57		1066	ARHGAP29		2040	SYT2		1911	FLJ23867		2532	CELF2-AS1
5918	TMEM116		5324	WNT10B								1566	ADAM15		2298	PGBD5		1074	TMEM56		2072	SOX13		1938	LAMC2		2545	MCM10
5962	VSIG10		5461	HOXC8								1567	EFNA4		2573	TRDMT1		1117	COL11A1		2081	PIK3C2B		1976	RGS2		2561	ACBD7
6048	RILPL1		5464	HOXC6								1639	PEAR1		2602	BMI1		1217	WNT2B		2084	NFASC		1980	GLRX2		2579	STAM-AS1
6293	NHLRC3		5807	MYBPC1								1692	IGSF9		2894	DDIT4		1220	MOV10		2085	CNTN2		1998	NEK7		2605	PIP4K2A
6378	CDADC1		5842	C12orf75								1732	PPOX		2939	ZNF503-AS2		1268	PTGFRN		2090	NUAK2		2135	CD34		2606	ARMC3
6400	FAM124A		6355	LCP1								1766	RGS4		3030	LIPA		1293	HMGCS2		2183	KCNK2		2147	SERTAD4		2614	PRTFDC1
6433	PCDH17		6493	POU4F1								1774	RXRG		3058	CPEB3		1297	NOTCH2		2269	WNT3A		2233	DEGS1		2615	ENKUR
7010	JKAMP		6551	MBNL2								1965	PTGS2		3120	MORN4		1439	SELENBP1		2307	TRIM67		2240	DNAH14		2777	PARG
7118	PAPLN		6569	CLYBL								2113	RASSF5		3135	GOT1		1442	CGN		2345	GNG4		2246	LEFTY1		2839	SIRT1
7137	LIN52		6572	LOC101927437								2126	PFKFB2		3199	TRIM8		1499	SPRR2F		2365	FMN2		2260	ADCK3		2861	HK1
7144	LTBP2		6864	RNU6-2								2148	HHAT		3259	VTI1A		1547	IL6R		2373	EXO1		2344	B3GALNT2		2934	SAMD8
7163	FLVCR2		6896	FOXA1								2151	TRAF5		3260	LOC103344931		1605	RAB25		2575	VIM		2507	PFKFB3		3000	SNCG
7430	CRIP2		6903	TRAPPC6B								2161	PPP2R5A		3293	EMX2OS		1616	GLMP		2595	SKIDA1		2563	RPP38		3181	KCNIP2
7655	THBS1		6908	FBXO33								2181	PTPN14		3521	CARS		1651	KIRREL		2659	ZEB1		2585	CACNB2		3267	NHLRC2
7660	SRP14-AS1		6981	FBXO34								2224	DISP1		3661	TRIM66		1718	ITLN1		3056	FGFBP3		2666	ITGB1		3390	STK32C
7875	RORA		7103	MED6								2244	EPHX1		3720	CYP2R1		1721	F11R		3105	SLIT1		2745	FAM35DP		3456	CEND1
7899	CSNK1G1		7134	ENTPD5								2289	SPHAR		3827	KIAA1549L		1722	TSTD1		3158	PAX2		2806	BICC1		3616	APBB1
7913	UBAP1L		7252	ITPK1-AS1								2318	DISC1		4123	ASRGL1		1763	DDR2		3237	SORCS1		2838	DNAJC12		3658	RIC3
8167	KLHL25		7601	ARHGAP11B								2354	ACTN2		4154	SNHG1		1799	DCAF6		3243	MXI1		2844	PBLD		3884	MAPK8IP1
8244	NR2F2-AS1		7820	LEO1								2469	IDI1		4163	SLC3A2		1829	PRRX1		3279	GFRA1		2891	SPOCK2		3886	PEX16
8251	ARRDC4		7949	RNU6-2								2476	PFKP		4208	NRXN2		1843	DNM3OS		3294	EMX2		2998	BMPR1A		3895	HARBI1
8480	CORO7-PAM16		8034	PPCDC								2640	MPP7		4238	POLA2		1851	LOC101928673		3323	TACC2		3128	CRTAC1		4086	SLC15A3
8481	PAM16		8110	STARD5								2710	HNRNPA3P1		4365	CCND1		1937	LAMC1		3379	EBF3		3178	NPM3		4136	METTL12
8589	CLEC19A		8181	HAPLN3								2734	SYT15		4418	RAB6A		1944	RGL1		3389	DPYSL4		3219	NEURL1		4142	HNRNPUL2-BSCL2
8776	ORAI3		8287	DDX11L9								2749	ANXA8L1		4483	GAB2		1995	DENND1B		3395	NKX6-2		3220	SH3PXD2A		4197	GPR137
8824	SHCBP1		8338	LMF1								2770	ERCC6		4509	CCDC81		1997	LHX9		3475	BRSK2		3229	ITPRIP		4217	PPP2R5B
8855	CYLD		8439	TNFRSF12A								2818	RHOBTB1		4616	GRIA4		2003	NR5A2		3477	DUSP8		3240	XPNPEP1		4218	GPHA2
9078	ZNF19		8706	BOLA2								2883	UNC5B-AS1		4769	PVRL1		2020	TNNI1		3734	ABCC8		3245	DUSP5		4239	CDC42EP2
9254	SPATA33		8757	ZNF747								2907	CFAP70		4783	UBASH3B		2032	ELF3		3739	KCNC1		3346	OAT		4281	KLC2
9486	LOC284023		8902	MT1F								2914	SYNPO2L		4818	SIAE		2061	FMOD		3762	PTPN5		3412	PAOX		4293	PELI3
9557	HS3ST3B1		9155	PLCG2								2963	BMS1P21		5126	DUSP16		2083	LRRN2		3779	SLC17A6		3537	STIM1		4423	UCP2
9558	MGC12916		9302	WDR81								2964	MBL1P		5160	PTPRO		2194	TGFB2-AS1		3843	SLC1A2		3694	MRVI1		4820	NRGN
9587	ZNF624		9497	TMEM107								2997	LDB3		5198	BCAT1		2195	TGFB2		3877	LOC101928812		3778	ANO5		4824	MSANTD2
9626	CCDC144B		9900	THRA								3194	RPARP-AS1		5231	TMTC1		2196	TGFB2-OT1		4103	SYT7		3817	EIF3M		4857	KIRREL3
9643	B9D1		10157	HOXB3								3206	AS3MT		5238	FAM60A		2213	HLX		4141	BSCL2		3818	CCDC73		4859	KIRREL3-AS2
9668	NATD1		10158	HOXB4								3242	ADD3		5278	PLEKHA8P1		2245	TMEM63A		4143	GNG3		4055	PATL1		4902	GLB1L2
9749	TEFM		10159	HOXB-AS3								3248	PDCD4-AS1		5284	SLC38A1		2327	KCNK1		4181	RCOR2		4115	BEST1		4946	THCAT155
9875	CACNB1		10160	HOXB5								3249	PDCD4		5302	CCDC184		2347	NID1		4283	CNIH2		4175	PLA2G16		4951	TIGAR
10105	LOC644172		10244	NOG								3269	CCDC186		5351	FAIM2		2392	KIF26B		4367	FGF19		4244	NEAT1		4997	GNB3
10302	USP32		10732	APCDD1								3306	SFXN4		5383	SCN8A		2495	NET1		4407	PDE2A		4259	AP5B1		5058	LOC642846
10353	TEX2		10816	TTR								3327	HTRA1		5389	NR4A1		2516	ITIH2		4429	PGM2L1		4274	EIF1AD		5059	LOC101930452
10471	CASKIN2		10827	ASXL3								3371	FAM196A		5467	LOC100240734		2612	KIAA1217		4445	KLHL35		4316	ANKRD13D		5127	CREBL2
10496	ZACN		10836	INO80C								3429	ATHL1		5554	PRIM1		2649	SVIL		4448	MAP6		4355	CPT1A		5130	APOLD1
10498	FOXJ1		10999	TSHZ1								3437	ANO9		5568	SHMT2		2650	KIAA1462		4490	FAM181B		4381	NADSYN1		5195	SOX5
10524	SEC14L1		11056	RNU6-2								3441	LRRC56		5569	NDUFA4L2		2675	FZD8		4638	ZC3H12C		4409	STARD10		5321	CCDC65
10952	BCL2		11166	CREB3L3								3442	LMNTD2		5573	INHBE		2715	CXCL12		4685	ZBTB16		4447	SERPINH1		5331	LMBR1L
11034	SHC2		11249	PEX11G								3494	MRPL23		5576	MARS		2740	ANXA8		4792	ZNF202		4479	ALG8		5360	SMARCD1
11098	ADAT3		11686	TSHZ3								3508	CD81		5577	DDIT3		2760	ARHGAP22		4826	ROBO3		4515	TMEM135		5442	PCBP2-OT1
11200	HSD11B1L		11722	ZNF181								3512	KCNQ1OT1		5614	SRGAP1		2791	A1CF		4835	FEZ1		4532	NAALAD2		5504	METTL7B
11253	PNPLA6		12202	PPP1R15A								3517	SLC22A18		5715	SLC6A15		2792	PRKG1		4903	B3GAT1		4539	SMCO4		5505	ITGA7
11287	MARCH2		12207	BAX								3589	TRIM6		5837	ALDH1L2		2833	ANXA2P3		4923	WNT5B		4598	MMP1		5518	PMEL
11390	ZNF440		12565	FKBP1AP1								3617	HPX		5885	FAM222A		2870	SAR1A		5005	ENO2		4627	SLC35F2		5586	B4GALNT1
11399	ZNF625-ZNF20		13503	ANKRD30BL								3626	DCHS1		5908	CUX2		2881	PCBD1		5128	GPR19		4640	FDX1		5621	TBC1D30
11402	ZNF136		13505	GPR39								3643	OLFML1		5971	PRKAB1		2900	P4HA1		5138	KIAA1467		4736	IFT46		5666	LINC01481
11571	MPV17L2		13506	LYPD1								3645	CYB5R2		5993	UNC119B		2955	ZCCHC24		5166	LMO3		4768	THY1		5697	E2F7
11666	ZNF681		13535	GTDC1								3856	LRRC4C		6041	MPHOSPH9		2968	PLAC9		5235	TSPAN11		4772	OAF		5812	CCDC53
11752	TMEM147-AS1		13550	RND3								3871	CD82		6045	SETD8		2969	ANXA11		5256	KIF21A		4785	C11orf63		5864	FICD
11812	ZNF345		13684	RNU6-2								3892	MDK		6054	TCTN2		3036	SLC16A12		5275	NELL2		4879	ST14		5889	TCHP
11962	GRIK5		13731	ITGA4								3912	MYBPC3		6095	RIMBP2		3063	HHEX		5276	DBX2		4885	LOC103611081		5912	BRAP
11978	LIPE		13827	CFLAR								4005	SLC43A3		6251	FRY		3076	PLCE1		5333	TUBA1A		4944	TSPAN9		6034	HIP1R
12008	CADM4		13844	SNORD11B								4011	SERPING1		6253	BRCA2		3123	MARVELD1		5382	SLC4A8		4970	TNFRSF1A		6035	VPS37B
12023	ZNF223		14025	PID1								4059	MRPL16		6292	PROSER1		3165	SFXN3		5384	FIGNL2		4990	COPS7A		6068	TMEM132B
12041	CEACAM19		14041	C2orf72								4129	EML3		6294	LHFP		3227	GSTO1		5482	PPP1R1A		5148	H2AFJ		6088	TMEM132D
12137	GLTSCR1		14318	TASP1								4161	SNORD26		6540	ABCC4		3262	HABP2		5488	NEUROD4		5153	MGP		6096	STX2
12376	ZNF808		14670	SULF2								4185	MACROD1		6587	FGF14-AS2		3311	BAG3		5580	KIF5A		5161	EPS8		6256	MINOS1P1
12404	ZNF765		14981	C21orf62								4210	PYGM		6609	LIG4		3378	MGMT		5588	AGAP2		5175	PDE3A		6353	CPB2-AS1
12627	TSSC1		15026	SIM2								4212	MAP4K2		6670	RASA3		3431	IFITM2		5699	SYT1		5202	LYRM5		6368	MED4-AS1
12671	C2orf48		15199	BID								4249	SSSCA1		6800	LRRC16B		3433	IFITM3		5769	USP44		5215	STK38L		6380	SETDB2
12709	KCNS3		15502	GCAT								4285	TMEM151A		6845	LINC00645		3443	RASSF7		5781	RMST		5226	FAR2		6388	DLEU2
12716	WDR35		15633	PNPLA3								4319	POLD4		6926	LRR1		3452	EPS8L2		5819	ASCL1		5243	AMN1		6405	DHRS12
12787	UCN		15836	SH3BP5								4351	LRP5		6948	TRIM9		3463	CRACR2B		5834	CHST11		5250	YARS2		6418	CKAP2
12899	MTA3		15871	NR1D2								4380	DHCR7		7127	PNMA1		3466	TSPAN4		5849	RFX4		5271	PUS7L		6483	MYCBP2-AS1
13005	VPS54		15890	RBMS3								4459	TSKU		7160	JDP2		3501	IGF2-AS		5872	SVOP		5272	IRAK4		6487	SLAIN1
13054	MXD1		15909	SUSD5								4516	RAB38		7178	CIPC		3705	MICAL2		5941	LHX5-AS1		5316	ADCY6		6497	RBM26-AS1
13206	LOC285074		16044	NBEAL2								4541	SCARNA9		7201	GTF2A1		3707	PARVA		5951	RNFT2		5364	LIMA1		6673	CHAMP1
13355	RGPD5		16266	PRICKLE2								4575	MAML2		7258	UNC79		3753	LDHA		5952	HRK		5463	HOXC5		6776	RNF212B
13561	STAM2		16529	FAM86JP								4580	ARHGAP42		7284	DICER1-AS1		3815	WT1		5966	SRRM4		5466	LOC100240735		6841	NOVA1
13579	CCDC148		16684	PCOLCE2								4658	C11orf52		7322	WARS		3875	PRDM11		5981	MSI1		5478	ITGA5		6891	NKX2-8
13881	PLEKHM3		16720	LOC646903								4700	APOC3		7623	RYR3		3887	GYLTL1B		6093	FZD10		5563	NAB2		6923	MDGA2
14029	SLC16A14		16821	MECOM								4741	CXCR5		7691	CHAC1		3906	PACSIN3		6172	SACS		5596	TSFM		6940	ATP5S
14266	PRNP		16840	TNIK								4789	CLMP		7753	WDR76		3918	PTPMT1		6191	AMER2		5598	CTDSP2		6945	NIN
14322	MACROD2		16884	RNU6-2								4848	CDON		7783	SLC24A5		4007	SLC43A1		6229	SLC7A1		5652	SLC35E3		6961	GPR137C
14343	DZANK1		17014	FAM43A								4994	CD4		7817	TMOD2		4044	FAM111A		6489	EDNRB		5713	METTL25		7046	ZBTB25
14783	TAF4		17333	COMMD8								4996	P3H3		7848	TCF12		4058	STX3		6507	SLITRK1		5731	POC1B-GALNT4		7101	ADAM20P1
14847	UCKL1-AS1		17371	KIT								5004	LRRC23		7885	RAB8B		4084	TMEM109		6536	SOX21		5732	GALNT4		7130	PTGR2
14849	SAMD10		17535	TMEM150C								5014	C1R		7946	MAP2K5		4107	MYRF		6537	SOX21-AS1		5813	NUP37		7138	VSX2
15024	CHAF1B		17634	LOC102723704								5252	SYT10		8033	SCAMP5		4114	RAB3IL1		6573	ZIC5		5829	GLT8D2		7203	STON2
15360	CRYBB1		17665	LEF1								5287	SLC38A4		8187	LINC00925		4125	AHNAK		6574	ZIC2		5853	MTERF2		7408	TMEM179
15377	EMID1		17826	MAB21L2								5336	PRPH		8433	PAQR4		4247	LTBP3		6584	FGF14		5877	ACACB		7417	AHNAK2
15612	SERHL2		17886	APELA								5378	SMAGP		8434	PKMYT1		4265	EFEMP2		6607	FAM155A		5915	MAPKAPK5-AS1		7464	LOC283683
15637	KIAA1644		17894	CPE								5381	GALNT6		8474	ADCY9		4286	CD248		6608	FAM155A-IT1		5958	NOS1		7586	PDCD6IPP2
15646	NUP50-AS1		18024	NKD2								5426	IGFBP6		8510	METTL22		4317	SSH3		6612	MYO16		5978	PXN		7627	PGBD4
15661	PPARA		18117	CDH6								5428	CSAD		8567	C16orf45		4408	ARAP1		6624	ING1		6017	MLXIP		7656	FSIP1
15773	PRRT3		18217	ISL1								5436	AAAS		8640	USP31		4451	DGAT2		6750	SALL2		6059	ZNF664-FAM101A		7670	DISP2
15869	NKIRAS1		18425	SCARNA18								5595	METTL21B		8730	KCTD13		4457	LRRC32		6761	REM2		6061	NCOR2		7740	PPIP5K1
16089	QRICH1		18442	MEF2C								5603	LRIG3		8733	HIRIP3		4472	AAMDC		6865	AKAP6		6152	CRYL1		7754	FRMD5
16180	GLYCTK-AS1		18512	STARD4								5609	PPM1H		8829	GPT2		4517	CTSC		6866	NPAS3		6308	KBTBD7		7796	FAM227B
16313	GBE1		18565	LOX								5696	CSRP2		8909	HERPUD1		4579	CNTN5		6943	ATL1		6342	TPT1		7821	MAPK6
16511	SEC22A		18722	HBEGF								5766	FGD6		9006	PARD6A		4604	PDGFD		6954	GNG2		6364	LINC00562		7826	MYO5A
16678	TFDP2		18759	PCDHB2								5776	LTA4H		9060	AARS		4634	KDELC2		6990	OTX2		6372	LPAR6		7836	DYX1C1-CCPG1
16737	P2RY13		18965	HMMR-AS1								5826	HSP90B1		9177	COTL1		4635	EXPH5		7007	DAAM1		6387	SPRYD7		7926	MEGF11
16758	PLCH1		19151	SERPINB1								5973	CCDC64		9214	SLC7A5		4667	BCO2		7012	RTN1		6397	RNASEH2B		8018	UBL7-AS1
16918	FAM131A		19220	NEDD9								5994	ACADS		9495	PER1		4722	SCN2B		7085	GALNT16		6412	LOC101929657		8166	LOC101929679
17067	ZNF718		19243	ATXN1								6007	ORAI1		9578	CENPV		4725	MPZL2		7150	RPS6KL1		6460	MZT1		8223	VPS33B
17086	FGFRL1		19295	HIST1H4B								6010	RHOF		9706	PROCA1		4804	VWA5A		7154	ACYP1		6470	TBC1D4		8227	SLCO3A1
17108	NAT8L		19312	HIST1H2BF								6197	SHISA2		9783	TMEM132E		5012	LPCAT3		7215	KCNK10		6481	FBXL3		8228	ST8SIA2
17378	NMU		19313	HIST1H4E								6441	PCDH20		9980	EIF1		5015	C1RL		7250	CHGA		6511	SLITRK6		8254	IRAIN
17398	ADGRL3-AS1		19341	HIST1H2AG								6474	LMO7		9988	KLHL11		5208	SSPN		7260	PRIMA1		6532	DCT		8263	LYSMD4
17506	SHROOM3		19342	HIST1H2BK								6558	DOCK9		9990	TTC25		5219	PPFIBP1		7262	FAM181A		6554	FARP1		8328	METRN
17524	ANTXR2		19359	HIST1H4K								6611	TNFSF13B		10040	BRCA1		5251	PKP2		7295	TUNAR		6618	COL4A1		8399	MLST8
17537	SCD5		19473	POU5F1								6648	F10		10041	NBR2		5263	PDZRN4		7393	CKB		6622	CARKD		8400	BRICD5
17618	MTTP		19498	APOM								6659	TMCO3		10142	SP2		5264	GXYLT1		7397	KLC1		6654	GRTP1		8450	ZNF213-AS1
17847	SFRP2		19582	COL11A2								6712	PNP		10253	MSI2		5268	PRICKLE1		7449	LOC646214		6702	TTC5		8482	CORO7
18133	C1QTNF3		19712	BYSL								6720	RNASE4		10307	PPM1D		5288	AMIGO2		7463	NIPA1		6755	ABHD4		8537	TXNDC11
18267	ERCC8		19798	CENPQ								6746	SNORD8		10454	CDR2L		5298	COL2A1		7472	MKRN3		6807	EMC9		8759	ZNF688
18470	ELL2		19865	MTRNR2L9								6771	CDH24		10500	RNF157		5305	ZNF641		7574	GABRB3		6880	NFKBIA		8760	ZNF785
18648	SAR1B		20180	EYA4								6786	MYH6		10504	SPHK1		5339	DNAJC22		7841	PRTG		6906	CTAGE5		8765	SRCAP
19105	RNF130		20409	FAM120B								6787	MYH7		10562	CBX4		5439	AMHR2		7918	IGDCC3		6928	MGAT2		8767	TMEM265
19218	SMIM13		21817	TRIL								6792	AP1G2		10738	GNAL		5460	HOXC9		7955	CORO2B		7003	TIMM9		8845	ZNF423
19279	FAM65B		21990	MRPS17								6797	DHRS4		10748	SPIRE1		5468	LOC400043		7973	LRRC49		7024	SLC38A6		8906	MT1X
19471	CCHCR1		22046	STAG3L4								6806	PSME1		10750	CEP76		5517	DGKA		8010	ISLR2		7119	NUMB		8934	ZNF319
19740	CUL9		22150	CACNA2D1								6811	REC8		10924	ST8SIA3		5564	STAT6		8077	CRABP1		7142	NPC2		8941	GINS3
19886	LINC00472		22326	VGF								6827	LTB4R		10927	NARS		5619	RASSF3		8081	CHRNA5		7158	FOS		9025	DDX28
19975	RRAGD		22373	KMT2E-AS1								6830	NFATC4		10942	PMAIP1		5625	MSRB3		8102	ARNT2		7173	ANGEL1		9033	SMPD3
20048	AK9		22464	RNU6-2								6840	STXBP6		11121	GNG7		5628	HMGA2		8128	AP3B2		7224	EFCAB11		9073	VAC14-AS1
20062	KIAA1919		23243	JPH1								6889	NKX2-1		11122	DIRAS1		5629	LOC100129940		8172	NTRK3		7241	FBLN5		9114	ZFP1
20258	KATNBL1P6		23490	POU5F1B								6901	SEC23A		11173	FSD1		5655	CPM		8178	AEN		7247	RIN3		9123	TMEM231
20362	C6orf118		23502	ASAP1-IT1								7021	SIX4		11177	CHAF1A		5740	DCN		8236	RGMA		7422	JAG2		9127	TERF2IP
21736	HDAC9		23837	RMRP								7052	PLEKHG3		11275	TIMM44		5762	TMCC3		8327	FBXL16		7613	WHAMMP1		9175	ATP2C2
21772	CCDC126		23883	CNTNAP3								7060	LOC100506321		11398	ZNF788		5800	NR1H4		8406	ABCA3		7688	RHOV		9232	CDT1
21883	SFRP4		23971	ANXA1								7113	DPF3		11532	HAUS8		5802	ANO4		8420	PRSS27		7710	EHD4		9237	CBFA2T3
21895	LINC00265		24006	IDNK								7272	SERPINA6		11579	GDF15		5816	IGF1		8508	RBFOX1		7825	MYO5C		9261	SPIRE2
22160	TMEM243		24088	ZNF169								7297	BDKRB2		11590	KLHL26		5852	TMEM263		8545	SHISA9		7831	UNC13C		9266	CENPBD1
22166	SLC25A40		24488	RNU6ATAC								7431	CRIP1		11708	CEBPG		5867	TMEM119		8588	SYT17		7852	GCOM1		9376	CHRNE
22185	MTERF1		24700	PIR								7490	SNORD116-2		11825	ZNF793-AS1		5935	TPCN1		8596	GPRC5B		7886	APH1B		9402	LOC728392
22238	TMEM130		24755	SAT1								7666	PLCB2		12117	SLC1A5		5944	TBX5		8621	SLC7A5P2		7919	IGDCC4		9407	FAM64A
22240	LOC101927550		25060	BCYRN1								7675	C15orf57		12125	BBC3		5997	HNF1A-AS1		8695	ATP2A1-AS1		8042	PTPN9		9476	WRAP53
22508	TSPAN33		25145	DACH2								7676	MRPL42P5		12133	KPTN		6175	TNFRSF19		8704	LOC606724		8064	HMG20A		9519	LOC101928266
22682	ZNF767P		25346	GLUD2								7719	CAPN3		12260	CPT1C		6213	LNX2		8736	C16orf92		8070	TBC1D2B		9597	NT5M
22908	MTUS1		25454	RNU6-2								7746	PDIA3		12273	ATF5		6217	PDX1		8737	FAM57B		8093	MTHFS		9618	SHMT1
22981	KCTD9		25552	IRAK1								7755	PIN4P1		12524	ZNF470		6261	STARD13		8744	CORO1A		8094	ST20-MTHFS		9655	CCDC144CP
23119	SNTG1											7857	LIPC		12915	CAMKMT		6290	FREM2		8857	SALL1		8131	SNHG21		9693	SARM1
23449	DERL1											7860	HSP90AB4P		13000	OTX1		6299	FOXO1		8862	TOX3		8136	FAM103A1		9702	SGK494
23507	KCNQ3											7883	LACTB		13015	SLC1A4		6304	ELF1		8873	IRX3		8225	SV2B		9734	CORO6
23597	SHARPIN											7887	CA12		13111	MTHFD2		6321	EPSTI1		8874	CRNDE		8274	CHSY1		9745	SH3GL1P2
23627	ZNF251											7897	SNX22		13112	SLC4A5		6322	DNAJC15		8875	IRX5		8320	FAM195A		9762	SH3GL1P1
23631	ZNF7											7898	PPIB		13183	ATOH8		6324	ENOX1		8886	GNAO1		8389	NPW		9826	TBC1D3F
23633	ZNF250											7923	SLC24A1		13193	REEP1		6326	CCDC122		8926	ADGRG1		8486	HMOX2		9869	LINC00672
23835	CD72											7954	ITGA11		13267	LINC01125		6408	ATP7B		8942	NDRG4		8492	ANKS3		10018	EZH1
23974	RORB											7971	UACA		13285	TXNDC9		6477	KCTD12		9074	HYDIN		8500	PPL		10051	SOST
24036	CDK20											8099	FAH		13288	AFF3		6529	GPC6		9182	KIAA0513		8572	ABCC1		10095	ACBD4
24092	PCAT7											8182	MFGE8		13434	GLI2		6731	NDRG2		9264	TUBB3		8632	EEF2K		10103	PLEKHM1
24344	RALGPS1											8261	HSP90B2P		13458	HS6ST1		6759	MMP14		9405	WSCD1		8663	LCMT1-AS2		10155	HOXB2
24665	SHROOM2											8309	NME4		13565	RPRM		6775	SLC7A8		9765	RHBDL3		8685	NUPR1		10156	HOXB-AS1
24996	FAM104B											8310	DECR2		13697	HOXD8		6798	DHRS4L2		9769	CDK5R1		8851	NKD1		10185	LOC100288866
25013	ZXDB											8454	ZNF200		13701	HAGLR		6810	IRF9		9835	LHX1		8930	KIFC3		10225	SPAG9
25049	GDPD2											8464	ZNF597		13715	OSBPL6		6831	NYNRIN		9857	SRCIN1		8960	TK2		10315	INTS2
25168	TRMT2B											8519	GRIN2A		13748	FAM171B		6849	PRKD1		9858	C17orf96		8971	PDP2		10378	PITPNC1
25317	AKAP14											8521	EMP2		13760	ANKAR		6867	EGLN3		10073	RUNDC3A		9082	MARVELD3		10417	SSTR2
25327	TMEM255A											8587	ITPRIPL2		13875	KLF7		6887	MBIP		10112	MAPT		9087	ATXN1L		10452	HID1
25452	CDR1											8643	COG7		13921	PKI55		6957	NID2		10126	RPRML		9198	MTHFSD		10461	HN1
25534	PNCK											8719	C16orf54		13980	PTPRN		6995	C14orf105		10233	CA10		9206	C16orf95		10576	RPTOR
												8741	YPEL3		14013	RHBDD1		7005	DACT1		10240	MMD		9234	GALNS		10618	ASPSCR1
												8750	SEPT1		14099	AGAP1		7053	SPTB		10281	PPM1E		9252	DPEP1		10681	ADCYAP1
												8772	BCL7C		14186	TRIB3		7151	PGF		10323	TANC2		9268	DBNDD1		10714	LOC101927188
												8773	CTF1		14274	CDS2		7166	TGFB3		10374	CACNG4		9282	GEMIN4		10761	ZNF519
												8916	PLLP		14303	SNAP25		7234	C14orf159		10432	BTBD17		9437	CLDN7		10782	TMEM241
												8924	CCDC102A		14348	DTD1		7248	LGMN		10523	MGAT5B		9446	TNK1		10788	TTC39C
												8998	HSD11B2		14383	NAPB		7274	SERPINA1		10566	CCDC40		9447	PLSCR3		10805	CDH2
												9021	SLC12A4		14540	BLCAP		7279	SERPINA5		10677	TYMSOS		9448	TMEM256-PLSCR3		10824	WBP11P1
												9064	ST3GAL2		14558	SNHG11		7310	BCL11B		10771	GREB1L		9449	TMEM256		10828	NOL4
												9132	ADAMTS18		14622	SYS1-DBNDD2		7400	PPP1R13B		10795	ZNF521		9455	CHRNB1		10849	KC6
												9137	MAF		14674	PREX1		7638	ACTC1		10846	CELF4		9564	CDRT4		10862	PSTPIP2
												9188	C16orf74		14711	KCNG1		7661	BMF		10853	SYT4		9615	MIEF2		10921	WDR7
												9219	ZNF469		14725	DOK5		7682	GCHFR		10866	RNF165		9681	LYRM9		10977	RTTN
												9220	ZFPM1		14982	OLIG2		7762	B2M		10925	ONECUT2		9794	SLFN5		11050	LPPR3
												9225	SNAI3-AS1		15052	WRB		7766	SORD		11013	SALL3		9856	ARHGAP23		11094	REXO1
												9228	CTU2		15093	CBS		7774	GATM		11082	APC2		9868	LASP1		11180	PLIN4
												9233	APRT		15188	CECR6		7788	FBN1		11083	C19orf25		9886	PGAP3		11229	TUBB4A
												9251	CPNE7		15296	GNAZ		7798	DTWD1		11139	CELF5		9892	GSDMB		11268	PRR36
												9293	MYO1C		15355	ASPHD2		7830	WDR72		11158	ATCAY		10007	NAGLU		11342	RAVER1
												9303	SERPINF2		15369	CHEK2		7833	RAB27A		11181	PLIN5		10017	CNTNAP1		11401	ZNF625
												9344	TAX1BP3		15372	XBP1		7851	CGNL1		11216	RFX2		10242	PCTP		11454	DCAF15
												9382	ENO3		15435	DEPDC5		7855	ALDH1A2		11351	CDKN2D		10249	COIL		11557	FCHO1
												9461	TNFSF13		15458	MCM5		7882	TPM1		11379	ELAVL3		10414	LINC00673		11611	SUGP1
												9547	MYOCD		15514	MAFF		7907	ANKDD1A		11428	MAST1		10428	MGC16275		11616	YJEFN3
												9550	ARHGAP44		15594	CENPM		7940	SMAD6		11444	CACNA1A		10489	ACOX1		11639	ZNF738
												9647	SLC47A1		15656	WNT7B		7976	THSD4		11572	RAB3A		10570	SGSH		11665	ZNF675
												9649	ALDH3A2		15668	CELSR1		8005	LOXL1		11589	TMEM59L		10728	RAB31		11705	SLC7A10
												9984	P3H4		15696	DENND6B		8011	ISLR		11608	NCAN		10753	SEH1L		11734	LGI4
												9985	FKBP10		15698	SBF1		8032	RPP25		11664	LINC01224		10792	IMPACT		11736	FXYD7
												10004	STAT3		15719	CHL1		8035	C15orf39		11685	ZNF536		10804	CHST9		11779	LRFN3
												10075	GRN		15755	THUMPD3-AS1		8046	CSPG4		11770	ARHGAP33		10882	DYM		11784	CLIP3
												10128	MYL4		15778	CIDECP		8087	CTSH		11775	APLP1		10990	CYB5A		11816	ZNF585A
												10135	TBKBP1		15938	EXOG		8091	TMED3		11838	DPF1		11045	FSTL3		11830	ZFP30
												10139	LRRC46		15956	EIF1B		8141	BNC1		11886	DLL3		11085	REEP6		11847	SPRED3
												10210	ACSF2		15962	ZNF621		8142	SH3GL3		11905	TTC9B		11235	TRIP10		11850	RYR1
												10212	RSAD1		16057	CDC25A		8161	ALPK3		11961	ATP1A3		11246	INSR		11888	EID2B
												10236	TOM1L1		16059	ZNF589		8193	PEX11A		11964	POU2F2		11302	ZNF317		11904	MAP3K10
												10250	SCPEP1		16066	ATRIP		8210	IQGAP1		11973	TMEM145		11315	ZNF561-AS1		12118	SNAR-E
												10271	BZRAP1-AS1		16067	TREX1		8215	FURIN		12093	NOVA2		11393	ZNF700		12147	SNAR-C5
												10337	SMARCD2		16120	MON1A		8390	SLC9A3R2		12279	SNAR-B1		11394	ZNF763		12162	SNAR-C4
												10351	SNORD104		16227	IL17RD		8438	CLDN6		12280	SNAR-B2		11423	HOOK2		12163	SNAR-C3
												10371	PRKCA		16253	CADPS		8483	VASN		12414	CACNG7		11446	MRI1		12168	LIG1
												10458	SLC16A5		16506	HSPBAP1		8485	NMRAL1		12437	TTYH1		11449	LOC284454		12225	C19orf73
												10536	SYNGR2		16623	RAB6B		8520	ATF7IP2		12470	SYT5		11452	CC2D1A		12265	PTOV1-AS1
												10540	TMEM235		16690	CHST2		8544	CPPED1		12624	MYT1L		11457	IL27RA		12295	LRRC4B
												10555	C1QTNF1		16876	PEX5L		8634	CDR2		12639	SOX11		11465	ADGRL1		12361	ZNF615
												10841	ELP2		16959	RPL39L		8688	SULT1A1		12687	GREB1		11549	TMEM221		12416	CACNG6
												10850	PIK3C3		17139	STX18		8718	QPRT		12749	EFR3B		11637	ZNF431		12475	BRSK1
												10879	ZBTB7C		17169	SORCS2		8787	PRSS8		12768	DPYSL5		11768	HSPB6		12545	ZNF17
												10881	SMAD7		17212	RAB28		8800	TGFB1I1		12917	SIX3		11808	ZNF850		12560	ZNF154
												10892	SCARNA17		17310	APBB2		8827	MYLK3		13066	ADD2		11939	TGFB1		12584	A1BG-AS1
												10953	KDSR		17313	LIMCH1		8877	MMP2		13156	CTNNA2		12019	ZNF155		12585	ZNF497
												11064	ABCA7		17324	KCTD8		8922	POLR2C		13321	LINC01159		12028	ZNF234		12756	GAREML
												11174	STAP2		17531	RASGEF1B		8953	CDH11		13485	AMER3		12046	PVRL2		12769	MAPRE3
												11184	TNFAIP8L1		17541	LIN54		9128	CNTNAP4		13507	NCKAP5		12055	RELB		12798	IFT172
												11206	NRTN		17554	WDFY3-AS2		9180	CRISPLD2		13510	TMEM163		12233	LOC101928295		12799	FNDC4
												11233	C3		17581	NAP1L5		9197	FOXF1		13524	CXCR4		12316	KLK6		12887	TMEM178A
												11257	PCP2		17689	NEUROG2		9223	CYBA		13537	ZEB2-AS1		12405	ZNF761		12890	SLC8A1
												11258	STXBP2		17738	FGF2		9229	PIEZO1		13545	KIF5C		12657	ID2		12951	NRXN1
												11292	ADAMTS10		17748	HSPA4L		9301	TLCD2		13616	SCN2A		12710	RDH14		12988	C2orf74
												11431	GCDH		17757	C4orf33		9304	SERPINF1		13617	CSRNP3		12711	NT5C1B-RDH14		13019	SPRED2
												11434	CALR		17767	SLC7A11-AS1		9310	HIC1		13687	CHN1		12713	OSR1		13098	ALMS1P
												11473	NDUFB7		17768	SLC7A11		9362	SMTNL2		13700	HOXD3		12738	FAM228B		13101	DUSP11
												11535	OCEL1		17846	RNF175		9481	TMEM88		13736	PDE1A		12739	TP53I3		13115	C2orf81
												11596	COPE		17949	CDKN2AIP		9561	PMP22		13861	GCSHP3		12773	OST4		13131	HTRA2
												11701	RHPN2		18064	FASTKD3		9644	MAPK7		13892	MAP2		12871	CYP1B1		13132	LOXL3
												11706	CEBPA		18127	TARS		9645	MFAP4		13893	UNC80		12888	THUMPD2		13139	TACR1
												11737	FXYD5		18147	LMBRD2		9692	VTN		13919	TMEM169		12896	EML4		13275	MGAT4A
												11781	SYNE4		18202	C5orf28		9707	RAB34		13960	CDK5R2		12921	PRKCE		13335	ST6GAL2
												11826	ZNF793		18220	ITGA2		9770	MYO1D		13989	TMEM198		12998	EHBP1		13348	CCDC138
												11869	PAK4		18306	CENPH		9771	TMEM98		13995	PAX3		12999	LOC100132215		13441	CNTNAP5
												11870	NCCRP1		18345	FOXD1		9843	HNF1B		14026	DNER		13088	RAB11FIP5		13609	FIGN
												11876	LRFN1		18419	SSBP2		9889	GRB7		14062	ECEL1		13104	ACTG2		13640	BBS5
												11911	PRX		18493	GIN1		9911	IGFBP4		14097	ARL4C		13136	HK2		13644	CCDC173
												11917	LTBP4		18625	CCNI2		9915	KRT222		14101	GBX2		13163	TRABD2A		13733	NEUROD1
												11959	ARHGEF1		18684	NME5		9983	JUP		14122	HES6		13170	CAPG		13761	OSGEPL1
												12194	MAMSTR		18695	HSPA9		10019	RAMP2-AS1		14123	PER2		13297	TBC1D8		13779	TMEFF2
												12269	AKT1S1		18696	SNORD63		10020	RAMP2		14148	KIF1A		13328	FHL2		13786	HECW2
												12300	CLEC11A		18725	ANKHD1		10145	PRR15L		14192	SCRT2		13342	SULT1C2		13804	PLCL1
												12333	VSIG10L		18935	LSM11		10196	ITGA3		14269	RASSF2		13351	SH3RF3		13869	ADAM23
												12351	HAS1		19004	DUSP1		10215	SPATA20		14282	CHGB		13396	CBWD2		13887	C2orf80
												12379	ZNF83		19013	STC2		10217	CACNA1G		14298	LAMP5		13405	SLC35F5		13899	LANCL1-AS1
												12386	ZNF321P		19076	N4BP3		10241	TMEM100		14299	PAK7		13412	DPP10-AS1		13972	ABCB6
												12387	ZNF816-ZNF321P		19165	SLC22A23		10248	TRIM25		14306	JAG1		13431	RALB		14010	NYAP2
												12403	ZNF525		19621	UHRF1BP1		10273	RNF43		14330	PCSK2		13583	WDSUB1		14129	HDAC4
												12471	PTPRH		19689	APOBEC2		10295	RNFT1		14360	INSM1		13655	SP5		14138	GPC1
												12478	COX6B2		19749	LRRC73		10309	TBX2-AS1		14366	NKX2-2		13708	NFE2L2		14144	CAPN10
												12486	ISOC2		19875	LOC101928307		10391	FAM20A		14545	VSTM2L		13756	COL5A2		14241	UBOX5-AS1
												12561	ZNF671		19876	ADGRB3		10480	GALK1		14571	MAFB		13766	C2orf88		14254	C20orf27
												12576	ZNF135		19879	COL9A1		10508	CYGB		14604	KCNK15		13767	HIBCH		14285	MCM8-AS1
												12580	ZNF544		19982	BACH2		10552	LGALS3BP		14605	RIMS4		13769	MFSD6		14305	SLX4IP
												12784	SLC30A3		20006	PRDM13		10628	SLC16A3		14714	SALL4		13812	C2orf47		14320	NDUFAF5
												12814	FOSL2		20028	SOBP		10693	MYL12B		14782	CDH4		13846	BMPR2		14492	GGT7
												12996	B3GNT2		20064	TRAF3IP2-AS1		10755	LDLRAD4		14823	CHRNA4		13851	NBEAL1		14565	ACTR5
												13061	PCYOX1		20160	CTGF		10776	GATA6-AS1		14825	KCNQ2		13896	LOC101928020		14685	KCNB1
												13082	DYSF		20280	ULBP1		10806	DSC3		14833	STMN3		13937	GPBAR1		14706	BCAS4
												13209	SMYD1		20286	PLEKHG1		10807	DSC2		14858	MYT1		13951	BCS1L		14710	MOCS3
												13299	SNORD89		20287	MTHFD1L		10814	DSG2		15192	CECR1		14112	RAMP1		14820	FLJ16779
												13528	SPOPL		20360	QKI		10971	DSEL		15194	CECR2		14191	SRXN1		14888	CHODL
												13566	GALNT13		20372	RPS6KA2		11010	MBP		15362	MIAT		14253	HSPA12B		14926	GRIK1-AS2
												13683	GPR155		21656	RADIL		11120	GADD45B		15449	SYN3		14304	MKKS		14964	TIAM1
												13685	WIPF1		21794	HOXA3		11132	TLE2		15596	SEPT3		14316	ISM1		14998	ITSN1
												13722	TTN		21838	GARS		11140	NFIC		15645	PHF21B		14339	PET117		15028	RIPPLY3
												13724	CCDC141		21992	PSPH		11141	SMIM24		15676	FAM19A5		14576	LPIN3		15033	DSCR3
												13793	ANKRD44		22050	AUTS2		11152	TJP3		15686	MLC1		14577	EMILIN3		15080	TFF3
												13798	HSPE1-MOB4		22218	PDK4		11153	APBA3		15694	MAPK11		14681	ZFAS1		15109	PWP2
												13830	CASP8		22229	ASNS		11190	PLIN3		15712	MAPK8IP2		14691	SNAI1		15229	GP1BB
												13939	PNKD		22280	GAL3ST4		11326	C19orf66		15751	SRGAP3		14695	TMEM189		15235	ARVCF
												13955	CYP27A1		22297	NYAP1		11352	AP1M2		15912	CLASP2		14748	PMEPA1		15310	C22orf15
												13993	SLC4A3		22385	PRKAR2B		11366	KANK2		15937	ACVR2B		14755	APCDD1L		15314	DERL3
												14287	LRRN4		22409	IFRD1		11375	EPOR		16053	CSPG5		14776	PPP1R3D		15395	HORMAD2-AS1
												14323	FLRT3		22678	ZNF783		11438	NFIX		16071	COL7A1		14787	MTG2		15402	CCDC157
												14354	SLC24A3		22789	KBTBD11		11546	BST2		16075	CELSR3		14806	TCFL5		15497	PDXP
												14369	PAX1		22797	AGPAT5		11717	WTIP		16107	BSN		14910	ADAMTS5		15519	KCNJ4
												14377	THBD		22864	FAM167A		11728	ZNF792		16118	CAMKV		14991	IFNGR2		15565	LOC101927257
												14470	SNTA1		22891	LONRF1		11731	HPN		16148	DOCK3		14997	CRYZL1		15623	BIK
												14476	PXMP4		22998	PBK		11749	DMKN		16164	GPR62		15012	RUNX1		15631	SULT4A1
												14493	ACSS2		23129	TCEA1		11773	NPHS1		16165	PCBP4		15063	BACE2		15777	LOC401052
												14494	GSS		23146	PENK		11840	SPINT2		16220	ERC2		15146	FAM207A		15899	CMTM8
												14548	TGM2		23191	RRS1		11843	KCNK6		16252	FEZF2		15150	ADARB1		15904	TRIM71
												14601	ADA		23193	C8orf46		11866	FBXO17		16274	SLC25A26		15284	PPM1F		15964	ULK4
												14666	EYA2		23194	MYBL1		11914	BLVRB		16275	LRIG1		15399	GATSL3		16079	PRKAR2A
												14703	FAM65C		23254	PKIA		11936	AXL		16315	CADM2		15541	CBX7		16143	CACNA2D2
												14705	PARD6B		23273	IMPA1		12043	BCL3		16326	EPHA3		15550	LOC100506472		16154	GRM2
												14712	NFATC2		23369	SPAG1		12045	BCAM		16406	DPPA4		15624	MCAT		16202	MUSTN1
												15005	SMIM11		23450	TBC1D31		12068	PPP1R13L		16416	TAGLN3		15625	TSPO		16203	TMEM110-MUSTN1
												15072	RIPK4		23456	ATAD2		12103	HIF3A		16433	BOC		15769	JAGN1		16232	PDE12
												15163	FTCD		23493	PVT1		12105	CCDC8		16484	STXBP5L		15870	RPL15		16291	EIF4E3
												15256	SERPIND1		23567	RHPN1		12112	DACT3		16547	PLXNA1		15873	THRB		16312	LOC101927374
												15280	SDF2L1		23586	PUF60		12138	EHD2		16553	PODXL2		15898	GPD1L		16581	H1FX-AS1
												15316	MIF-AS1		23763	MOB3B		12189	CA11		16571	KIAA1257		15961	ZNF620		16591	TMCC1-AS1
												15317	MIF		23766	LINGO2		12190	SEC1P		16592	TRH		16020	FYCO1		16600	ASTE1
												15380	GAS2L1		23830	UNC13B		12249	FCGRT		16631	EPHB1		16069	PFKFB4		16647	NME9
												15393	ASCC2		23834	TESK1		12254	RRAS		16699	ZIC4		16081	SLC25A20		16671	SPSB4
												15420	SMTN		23870	FBXO10		12274	SIGLEC11		16700	ZIC1		16109	MST1		16683	TRPC1
												15460	MB		23951	APBA1		12283	MYH14		16777	SHOX2		16117	TRAIP		16718	RNF13
												15484	C1QTNF6		23960	TRPM3		12412	MYADM		16787	SCHIP1		16133	NAT6		16733	MED12L
												15510	PICK1		23994	PSAT1		12425	TMC4		16819	EGFEM1P		16145	HEMK1		16816	SERPINI1
												15563	SGSM3		24046	SEMA4D		12441	CDC42EP5		16850	NLGN1		16169	ACY1		16820	LOC100507661
												15695	PLXNB2		24062	IARS		12468	TNNI3		16883	SOX2-OT		16171	DUSP7		17011	TMEM44-AS1
												15722	CNTN6		24251	AKNA		12489	SSC5D		16886	SOX2		16196	SPCS1		17060	IQCG
												15731	SUMF1		24265	ASTN2		12615	SH3YL1		17044	CEP19		16236	FLNB		17114	RNF4
												15946	XIRP1		24278	PHF19		12617	FAM150B		17080	CPLX1		16240	PXK		17156	MAN2B2
												15986	FAM198A		24437	PPAPDC3		12719	LAPTM4A		17089	SPON2		16268	PRICKLE2-AS3		17231	PROM1
												15987	POMGNT2		24464	MED22		12750	POMC		17151	CRMP1		16289	FOXP1		17282	PTTG2
												16010	CDCP1		24510	CAMSAP1		12770	TMEM214		17155	PPP2R2C		16308	LINC00960		17321	ATP8A1
												16041	MYL3		24909	SYP		12774	EMILIN1		17312	UCHL1		16327	PROS1		17353	SPATA18
												16092	LAMB2		24956	MAGED4		12824	CLIP4		17314	PHOX2B		16466	TMEM39A		17589	CCSER1
												16129	SEMA3B		24957	MAGED4B		12827	LBH		17397	ADGRL3		16544	TXNRD3		17596	PDLIM5
												16135	HYAL2		24982	FAM120C		12876	GALM		17453	RUFY3		16705	GYG1		17682	ELOVL6
												16146	CISH		25030	AR		12894	PKDCC		17556	MAPK10		16714	WWTR1		17740	SPATA5
												16176	TWF2		25076	RGAG4		12903	ZFP36L2		17558	PTPN13		16765	SSR3		17809	SMAD1-AS1
												16185	TNNC1		25248	TSC22D3		12906	PLEKHH2		17591	GRID2		16810	BCHE		17876	FSTL5
												16198	ITIH1		25295	WDR44		12980	BCL11A		17644	CXXC4		16818	GOLIM4		18055	UBE2QL1
												16286	FRMD4B		25298	ZCCHC12		13051	ANXA4		17692	ANK2		16868	KCNMB3		18097	FAM134B
												16310	ROBO2		25325	NKAPP1		13117	RTKN		17816	POU4F2		16932	TMEM41A		18101	BASP1
												16361	NIT2		25400	MOSPD1		13175	VAMP8		17841	TRIM2		17052	MFI2-AS1		18156	WDR70
												16382	ALCAM		25427	SLC9A6		13210	FABP1		17878	NAF1		17071	ABCA11P		18242	SLC38A9
												16576	ISY1		25440	ZIC3		13279	C2orf15		17954	STOX2		17083	DGKQ		18312	RAD17
												16578	COPG1		25451	LINC00632		13346	LIMS1		18019	TPPP		17132	ADRA2C		18317	LOC100272216
												16614	NPHP3		25567	GDI1		13372	MERTK		18042	IRX2		17214	NKX3-2		18366	POC5
												16626	RYK					13373	TMEM87B		18047	IRX1		17247	KCNIP4		18368	IQGAP2
												16697	PLSCR1					13410	DPP10		18151	SLC1A3		17260	ZCCHC4		18663	NEUROG1
												16708	HPS3					13527	HNMT		18271	ZSWIM6		17284	KLF3-AS1		18682	FAM13B
												16748	P2RY1					13529	NXPH2		18335	MAP1B		17327	GNPDA2		18874	CAMK2A
												16803	LOC101243545					13531	LRP1B		18381	OTP		17394	IGFBP7		18887	ZNF300
												16815	PDCD10					13553	RBM43		18441	LINC00461		17457	SLC4A4		18919	KIF4B
												17099	SLBP					13568	KCNJ3		18450	ADGRV1		17458	GC		18928	CYFIP2
												17111	MXD4					13576	ACVR1		18454	NR2F1-AS1		17463	ALB		19063	PRR7
												17180	CPZ					13593	RBMS1		18455	NR2F1		17566	NUDT9		19263	CASC15
												17181	HMX1					13606	GCA		18480	RGMB		17651	INTS12		19264	NBAT1
												17210	HS3ST1					13610	GRB14		18481	RGMB-AS1		17659	DKK2		19277	GMNN
												17234	LDB2					13611	COBLL1		18487	ST8SIA4		17678	GAR1		19304	HIST1H2BC
												17256	LGI2					13719	FKBP7		18518	EPB41L4A		17700	SNHG8		19306	HIST1H1E
												17261	ANAPC4					13758	SLC40A1		18532	TRIM36		17708	SYNPO2		19515	SAPCD1-AS1
												17274	ARAP2					13772	GLS		18541	CDO1		17716	PDE5A		19710	USP49
												17281	TBC1D1					13785	STK17B		18590	MEGF10		17777	MGST2		19822	EFHC1
												17294	KLB					13813	SPATS2L		18692	REEP2		17783	ELMOD2		19854	DST
												17320	SHISA3					13859	NRP2		18808	PCDH1		17788	ZNF330		19925	ELOVL4
												17332	GABRB1					13927	IGFBP5		18839	DPYSL3		17793	GAB1		19927	BCKDHB
												17367	RPL21P44					13931	TNS1		18938	EBF1		17803	HHIP		19985	EPHA7
												17483	PARM1					13940	TMBIM1		18974	FBLL1		17820	PRMT9		19995	MMS22L
												17555	ARHGAP24					13945	CTDSP1		18992	TLX3		17829	SH3D19		20014	LIN28B
												17565	HSD17B11					13984	SPEG		19020	HMP19		18051	ADAMTS16		20046	MICAL1
												17611	ADH6					14030	SP110		19027	CPLX2		18087	FAM105A		20133	HINT3
												17693	CAMK2D					14036	ITM2C		19042	GPRIN1		18157	GDNF		20193	MYB
												17694	ARSJ					14106	COL6A3		19161	TUBB2A		18187	FBXO4		20226	CITED2
												17711	USP53					14213	SIRPA		19163	TUBB2B		18189	GHR		20246	HYMAI
												17787	RNF150					14286	CRLS1		19183	NRN1		18218	PELO		21637	MAD1L1
												17920	HAND2-AS1					14378	CD93		19216	ELOVL2		18319	SERF1A		21686	DAGLB
												18092	FBXL7					14498	PROCR		19221	TMEM170B		18350	ARHGEF28		21754	RAPGEF5
												18132	C1QTNF3-AMACR					14524	MYL9		19257	ID4		18355	HEXB		21778	OSBPL3
												18211	MRPS30					14579	PTPRT		19449	ATAT1		18376	ZBED3		21786	SNX10
												18304	SLC30A5					14620	SDC4		19477	HLA-B		18388	ARSB		21814	JAZF1
												18342	FCHO2					14626	WFDC2		19487	ATP6V1G2		18416	CKMT2-AS1		21833	DKFZP586I1420
												18420	ATG10					14686	PTGIS		19866	KHDRBS2		18474	ERAP1		21848	PPP1R17
												18530	KCNN2					14771	EDN3		19938	SNAP91		18527	MCC		21853	DPY19L1P1
												18561	PRR16					14791	LAMA5		19966	CNR1		18593	LINC01184		21920	LINC00957
												18571	SNX2					14796	GATA5		19989	FUT9		18637	C5orf15		21949	ADCY1
												18599	ADAMTS19					14797	C20orf166-AS1		19999	FAXC		18693	EGR1		21959	HUS1
												18813	GNPDA1					14805	COL9A3		20029	SCML4		18720	CYSTM1		21962	UPP1
												18889	GPX3					14989	IL10RB		20066	FYN		18885	SMIM3		22020	ZNF107
												18900	ATOX1					15043	ETS2		20104	SLC35F1		18890	TNIP1		22022	ZNF273
												18910	GALNT10					15301	ZDHHC8P1		20121	CLVS2		18957	GABRB2		22025	CCT6P3
												18911	SAP30L-AS1					15421	SELM		20139	SOGA3		19104	TBC1D9B		22040	RABGEF1
												18915	FAXDC2					15426	PIK3IP1		20140	KIAA0408		19113	MGAT1		22041	GTF2IRD1P1
												18920	SGCD					15468	MYH9		20284	PPP1R14C		19159	RIPK1		22102	GATSL2
												18946	ADRA1B					15486	RAC2		20363	PDE10A		19195	BLOC1S5-TXNDC5		22112	RHBDD2
												19012	NKX2-5					15491	CARD10		21712	THSD7A		19235	RNF182		22127	POMZP3
												19060	F12					15492	CDC42EP1		21716	ARL4A		19253	KDM1B		22158	KIAA1324L
												19092	ADAMTS2					15493	LGALS2		21748	SP8		19268	DCDC2		22270	ZSCAN21
												19171	ECI2					15495	SH3BP1		21787	LOC441204		19274	TDP2		22283	GATS
												19327	BTN3A1					15536	APOBEC3C		21793	HOXA2		19283	SCGN		22298	AGFG2
												19436	TRIM26					15538	APOBEC3F		21845	ADCYAP1R1		19326	BTN2A2		22325	AP1S1
												19478	MICA					15650	FAM118A		21888	AMPH		19443	HLA-E		22372	LINC01004
												19605	ITPR3					15733	ITPR1		21943	NACAD		19522	C6orf48		22452	FEZF1-AS1
												19617	PACSIN1					15814	FBLN2		21972	GRB10		19569	TAP2		22673	ZNF786
												19631	TEAD3					15828	FGD5		22051	WBSCR17		19583	RXRB		22677	ZNF212
												19703	FOXP4					15846	RFTN1		22072	FZD9		19758	VEGFA		22688	ATP6V0E2
												19715	C6orf132					15892	TGFBR2		22118	SRRM3		19778	ENPP5		22758	C7orf13
												19735	CUL7					15906	GLB1		22165	RUNDC3B		19847	FAM83B		22990	TRIM35
												19792	CD2AP					15908	CRTAP		22228	TAC1		19893	KHDC1		23006	EXTL3-AS1
												19842	LRRC1					15918	TRANK1		22281	GPC2		19988	MANEA		23027	TEX15
												19851	BMP5					15926	CTDSPL		22339	SH2B2		19992	GPR63		23070	ADAM9
												19888	RIMS1					16042	PTH1R		22398	NRCAM		20035	FOXO3		23211	C8orf34
												19890	KCNQ5-IT1					16115	FAM212A		22449	PTPRZ1		20061	SLC16A10		23223	EYA1
												19909	FILIP1					16116	UBA7		22486	LRRC4		20086	DSE		23229	KCNB2
												19950	SNORD50A					16207	PRKCD		22595	TMEM178B		20238	ADAT2		23388	ATP6V1C1
												19969	PNRC1					16211	CHDH		22631	FAM131B		20255	RAB32		23414	SYBU
												20017	POPDC3					16224	ARHGEF3		22741	DPP6		21625	ZFAND2A		23435	ENPP2
												20065	TRAF3IP2					16270	ADAMTS9-AS1		22850	LINC00599		21691	ZNF853		23457	WDYHV1
												20115	GJA1					16287	MITF		22983	EBF2		21701	MIOS		23458	FBXO32
												20122	TRDN					16290	FOXP1-AS1		22987	DPYSL2		21731	AHR		23540	TSNARE1
												20127	TPD52L1					16414	PHLDB2		22989	STMN4		21749	RPL23P8		23547	THEM6
												20135	CENPW					16464	ARHGAP31		23005	FZD3		21775	NPY		23570	ZC3H3
												20136	RSPO3					16498	FAM162A		23011	DUSP4		21795	HOXA-AS2		23665	CDC37L1-AS1
												20187	SGK1					16502	PARP9		23122	ST18		21796	HOXA4		23681	RANBP6
												20220	CCDC28A					16503	DTX3L		23134	XKR4		21798	HOXA5		23833	FAM166B
												20324	OSTCP1					16505	PARP14		23161	TOX		21803	HOXA10-AS		23881	ANKRD18A
												20349	PLG					16521	ITGB5		23165	CHD7		21828	SCRN1		23962	ABHD17B
												21835	NOD1					16575	RAB43		23177	LOC102724623		21912	BLVRA		24005	FRMD3
												21905	C7orf25					16589	PLXND1		23179	BHLHE22		21923	POLM		24012	RMI1
												22076	MLXIPL					16694	PLOD2		23209	PREX2		21924	AEBP1		24076	FGD3
												22139	MAGI2					16709	CP		23215	SLCO5A1		21980	SEC61G		24152	MSANTD3-TMEFF1
												22149	HGF					16711	TM4SF1		23244	GDAP1		21987	FKBP9P1		24160	TMEM246-AS1
												22154	SEMA3A					16713	TM4SF4		23259	STMN2		22033	ASL		24163	GRIN3A
												22208	BET1					16755	MME		23379	NCALD		22075	TBL2		24226	SNX30
												22331	CLDN15					16841	PLD1		23390	BAALC		22097	GTF2IRD2		24317	CRB2
												22335	COL26A1					16969	LPP		23606	SCRT1		22143	GNAI1		24396	CCBL1
												22548	C7orf49					16976	P3H2		23654	VLDLR		22199	LOC101927497		24628	LINC00106
												22563	CREB3L2					17085	IDUA		23658	RFX3		22315	TRIP6		24692	GLRA2
												22565	AKR1D1					17223	C1QTNF7		23749	LOC101929563		22329	PLOD3		24745	YY2
												22627	GSTK1					17254	SOD3		23750	ELAVL2		22383	CCDC71L		24747	PHEX
												22684	ZNF467					17263	SEL1L3		23804	FAM219A		22401	DNAJB9		24948	NUDT10
												22747	INSIG1					17278	C4orf19		23806	ENHO		22413	TMEM168		24972	GPR173
												22946	SORBS3					17280	PGM2		23807	CNTFR		22420	MDFIC		24983	WNK3
												23016	SARAF					17289	FAM114A1		23862	RNF38		22426	CAV2		25113	MAGEE1
												23039	UNC5D					17308	RBM47		23879	IGFBPL1		22443	KCND2		25137	HDX
												23053	ADRB3					17334	ATP10D		23996	TLE4		22470	GPR37		25180	ARMCX1
												23267	PAG1					17348	OCIAD2		24015	NTRK2		22519	CPA2		25207	TCEAL7
												23504	EFR3A					17372	KDR		24043	SHC3		22524	MEST		25219	PLP1
												23527	COL22A1					17399	TECRL		24047	GADD45G		22535	PLXNA4		25236	CXorf57
												23577	TSTA3					17431	SULT1E1		24183	FSD1L		22590	ADCK2		25436	ARHGEF6
												23608	FBXL6					17567	SPARCL1		24324	NR6A1		22663	ARHGEF5		25490	CXorf40B
												23612	SLC39A4					17626	EMCN		24358	SH2D3C		22681	ZNF746		25522	PNMA3
												23677	RIC1					17654	NPNT		24494	OLFM1		22716	SLC4A2		25535	SLC6A8
												23678	ERMP1					17671	COL25A1		24583	NRARP		22779	FBXO25		25574	G6PD
												23693	LURAP1L					17675	CASP6		24597	CACNA1B		22780	TDRP		25617	LINC00106
												23760	TEK					17676	PLA2G12A		24668	CLCN4		22845	ERI1
												23857	RECK					17677	CFI		24669	MID1		22944	SLC39A14
												24210	LPAR1					17707	SEC24D		24689	GPM6B		22994	CLU
												24221	SUSD1					17715	LOC645513		24741	CNKSR2		23019	DCTN6
												24234	SLC31A1					17775	RAB33B		24769	ARX		23057	LSM1
												24258	TNC					17821	ARHGAP10		24790	TMEM47		23067	PLEKHA2
												24284	GSN-AS1					17825	LRBA		24914	PPP1R3F		23219	TRAM1
												24325	OLFML2A					17853	LRAT		25029	EDA2R		23275	ZFAND1
												24333	HSPA5					17863	PDGFC		25037	FAM155B		23300	RIPK2
												24345	ANGPTL2					17867	FAM198B		25053	SLC7A3		23303	DECR1
												24364	ST6GALNAC4					17919	HAND2		25059	NLGN3		23312	OTUD6B
												24416	PTGES					18068	SEMA5A		25095	NAP1L2		23326	CDH17
												24450	DDX31					18070	SNHG18		25106	KIAA2022		23357	ERICH5
												24479	ADAMTSL2					18120	PDZD2		25124	LPAR4		23362	STK3
												24528	EGFL7					18173	PTGER4		25134	POU3F4		23419	TRPS1
												24529	AGPAT2					18180	C7		25271	DCX		23429	SAMD12
												24540	CCDC183					18183	PLCXD3		25347	GRIA3		23454	ZHX1-C8orf76
												24541	CCDC183-AS1					18219	ITGA1		25393	CCDC160		23588	EPPK1
												24563	MAN1B1					18221	MOCS2		25442	FGF13		23602	SCX
												24582	TOR4A					18235	GPX8		25477	AFF2		23652	SMARCA2
												24724	CDKL5					18245	IL6ST		25542	PDZD4		23660	GLIS3
												24743	SMPX					18250	MAP3K1		25543	L1CAM		23664	PPAPDC2
												24788	DMD					18286	ADAMTS6		25558	TKTL1		23668	RCL1
												24992	APEX2					18387	LHFPL2		25599	RAB39B		23746	CDKN2B
												25055	FOXO4					18400	SERINC5					23802	KIAA1161
												25118	ATP7A					18427	VCAN					24029	DAPK1
												25152	NAP1L3					18558	TNFAIP8					24038	SPIN1
												25171	DRP2					18568	SNCAIP					24066	OGN
												25256	COL4A5					18573	PPIC					24149	INVS
												25353	TENM1					18574	PRDM6					24179	NIPSNAP3A
												25382	STK26					18588	MARCH3					24206	TXN
												25384	RAP2C					18611	P4HA2-AS1					24241	ALAD
												25405	SMIM10L2B					18612	P4HA2					24247	KIF12
												25570	LAGE3					18613	PDLIM4					24263	PAPPA
																		18647	JADE2					24264	PAPPA-AS1
																		18664	CXCL14					24271	BRINP1
																		18807	ARAP3					24285	STOM
																		18823	NR3C1					24332	RABEPK
																		18827	PRELID2					24361	ENG
																		18842	SPINK1					24363	ST6GALNAC6
																		18875	ARSI					24490	COL5A1
																		18881	SYNPO					24497	PPP1R26-AS1
																		18891	ANXA6					24647	MXRA5
																		18892	CCDC69					24675	PRPS2
																		18898	SPARC					24706	CA5B
																		18931	ADAM19					24707	INE2
																		18976	SLIT3					24728	PHKA2-AS1
																		19002	NEURL1B					24752	PTCHD1
																		19051	FGFR4					24786	TAB3
																		19142	FOXQ1					24801	DYNLT3
																		19146	GMDS					24832	FUNDC1
																		19155	SERPINB6					24834	KDM6A
																		19166	PXDC1					24941	CLCN5
																		19187	RREB1					24945	SHROOM4
																		19207	GCNT2					24970	FAM156A
																		19236	CD83					25010	SPIN2B
																		19270	MRS2					25038	EDA
																		19282	LRRC16A					25077	FLJ44635
																		19325	BTN3A2					25188	BEX5
																		19333	HCG11					25208	WBP5
																		19409	UBD					25268	CHRDL1
																		19494	AIF1					25381	FIRRE
																		19561	HLA-DRB5					25455	LDOC1
																		19565	HLA-DQB1					25587	F8
																		19680	DAAM2					25591	F8A1
																		19682	MOCS1
																		19691	NFYA
																		19704	MDFI
																		19738	PTK7
																		19775	RUNX2
																		19829	GSTA1
																		19852	COL21A1
																		19860	BAG2
																		19937	PRSS35
																		19945	TBX18
																		20043	CD164
																		20112	MAN1A1
																		20126	RNF217
																		20143	PTPRK
																		20144	LOC101928140
																		20146	ARHGAP18
																		20150	TMEM200A
																		20153	AKAP7
																		20196	PDE7B
																		20208	OLIG3
																		20212	TNFAIP3
																		20213	PERP
																		20233	ADGRG6
																		20242	PHACTR2
																		20304	CNKSR3
																		20314	SYNJ2
																		20322	EZR
																		20369	SFT2D1
																		20375	RNASET2
																		20393	DACT2
																		20394	SMOC2
																		21612	PDGFA
																		21614	PRKAR1B
																		21697	C1GALT1
																		21742	MACC1
																		21783	NFE2L3
																		21801	HOXA9
																		21802	HOXA10-HOXA9
																		21804	HOXA10
																		21824	LOC646762
																		21829	FKBP14
																		21843	AQP1
																		21874	EEPD1
																		21901	INHBA
																		21907	MRPL32
																		21953	TNS3
																		21973	COBL
																		22062	PMS2P7
																		22063	PMS2P5
																		22083	CLDN3
																		22119	HSPB1
																		22121	SSC4D
																		22142	MAGI2-AS3
																		22153	SEMA3E
																		22184	FZD1
																		22205	TFPI2
																		22207	GNG11
																		22236	BAIAP2L1
																		22245	ARPC1B
																		22296	TSC22D4
																		22304	PCOLCE
																		22313	EPHB4
																		22357	LRRC17
																		22367	RELN
																		22427	CAV1
																		22429	MET
																		22446	CPED1
																		22546	CALD1
																		22690	LRRC61
																		22762	MNX1
																		22846	PPP1R3B
																		22906	SLC7A2
																		22965	LOXL2
																		22991	PTK2B
																		22995	SCARA3
																		23003	ZNF395
																		23021	RBPMS
																		23049	ADGRA2
																		23050	BRF2
																		23051	RAB11FIP1
																		23081	SFRP1
																		23110	CEBPD
																		23132	SOX17
																		23198	SGK3
																		23304	CALB1
																		23308	NECAB1
																		23332	ESRP1
																		23354	MATN2
																		23363	OSR2
																		23400	ZFPM2
																		23433	MAL2
																		23481	FAM84B
																		23537	PTP4A3
																		23557	LY6E
																		23573	NAPRT
																		23583	FAM83H
																		23697	NFIB
																		23700	FREM1
																		23707	BNC2
																		23814	IL11RA
																		23815	CCL27
																		23841	TPM2
																		23842	TLN1
																		23858	GLIPR2
																		23877	SHB
																		23948	TJP2
																		23970	ALDH1A1
																		23981	PCSK5
																		23984	GCNT1
																		24030	CTSL
																		24058	ROR2
																		24117	CTSV
																		24132	NANS
																		24181	ABCA1
																		24182	SLC44A1
																		24214	PTGR1
																		24240	HDHD3
																		24246	AMBP
																		24248	COL27A1
																		24249	ORM1
																		24250	ORM2
																		24277	PSMD5-AS1
																		24283	GSN
																		24294	PTGS1
																		24320	NEK6
																		24346	GARNL3
																		24352	FAM129B
																		24398	PHYHD1
																		24539	TMEM141
																		24657	PNPLA4
																		24765	PCYT1B
																		24804	SRPX
																		24861	TIMP1
																		24863	ELK1
																		24907	PLP2
																		24908	PRICKLE3
																		25028	HEPH
																		25127	ITM2A
																		25153	FAM133A
																		25249	MID2
																		25255	COL4A6
																		25270	CAPN6
																		25297	IL13RA1
																		25368	ELF4
																		25386	MBNL3
																		25392	GPC3
																		25466	SLITRK4
																		25529	BGN
																		25572	SLC10A3
																		25585	MPP1
