# Supplementary material for: The Activation of the LIMK/Cofilin Signaling Pathway via Extracellular Matrix–Integrin Interactions Is Critical for the Generation of Mature and Vascularized Cardiac Organoids
Source: Cells. 2023 Aug 9;12(16):2029. doi: 10.3390/cells12162029 (PMC10453200; doi:10.3390/cells12162029)
Supplement: Supplementary file 1 [file cells-12-02029-s001.zip › [Table] Supplementary Table S5_GO CM, vessel.xlsx]

## Sheet: GO0003229) Ventricular cardiac
!gaf-version:	2.1
!Project_name:	EBI	GO	Annotation	program	(GOA)
!URL:	https://www.ebi.ac.uk/GOA
!Contact	Email:	goa@ebi.ac.uk
!Date	downloaded	from	QuickGO:	2021-02-09
!http://purl.obolibrary.org/obo/eco/releases/2021-01-08/eco.obo
!http://purl.obolibrary.org/obo/go/releases/2021-01-08/extensions/go-plus.owl
!Filtering	parameters	selected	to	generate	file:
!https://www.ebi.ac.uk/QuickGO/annotations?downloadLimit=3001&goId=GO:0003229&goUsage=descendants&goUsageRelationships=is_a
UniProtKB
UniProtKB
UniProtKB	A0A024R878	ENG	GO:0003222	GO_REF:0000107	IEA	UniProtKB:Q63961|ensembl:ENSMUSP00000009705	P	ZP	domain-containing	protein	ENG
UniProtKB	A0A024RAM6	PTCD2	GO:0055010	GO_REF:0000107	IEA	UniProtKB:Q8R3K3|ensembl:ENSMUSP00000022153	P	Pentatricopeptide	repeat-containing	protein	2
UniProtKB	A0A024RBL6	TBX3	GO:0003167	GO_REF:0000107	IEA	UniProtKB:P70324|ensembl:ENSMUSP00000018748	P	TBX	domain-containing	protein	TBX3
UniProtKB	A0A061IE76	H671_2g6081	GO:0003220	GO_REF:0000107	IEA	UniProtKB:P97471|ensembl:ENSMUSP00000025393	P	Mothers	against	decapentaplegic	homolog	H671_2g6081	protein	taxon:10029	20210123	Ensembl
UniProtKB	A0A061ILJ5	H671_2g5752	GO:0055010	GO_REF:0000107	IEA	UniProtKB:P61372|ensembl:ENSMUSP00000044879	P	Insulinenhancer	protein	ISL-1-like	protein	H671_2g5752	protein	taxon:10029	20210123	Ensembl
UniProtKB	A0A087WT47	TNNI1	GO:0055010	GO_REF:0000107	IEA	UniProtKB:Q9WUZ5|ensembl:ENSMUSP00000123509	P	Troponin	I
UniProtKB	A0A087X7F8	A0A087X7F8	GO:0003223	GO_REF:0000107	IEA	UniProtKB:Q90XE7|ensembl:ENSDARP00000147221	P	Uncharacterized	protein	protein	taxon:48698	20210123	Ensembl
UniProtKB	A0A087XAY2	A0A087XAY2	GO:0055010	GO_REF:0000107	IEA	UniProtKB:E7EYC9|ensembl:ENSDARP00000124963	P	Troponin	T	type	2a	(cardiac)	protein	taxon:48698	20210123	Ensembl
UniProtKB	A0A087YM22	A0A087YM22	GO:0003222	GO_REF:0000107	IEA	UniProtKB:A5D6U9|ensembl:ENSDARP00000089467	P	Neuregulin	2a	protein	taxon:48698	20210123	Ensembl
UniProtKB	A0A091CR06	H920_18858	GO:0055010	GO_REF:0000107	IEA	UniProtKB:P26883|ensembl:ENSMUSP00000037206	P	Peptidylprolyl	isomerase	H920_18858	protein	taxon:885580	20210123	Ensembl
UniProtKB	A0A091CS60	H920_17480	GO:0055010	GO_REF:0000107	IEA	UniProtKB:Q9R229|ensembl:ENSMUSP00000032125	P	TGF_BETA_2	domain-containing	protein	H920_17480	protein	taxon:885580	20210123	Ensembl
UniProtKB	A0A091D1I7	H920_13766	GO:0055010	GO_REF:0000107	IEA	UniProtKB:P61372|ensembl:ENSMUSP00000044879	P	Insulin	gene	enhancer	protein	ISL-1	H920_13766	protein	taxon:885580	20210123	Ensembl
UniProtKB	A0A091D8H9	H920_11964	GO:0055010	GO_REF:0000107	IEA	UniProtKB:Q64279|ensembl:ENSMUSP00000046999	P	BHLH	domain-containing	protein	H920_11964	protein	taxon:885580	20210123	Ensembl
UniProtKB	A0A091D8H9	H920_11964	GO:0055010	GO_REF:0000107	IEA	UniProtKB:O96004|ensembl:ENSP00000231121	P	BHLH	domain-containing	protein	H920_11964	protein	taxon:885580	20210123	Ensembl
UniProtKB	A0A091DEP2	H920_07997	GO:0003222	GO_REF:0000107	IEA	UniProtKB:O88621|ensembl:ENSMUSP00000036591	P	Fork-head	domain-containing	protein	H920_07997	protein	taxon:885580	20210123	Ensembl
UniProtKB	A0A091DLQ1	H920_07149	GO:0055010	GO_REF:0000107	IEA	UniProtKB:Q99959|ensembl:ENSP00000070846	P	Plakophilin-2	H920_07149	protein	taxon:885580	20210123	Ensembl
UniProtKB	A0A091DPW9	H920_06084	GO:0003229	GO_REF:0000107	IEA	UniProtKB:Q80W54|ensembl:ENSMUSP00000053900	P	CAAX	prenyl	protease	H920_06084	protein	taxon:885580	20210123	Ensembl
UniProtKB	A0A091DR08	H920_13402	GO:0055010	GO_REF:0000107	IEA	UniProtKB:P63316|ensembl:ENSP00000232975	P	Troponin	C
UniProtKB	A0A091DSM3	H920_05433	GO:0055010	GO_REF:0000107	IEA	UniProtKB:P08590|ensembl:ENSP00000499406	P	Myosin	light	chain	3	H920_05433	protein	taxon:885580	20210123	Ensembl
UniProtKB	A0A093H1H1	N308_14857	GO:0003221	GO_REF:0000107	IEA	UniProtKB:P52952|ensembl:ENSP00000327758	P	Homeobox	protein	NK-2	homolog	E	N308_14857	protein	taxon:441894	20210123	Ensembl
UniProtKB	A0A093H1H1	N308_14857	GO:0003166	GO_REF:0000107	IEA	UniProtKB:P42582|ensembl:ENSMUSP00000015723	P	Homeobox	protein	NK-2	homolog	E	N308_14857	protein	taxon:441894	20210123	Ensembl
UniProtKB	A0A093H1H1	N308_14857	GO:0003168	GO_REF:0000107	IEA	UniProtKB:P42582|ensembl:ENSMUSP00000015723	P	Homeobox	protein	NK-2	homolog	E	N308_14857	protein	taxon:441894	20210123	Ensembl
UniProtKB	A0A093H1H1	N308_14857	GO:0003222	GO_REF:0000107	IEA	UniProtKB:P42582|ensembl:ENSMUSP00000015723	P	Homeobox	protein	NK-2	homolog	E	N308_14857	protein	taxon:441894	20210123	Ensembl
UniProtKB	A0A093HEP2	N308_03008	GO:0055010	GO_REF:0000107	IEA	UniProtKB:Q9WUZ5|ensembl:ENSMUSP00000123509	P	Troponin	I
UniProtKB	A0A093HPC2	N308_08982	GO:0003229	GO_REF:0000107	IEA	UniProtKB:P70326|ensembl:ENSMUSP00000018407	P	T-box	transcription	factor	TBX5	N308_08982	protein	taxon:441894	20210123	Ensembl
UniProtKB	A0A093HPC2	N308_08982	GO:0003167	GO_REF:0000107	IEA	UniProtKB:P70326|ensembl:ENSMUSP00000018407	P	T-box	transcription	factor	TBX5	N308_08982	protein	taxon:441894	20210123	Ensembl
UniProtKB	A0A093HPC2	N308_08982	GO:0003166	GO_REF:0000107	IEA	UniProtKB:P70326|ensembl:ENSMUSP00000018407	P	T-box	transcription	factor	TBX5	N308_08982	protein	taxon:441894	20210123	Ensembl
UniProtKB	A0A093QGA8	N305_05790	GO:0003168	GO_REF:0000107	IEA	UniProtKB:P42582|ensembl:ENSMUSP00000015723	P	Homeobox	protein	NK-2	homolog	E	N305_05790	protein	taxon:328815	20210123	Ensembl
UniProtKB	A0A093QGA8	N305_05790	GO:0003166	GO_REF:0000107	IEA	UniProtKB:P42582|ensembl:ENSMUSP00000015723	P	Homeobox	protein	NK-2	homolog	E	N305_05790	protein	taxon:328815	20210123	Ensembl
UniProtKB	A0A093QGA8	N305_05790	GO:0003222	GO_REF:0000107	IEA	UniProtKB:P42582|ensembl:ENSMUSP00000015723	P	Homeobox	protein	NK-2	homolog	E	N305_05790	protein	taxon:328815	20210123	Ensembl
UniProtKB	A0A093QGA8	N305_05790	GO:0003221	GO_REF:0000107	IEA	UniProtKB:P52952|ensembl:ENSP00000327758	P	Homeobox	protein	NK-2	homolog	E	N305_05790	protein	taxon:328815	20210123	Ensembl
UniProtKB	A0A093QIY3	N305_01629	GO:0003166	GO_REF:0000107	IEA	UniProtKB:P41136|ensembl:ENSMUSP00000152052	P	BHLH	domain-containing	protein	N305_01629	protein	taxon:328815	20210123	Ensembl
UniProtKB	A0A096M2P3	A0A096M2P3	GO:0055010	GO_REF:0000107	IEA	UniProtKB:A0A0R4ILP3|ensembl:ENSDARP00000135304	P	Uncharacterized	protein	protein	taxon:48698	20210123	Ensembl
UniProtKB	A0A096MIZ5	Tnni1	GO:0055010	GO_REF:0000107	IEA	UniProtKB:Q9WUZ5|ensembl:ENSMUSP00000123509	P	Troponin	I
UniProtKB	A0A096MJ95	Ly6e	GO:0055010	GO_REF:0000096	ISO	RGD:1556880	P	UPAR/Ly6	domain-containing	protein	Ly6e	protein	taxon:10116	20201118	RGD	has_participant(EMAPA:17331)
UniProtKB	A0A096MJH8	Ly6e	GO:0055010	GO_REF:0000096	ISO	RGD:1556880	P	Lymphocyte	antigen	6	family	member	E	Ly6e	protein	taxon:10116	20201118	RGD	has_participant(EMAPA:17331)
UniProtKB	A0A096MJK7	Ly6e	GO:0055010	GO_REF:0000096	ISO	RGD:1556880	P	UPAR/Ly6	domain-containing	protein	Ly6e	protein	taxon:10116	20201118	RGD	has_participant(EMAPA:17331)
UniProtKB	A0A096MJS6	Ly6e	GO:0055010	GO_REF:0000096	ISO	RGD:1556880	P	UPAR/Ly6	domain-containing	protein	Ly6e	protein	taxon:10116	20201118	RGD	has_participant(EMAPA:17331)
UniProtKB	A0A096MKL0	CHD7	GO:0003222	GO_REF:0000107	IEA	UniProtKB:A2AJK6|ensembl:ENSMUSP00000059079	P	DNA	helicase	CHD7	protein	taxon:9555	20210123	Ensembl
UniProtKB	A0A096MKL0	CHD7	GO:0003226	GO_REF:0000107	IEA	UniProtKB:A2AJK6|ensembl:ENSMUSP00000059079	P	DNA	helicase	CHD7	protein	taxon:9555	20210123	Ensembl
UniProtKB	A0A096MML1	PTCD2	GO:0055010	GO_REF:0000107	IEA	UniProtKB:Q8R3K3|ensembl:ENSMUSP00000022153	P	Pentatricopeptide	repeat-containing	protein	2
UniProtKB	A0A096MND8	POU4F1	GO:0003223	GO_REF:0000107	IEA	UniProtKB:P17208|ensembl:ENSMUSP00000060798	P	POU	domain	protein	POU4F1	protein	taxon:9555	20210123	Ensembl
UniProtKB	A0A096MP00	HAND1	GO:0055010	GO_REF:0000107	IEA	UniProtKB:O96004|ensembl:ENSP00000231121	P	BHLH	domain-containing	protein	HAND1	protein	taxon:9555	20210123	Ensembl
UniProtKB	A0A096MP00	HAND1	GO:0055010	GO_REF:0000107	IEA	UniProtKB:Q64279|ensembl:ENSMUSP00000046999	P	BHLH	domain-containing	protein	HAND1	protein	taxon:9555	20210123	Ensembl
UniProtKB	A0A096MQI3	COL11A1	GO:0055010	GO_REF:0000107	IEA	UniProtKB:Q61245|ensembl:ENSMUSP00000089793	P	Fibrillar	collagen	NC1	domain-containing	protein	COL11A1	protein	taxon:9555	20210123	Ensembl
UniProtKB	A0A096MQZ8	NOG	GO:0003223	GO_REF:0000107	IEA	UniProtKB:P97466|ensembl:ENSMUSP00000061427	P	Noggin	NOG	protein	taxon:9555	20210123	Ensembl
UniProtKB	A0A096MW81	TBX3	GO:0003167	GO_REF:0000107	IEA	UniProtKB:P70324|ensembl:ENSMUSP00000018748	P	TBX	domain-containing	protein	TBX3	protein	taxon:9555	20210123	Ensembl
UniProtKB	A0A096MWU1	FOXC2	GO:0055010	GO_REF:0000107	IEA	UniProtKB:Q61850|ensembl:ENSMUSP00000055290	P	Fork-head	domain-containing	protein	FOXC2	protein	taxon:9555	20210123	Ensembl
UniProtKB	A0A096MX72	FOXH1	GO:0003222	GO_REF:0000107	IEA	UniProtKB:O88621|ensembl:ENSMUSP00000036591	P	Fork-head	domain-containing	protein	FOXH1	protein	taxon:9555	20210123	Ensembl
UniProtKB	A0A096MYP6	SMAD7	GO:0055010	GO_REF:0000107	IEA	UniProtKB:O35253|ensembl:ENSMUSP00000026999	P	Mothers	against	decapentaplegic	homolog	SMAD7	protein	taxon:9555	20210123	Ensembl
UniProtKB	A0A096N1K1	ZMPSTE24	GO:0003229	GO_REF:0000107	IEA	UniProtKB:Q80W54|ensembl:ENSMUSP00000053900	P	CAAX	prenyl	protease	ZMPSTE24	protein	taxon:9555	20210123	Ensembl
UniProtKB	A0A096N1Q1	MYL2	GO:0055010	GO_REF:0000107	IEA	UniProtKB:P10916|ensembl:ENSP00000228841	P	Uncharacterized	protein	MYL2	protein	taxon:9555	20210123	Ensembl
UniProtKB	A0A096N2U8	SMAD4	GO:0003220	GO_REF:0000107	IEA	UniProtKB:P97471|ensembl:ENSMUSP00000025393	P	Mothers	against	decapentaplegic	homolog	SMAD4	protein	taxon:9555	20210123	Ensembl
UniProtKB	A0A096N8T8	BMP10	GO:0055010	GO_REF:0000107	IEA	UniProtKB:Q9R229|ensembl:ENSMUSP00000032125	P	TGF_BETA_2	domain-containing	protein	BMP10	protein	taxon:9555	20210123	Ensembl
UniProtKB	A0A096NB22	NKX2-5	GO:0003221	GO_REF:0000107	IEA	UniProtKB:P52952|ensembl:ENSP00000327758	P	Homeobox	protein	NK-2	homolog	E	NKX2-5	protein	taxon:9555	20210123	Ensembl
UniProtKB	A0A096NIE6	IRX3	GO:0003167	GO_REF:0000107	IEA	UniProtKB:P81067|ensembl:ENSMUSP00000091002	P	Homeobox	domain-containing	protein	IRX3	protein	taxon:9555	20210123	Ensembl
UniProtKB	A0A096NIE6	IRX3	GO:0003165	GO_REF:0000107	IEA	UniProtKB:P81067|ensembl:ENSMUSP00000091002	P	Homeobox	domain-containing	protein	IRX3	protein	taxon:9555	20210123	Ensembl
UniProtKB	A0A096NIE6	IRX3	GO:0060932	GO_REF:0000107	IEA	UniProtKB:P81067|ensembl:ENSMUSP00000091002	P	Homeobox	domain-containing	protein	IRX3	protein	taxon:9555	20210123	Ensembl
UniProtKB	A0A096NKT3	DSP	GO:0003223	GO_REF:0000107	IEA	UniProtKB:E9Q557|ensembl:ENSMUSP00000115062	P	SH3	domain-containing	protein	DSP	protein	taxon:9555	20210123	Ensembl
UniProtKB	A0A096NPZ4	HEG1	GO:0003222	GO_REF:0000107	IEA	UniProtKB:E9Q7X6|ensembl:ENSMUSP00000119790	P	Uncharacterized	protein	HEG1	protein	taxon:9555	20210123	Ensembl
UniProtKB	A0A096NRS2	NOTCH1	GO:0003222	GO_REF:0000107	IEA	UniProtKB:Q01705|ensembl:ENSMUSP00000028288	P	Neurogenic	locus	notch	homolog	protein	1	NOTCH1	protein	taxon:9555	20210123	Ensembl
UniProtKB	A0A096NX20	MYH6	GO:0055010	GO_REF:0000107	IEA	UniProtKB:P13533|ensembl:ENSP00000386041	P	Uncharacterized	protein	MYH6	protein	taxon:9555	20210123	Ensembl
UniProtKB	A0A096NX21	MYH7	GO:0055010	GO_REF:0000107	IEA	UniProtKB:P12883|ensembl:ENSP00000347507	P	Myosin	heavy	chain	7	MYH7	protein	taxon:9555	20210123	Ensembl
UniProtKB	A0A096NXU8	DSG2	GO:0003165	GO_REF:0000107	IEA	UniProtKB:Q14126|ensembl:ENSP00000261590	P	Uncharacterized	protein	DSG2	protein	taxon:9555	20210123	Ensembl
UniProtKB	A0A096NZB8	LRP2	GO:0003223	GO_REF:0000107	IEA	UniProtKB:A2ARV4|ensembl:ENSMUSP00000079752	P	Uncharacterized	protein	LRP2	protein	taxon:9555	20210123	Ensembl
UniProtKB	A0A096P5A9	MED1	GO:0003222	GO_REF:0000107	IEA	UniProtKB:Q925J9|ensembl:ENSMUSP00000103169	P	Mediator	of	RNA	polymerase	II	transcription	subunit	1	MED1	protein	taxon:9555	20210123	Ensembl
UniProtKB	A0A0A0MUY3	TGFB1	GO:0055010	GO_REF:0000107	IEA	UniProtKB:P04202|ensembl:ENSMUSP00000002678	P	Transforming	growth	factor	beta	TGFB1	protein	taxon:9555	20210123	Ensembl
UniProtKB	A0A0A0MXC2	PPP1R13L	GO:0003229	GO_REF:0000107	IEA	UniProtKB:Q5I1X5|ensembl:ENSMUSP00000047839	P	Uncharacterized	protein	PPP1R13L	protein	taxon:9555	20210123	Ensembl
UniProtKB	A0A0D9QZ17	IRX3	GO:0060932	GO_REF:0000107	IEA	UniProtKB:P81067|ensembl:ENSMUSP00000091002	P	Homeobox	domain-containing	protein	IRX3	protein	taxon:60711	20210123	Ensembl
UniProtKB	A0A0D9QZ17	IRX3	GO:0003165	GO_REF:0000107	IEA	UniProtKB:P81067|ensembl:ENSMUSP00000091002	P	Homeobox	domain-containing	protein	IRX3	protein	taxon:60711	20210123	Ensembl
UniProtKB	A0A0D9QZ17	IRX3	GO:0003167	GO_REF:0000107	IEA	UniProtKB:P81067|ensembl:ENSMUSP00000091002	P	Homeobox	domain-containing	protein	IRX3	protein	taxon:60711	20210123	Ensembl
UniProtKB	A0A0D9R4T8	PKP2	GO:0055010	GO_REF:0000107	IEA	UniProtKB:Q99959|ensembl:ENSP00000070846	P	Uncharacterized	protein	PKP2	protein	taxon:60711	20210123	Ensembl
UniProtKB	A0A0D9R4Y1	DSP	GO:0003223	GO_REF:0000107	IEA	UniProtKB:E9Q557|ensembl:ENSMUSP00000115062	P	SH3	domain-containing	protein	DSP	protein	taxon:60711	20210123	Ensembl
UniProtKB	A0A0D9R5J3	DLL4	GO:0003222	GO_REF:0000107	IEA	UniProtKB:Q9JI71|ensembl:ENSMUSP00000099575	P	Delta-like	protein	DLL4	protein	taxon:60711	20210123	Ensembl
UniProtKB	A0A0D9R6C3	HEG1	GO:0003222	GO_REF:0000107	IEA	UniProtKB:E9Q7X6|ensembl:ENSMUSP00000119790	P	Heart	development	protein	with	EGF	like	domains	1	HEG1	protein	taxon:60711	20210123	Ensembl
UniProtKB	A0A0D9R7I0	FOXH1	GO:0003222	GO_REF:0000107	IEA	UniProtKB:O88621|ensembl:ENSMUSP00000036591	P	Fork-head	domain-containing	protein	FOXH1	protein	taxon:60711	20210123	Ensembl
UniProtKB	A0A0D9RB06	NKX2-5	GO:0003221	GO_REF:0000107	IEA	UniProtKB:P52952|ensembl:ENSP00000327758	P	Homeobox	protein	NK-2	homolog	E	NKX2-5	protein	taxon:60711	20210123	Ensembl
UniProtKB	A0A0D9RBD2	RYR2	GO:0003220	GO_REF:0000107	IEA	UniProtKB:E9Q401|ensembl:ENSMUSP00000021750	P	Ryanodine	receptor	2	RYR2	protein	taxon:60711	20210123	Ensembl
UniProtKB	A0A0D9RBF4	BMPR1A	GO:0003223	GO_REF:0000107	IEA	UniProtKB:P36895|ensembl:ENSMUSP00000035900	P	Receptor	protein	serine/threonine	kinase	BMPR1A	protein	taxon:60711	20210123	Ensembl
UniProtKB	A0A0D9RBF4	BMPR1A	GO:0003222	GO_REF:0000107	IEA	UniProtKB:P36895|ensembl:ENSMUSP00000035900	P	Receptor	protein	serine/threonine	kinase	BMPR1A	protein	taxon:60711	20210123	Ensembl
UniProtKB	A0A0D9REI9	HAND1	GO:0055010	GO_REF:0000107	IEA	UniProtKB:Q64279|ensembl:ENSMUSP00000046999	P	BHLH	domain-containing	protein	HAND1	protein	taxon:60711	20210123	Ensembl
UniProtKB	A0A0D9REI9	HAND1	GO:0055010	GO_REF:0000107	IEA	UniProtKB:O96004|ensembl:ENSP00000231121	P	BHLH	domain-containing	protein	HAND1	protein	taxon:60711	20210123	Ensembl
UniProtKB	A0A0D9RF96	TGFBR1	GO:0003222	GO_REF:0000107	IEA	UniProtKB:Q64729|ensembl:ENSMUSP00000007757	P	Receptor	protein	serine/threonine	kinase	TGFBR1	protein	taxon:60711	20210123	Ensembl
UniProtKB	A0A0D9RF96	TGFBR1	GO:0003223	GO_REF:0000107	IEA	UniProtKB:Q64729|ensembl:ENSMUSP00000007757	P	Receptor	protein	serine/threonine	kinase	TGFBR1	protein	taxon:60711	20210123	Ensembl
UniProtKB	A0A0D9RHC7	ZFPM2	GO:0003221	GO_REF:0000107	IEA	UniProtKB:Q8WW38|ensembl:ENSP00000384179	P	Zinc	finger	protein
UniProtKB	A0A0D9RLU3	TNNC1	GO:0055010	GO_REF:0000107	IEA	UniProtKB:P63316|ensembl:ENSP00000232975	P	Uncharacterized	protein	TNNC1	protein	taxon:60711	20210123	Ensembl
UniProtKB	A0A0D9RN07	ENG	GO:0003222	GO_REF:0000107	IEA	UniProtKB:Q63961|ensembl:ENSMUSP00000009705	P	ZP	domain-containing	protein	ENG	protein	taxon:60711	20210123	Ensembl
UniProtKB	A0A0D9RNF3	TNNI1	GO:0055010	GO_REF:0000107	IEA	UniProtKB:Q9WUZ5|ensembl:ENSMUSP00000123509	P	Troponin	I1
UniProtKB	A0A0D9RPD9	CHD7	GO:0003222	GO_REF:0000107	IEA	UniProtKB:A2AJK6|ensembl:ENSMUSP00000059079	P	DNA	helicase	CHD7	protein	taxon:60711	20210123	Ensembl
UniProtKB	A0A0D9RPD9	CHD7	GO:0003226	GO_REF:0000107	IEA	UniProtKB:A2AJK6|ensembl:ENSMUSP00000059079	P	DNA	helicase	CHD7	protein	taxon:60711	20210123	Ensembl
UniProtKB	A0A0D9RR05	BMP10	GO:0055010	GO_REF:0000107	IEA	UniProtKB:Q9R229|ensembl:ENSMUSP00000032125	P	TGF_BETA_2	domain-containing	protein	BMP10	protein	taxon:60711	20210123	Ensembl
UniProtKB	A0A0D9RRU3	LRP2	GO:0003223	GO_REF:0000107	IEA	UniProtKB:A2ARV4|ensembl:ENSMUSP00000079752	P	LDL	receptor	related	protein	2	LRP2	protein	taxon:60711	20210123	Ensembl
UniProtKB	A0A0D9RSM9	PROX1	GO:0055010	GO_REF:0000107	IEA	UniProtKB:P48437|ensembl:ENSMUSP00000135703	P	Prospero	domain-containing	protein	PROX1	protein	taxon:60711	20210123	Ensembl
UniProtKB	A0A0D9RSX0	PTCD2	GO:0055010	GO_REF:0000107	IEA	UniProtKB:Q8R3K3|ensembl:ENSMUSP00000022153	P	Pentatricopeptide	repeat-containing	protein	2
UniProtKB	A0A0D9RTL0	NOTCH1	GO:0003222	GO_REF:0000107	IEA	UniProtKB:Q01705|ensembl:ENSMUSP00000028288	P	Neurogenic	locus	notch	homolog	protein	1	NOTCH1	protein	taxon:60711	20210123	Ensembl
UniProtKB	A0A0D9RTU5	MYH7	GO:0055010	GO_REF:0000107	IEA	UniProtKB:P12883|ensembl:ENSP00000347507	P	Myosin	motor	domain-containing	protein	MYH7	protein	taxon:60711	20210123	Ensembl
UniProtKB	A0A0D9RTV3	MYH6	GO:0055010	GO_REF:0000107	IEA	UniProtKB:P13533|ensembl:ENSP00000386041	P	Uncharacterized	protein	MYH6	protein	taxon:60711	20210123	Ensembl
UniProtKB	A0A0D9RUE9	MYL3	GO:0055010	GO_REF:0000107	IEA	UniProtKB:P08590|ensembl:ENSP00000499406	P	Uncharacterized	protein	MYL3	protein	taxon:60711	20210123	Ensembl
UniProtKB	A0A0D9RUU1	HEY2	GO:0003222	GO_REF:0000107	IEA	UniProtKB:Q9QUS4|ensembl:ENSMUSP00000019924	P	Uncharacterized	protein	HEY2	protein	taxon:60711	20210123	Ensembl
UniProtKB	A0A0D9RVU3	RBPJ	GO:0003222	GO_REF:0000107	IEA	UniProtKB:P31266|ensembl:ENSMUSP00000040694	P	BTD	domain-containing	protein	RBPJ	protein	taxon:60711	20210123	Ensembl
UniProtKB	A0A0D9RVX7	ISL1	GO:0055010	GO_REF:0000107	IEA	UniProtKB:P61372|ensembl:ENSMUSP00000044879	P	Uncharacterized	protein	ISL1	protein	taxon:60711	20210123	Ensembl
UniProtKB	A0A0D9RZ41	DSG2	GO:0003165	GO_REF:0000107	IEA	UniProtKB:Q14126|ensembl:ENSP00000261590	P	Uncharacterized	protein	DSG2	protein	taxon:60711	20210123	Ensembl
UniProtKB	A0A0D9RZK2	SMAD7	GO:0055010	GO_REF:0000107	IEA	UniProtKB:O35253|ensembl:ENSMUSP00000026999	P	Mothers	against	decapentaplegic	homolog	SMAD7	protein	taxon:60711	20210123	Ensembl
UniProtKB	A0A0D9RZS6	SMAD4	GO:0003220	GO_REF:0000107	IEA	UniProtKB:P97471|ensembl:ENSMUSP00000025393	P	Mothers	against	decapentaplegic	homolog	SMAD4	protein	taxon:60711	20210123	Ensembl
UniProtKB	A0A0D9S0Y0	TGFB1	GO:0055010	GO_REF:0000107	IEA	UniProtKB:P04202|ensembl:ENSMUSP00000002678	P	Transforming	growth	factor	beta	TGFB1	protein	taxon:60711	20210123	Ensembl
UniProtKB	A0A0D9S3C2	MED1	GO:0003222	GO_REF:0000107	IEA	UniProtKB:Q925J9|ensembl:ENSMUSP00000103169	P	Mediator	of	RNA	polymerase	II	transcription	subunit	1	MED1	protein	taxon:60711	20210123	Ensembl
UniProtKB	A0A0D9S3J4	MYL2	GO:0055010	GO_REF:0000107	IEA	UniProtKB:P10916|ensembl:ENSP00000228841	P	Uncharacterized	protein	MYL2	protein	taxon:60711	20210123	Ensembl
UniProtKB	A0A0D9S4A3	TBX5	GO:0003229	GO_REF:0000107	IEA	UniProtKB:P70326|ensembl:ENSMUSP00000018407	P	Uncharacterized	protein	TBX5	protein	taxon:60711	20210123	Ensembl
UniProtKB	A0A0D9S4A3	TBX5	GO:0003167	GO_REF:0000107	IEA	UniProtKB:P70326|ensembl:ENSMUSP00000018407	P	Uncharacterized	protein	TBX5	protein	taxon:60711	20210123	Ensembl
UniProtKB	A0A0D9S4A3	TBX5	GO:0003166	GO_REF:0000107	IEA	UniProtKB:P70326|ensembl:ENSMUSP00000018407	P	Uncharacterized	protein	TBX5	protein	taxon:60711	20210123	Ensembl
UniProtKB	A0A0D9S4A5	TBX3	GO:0003167	GO_REF:0000107	IEA	UniProtKB:P70324|ensembl:ENSMUSP00000018748	P	TBX	domain-containing	protein	TBX3	protein	taxon:60711	20210123	Ensembl
UniProtKB	A0A0D9S6M1	COL11A1	GO:0055010	GO_REF:0000107	IEA	UniProtKB:Q61245|ensembl:ENSMUSP00000089793	P	Fibrillar	collagen	NC1	domain-containing	protein	COL11A1	protein	taxon:60711	20210123	Ensembl
UniProtKB	A0A0D9S7N0	ZMPSTE24	GO:0003229	GO_REF:0000107	IEA	UniProtKB:Q80W54|ensembl:ENSMUSP00000053900	P	CAAX	prenyl	protease	ZMPSTE24	protein	taxon:60711	20210123	Ensembl
UniProtKB	A0A0D9S9B8	NOG	GO:0003223	GO_REF:0000107	IEA	UniProtKB:P97466|ensembl:ENSMUSP00000061427	P	Noggin	NOG	protein	taxon:60711	20210123	Ensembl
UniProtKB	A0A0D9SAX6	FOXC2	GO:0055010	GO_REF:0000107	IEA	UniProtKB:Q61850|ensembl:ENSMUSP00000055290	P	Fork-head	domain-containing	protein	FOXC2	protein	taxon:60711	20210123	Ensembl
UniProtKB	A0A0D9SCN3	FOXC1	GO:0055010	GO_REF:0000107	IEA	UniProtKB:Q61572|ensembl:ENSMUSP00000052196	P	Fork-head	domain-containing	protein	FOXC1	protein	taxon:60711	20210123	Ensembl
UniProtKB	A0A0G2JSQ5	Smad7	GO:0055010	GO_REF:0000107	IEA	UniProtKB:O35253|ensembl:ENSMUSP00000026999	P	Mothers	against	decapentaplegic	homolog	Smad7	protein	taxon:10116	20210123	Ensembl
UniProtKB	A0A0G2K8H8	Pou4f1	GO:0003223	GO_REF:0000107	IEA	UniProtKB:P17208|ensembl:ENSMUSP00000060798	P	POU	domain	protein	Pou4f1	protein	taxon:10116	20210123	Ensembl
UniProtKB	A0A0G2K970	Smad4	GO:0003220	GO_REF:0000107	IEA	UniProtKB:P97471|ensembl:ENSMUSP00000025393	P	Mothers	against	decapentaplegic	homolog	Smad4	protein	taxon:10116	20210123	Ensembl
UniProtKB	A0A0G2K9W7	Lrp2	GO:0003223	GO_REF:0000107	IEA	UniProtKB:A2ARV4|ensembl:ENSMUSP00000079752	P	Low-density	lipoprotein	receptor-related	protein	2	Lrp2
UniProtKB	A0A0H2UHH4	Bmp10	GO:0055010	GO_REF:0000107	IEA	UniProtKB:Q9R229|ensembl:ENSMUSP00000032125	P	TGF_BETA_2	domain-containing	protein	Bmp10	protein	taxon:10116	20210123	Ensembl
UniProtKB	A0A0N8ETB3	ZMPSTE24	GO:0003229	GO_REF:0000107	IEA	UniProtKB:Q80W54|ensembl:ENSMUSP00000053900	P	CAAX	prenyl	protease	ZMPSTE24	protein	taxon:10181	20210123	Ensembl
UniProtKB	A0A0P6IZS2	TNNC1	GO:0055010	GO_REF:0000107	IEA	UniProtKB:P63316|ensembl:ENSP00000232975	P	Troponin	C
UniProtKB	A0A0P6J3W7	MYL3	GO:0055010	GO_REF:0000107	IEA	UniProtKB:P08590|ensembl:ENSP00000499406	P	Myosin	light	chain	3	MYL3	protein	taxon:10181	20210123	Ensembl
UniProtKB	A0A0P6J7J0	PKP2	GO:0055010	GO_REF:0000107	IEA	UniProtKB:Q99959|ensembl:ENSP00000070846	P	Plakophilin-2	isoform	2a	PKP2	protein	taxon:10181	20210123	Ensembl
UniProtKB	A0A0P6JFA5	DLL4	GO:0003222	GO_REF:0000107	IEA	UniProtKB:Q9JI71|ensembl:ENSMUSP00000099575	P	Delta-like	protein	DLL4	protein	taxon:10181	20210123	Ensembl
UniProtKB	A0A0P6JWN5	COL11A1	GO:0055010	GO_REF:0000107	IEA	UniProtKB:Q61245|ensembl:ENSMUSP00000089793	P	Fibrillar	collagen	NC1	domain-containing	protein	COL11A1	protein	taxon:10181	20210123	Ensembl
UniProtKB	A0A0P6K6G7	TGFB1	GO:0055010	GO_REF:0000107	IEA	UniProtKB:P04202|ensembl:ENSMUSP00000002678	P	Transforming	growth	factor	beta	TGFB1	protein	taxon:10181	20210123	Ensembl
UniProtKB	A0A0R4IBM0	nrg1	GO:0003222	PMID:29265764	IMP	ZFIN:ZDB-GENO-180709-6	P	Neuregulin	1	nrg1	protein	taxon:7955	20180709	ZFIN
UniProtKB	A0A0R4IDP7	nrg1	GO:0003222	PMID:29265764	IMP	ZFIN:ZDB-GENO-180709-6	P	Neuregulin	1	nrg1	protein	taxon:7955	20180709	ZFIN
UniProtKB	A0A0R4IFE6	nrg1	GO:0003222	PMID:29265764	IMP	ZFIN:ZDB-GENO-180709-6	P	EGF-like	domain-containing	protein	nrg1	protein	taxon:7955	20180709	ZFIN
UniProtKB	A0A0R4ILP3	gata4	GO:0055010	PMID:23791730	IMP	ZFIN:ZDB-GENO-131021-3	P	GATA-binding	protein	4	gata4	protein	taxon:7955	20131022	ZFIN
UniProtKB	A0A0R4IPH3	nrg1	GO:0003222	PMID:29265764	IMP	ZFIN:ZDB-GENO-180709-6	P	Neuregulin	1	nrg1	protein	taxon:7955	20180709	ZFIN
UniProtKB	A0A0U1Z4T4	MYL3	GO:0055010	GO_REF:0000107	IEA	UniProtKB:P08590|ensembl:ENSP00000499406	P	Myosin	light	chain	3	MYL3	protein	taxon:9940	20210123	Ensembl
UniProtKB	A0A1A8UMM4	MSTNB	GO:0003222	GO_REF:0000107	IEA	UniProtKB:O42222|ensembl:ENSDARP00000091159	P	Growth/differentiation	factor	8	MSTNB	protein	taxon:105023	20210123	Ensembl
UniProtKB	A0A1B0GWL9	Foxh1	GO:0003222	GO_REF:0000096	ISO	RGD:1322646	P	Fork-head	domain-containing	protein	Foxh1	protein	taxon:10116	20201118	RGD
UniProtKB	A0A1B4Z255	nrg1	GO:0003222	PMID:29265764	IMP	ZFIN:ZDB-GENO-180709-6	P	Neuregulin1	nrg1	protein	taxon:7955	20180709	ZFIN
UniProtKB	A0A1D5NSX5	mybpc3	GO:0055010	PMID:25281569	IMP	ZFIN:ZDB-MRPHLNO-131127-1	P	Myosin-binding	protein	C3	mybpc3	protein	taxon:7955	20150310	ZFIN
UniProtKB	A0A1D5NXF3	TBX3	GO:0003167	GO_REF:0000107	IEA	UniProtKB:P70324|ensembl:ENSMUSP00000018748	P	TBX	domain-containing	protein	TBX3	protein	taxon:9031	20210123	Ensembl
UniProtKB	A0A1D5P1G4	POU4F1	GO:0003223	GO_REF:0000107	IEA	UniProtKB:P17208|ensembl:ENSMUSP00000060798	P	POU	domain	protein	POU4F1	protein	taxon:9031	20210123	Ensembl
UniProtKB	A0A1D5P3Q6	A0A1D5P3Q6	GO:0003167	GO_REF:0000107	IEA	UniProtKB:P81067|ensembl:ENSMUSP00000091002	P	Homeobox	domain-containing	protein	protein	taxon:9031	20210123	Ensembl
UniProtKB	A0A1D5P3Q6	A0A1D5P3Q6	GO:0060932	GO_REF:0000107	IEA	UniProtKB:P81067|ensembl:ENSMUSP00000091002	P	Homeobox	domain-containing	protein	protein	taxon:9031	20210123	Ensembl
UniProtKB	A0A1D5P3Q6	A0A1D5P3Q6	GO:0003165	GO_REF:0000107	IEA	UniProtKB:P81067|ensembl:ENSMUSP00000091002	P	Homeobox	domain-containing	protein	protein	taxon:9031	20210123	Ensembl
UniProtKB	A0A1D5PAZ1	RYR2	GO:0003220	GO_REF:0000107	IEA	UniProtKB:E9Q401|ensembl:ENSMUSP00000021750	P	Uncharacterized	protein	RYR2	protein	taxon:9031	20210123	Ensembl
UniProtKB	A0A1D5PIL7	PTCD2	GO:0055010	GO_REF:0000107	IEA	UniProtKB:Q8R3K3|ensembl:ENSMUSP00000022153	P	Pentatricopeptide	repeat-containing	protein	2
UniProtKB	A0A1D5PTA6	ZFPM2	GO:0003221	GO_REF:0000107	IEA	UniProtKB:Q8WW38|ensembl:ENSP00000384179	P	Uncharacterized	protein	ZFPM2	protein	taxon:9031	20210123	Ensembl
UniProtKB	A0A1D5PW12	HEY2	GO:0003222	GO_REF:0000107	IEA	UniProtKB:Q9QUS4|ensembl:ENSMUSP00000019924	P	Uncharacterized	protein	HEY2	protein	taxon:9031	20210123	Ensembl
UniProtKB	A0A1D5Q518	ZMPSTE24	GO:0003229	GO_REF:0000107	IEA	UniProtKB:Q80W54|ensembl:ENSMUSP00000053900	P	CAAX	prenyl	protease	ZMPSTE24	protein	taxon:9544	20210123	Ensembl
UniProtKB	A0A1D5QBP4	TNNI1	GO:0055010	GO_REF:0000107	IEA	UniProtKB:Q9WUZ5|ensembl:ENSMUSP00000123509	P	Uncharacterized	protein	TNNI1	protein	taxon:9544	20210123	Ensembl
UniProtKB	A0A1D5QHS7	MYH7	GO:0055010	GO_REF:0000107	IEA	UniProtKB:P12883|ensembl:ENSP00000347507	P	Uncharacterized	protein	MYH7	protein	taxon:9544	20210123	Ensembl
UniProtKB	A0A1D5QUK7	TGFBR1	GO:0003222	GO_REF:0000107	IEA	UniProtKB:Q64729|ensembl:ENSMUSP00000007757	P	Receptor	protein	serine/threonine	kinase	TGFBR1	protein	taxon:9544	20210123	Ensembl
UniProtKB	A0A1D5QUK7	TGFBR1	GO:0003223	GO_REF:0000107	IEA	UniProtKB:Q64729|ensembl:ENSMUSP00000007757	P	Receptor	protein	serine/threonine	kinase	TGFBR1	protein	taxon:9544	20210123	Ensembl
UniProtKB	A0A1D5R3Z3	RBPJ	GO:0003222	GO_REF:0000107	IEA	UniProtKB:P31266|ensembl:ENSMUSP00000040694	P	Uncharacterized	protein	RBPJ	protein	taxon:9544	20210123	Ensembl
UniProtKB	A0A1D5RDY5	MYL2	GO:0055010	GO_REF:0000107	IEA	UniProtKB:P10916|ensembl:ENSP00000228841	P	Myosin	light	chain	2	MYL2	protein	taxon:9544	20210123	Ensembl
UniProtKB	A0A1L1QZU5	mybpc3	GO:0055010	PMID:25281569	IMP	ZFIN:ZDB-MRPHLNO-131127-1	P	Myosin-binding	protein	C3	mybpc3	protein	taxon:7955	20150310	ZFIN
UniProtKB	A0A1S3ELJ0	Chd7	GO:0003222	GO_REF:0000107	IEA	UniProtKB:A2AJK6|ensembl:ENSMUSP00000059079	P	DNA	helicase	Chd7	protein	taxon:10020	20210123	Ensembl
UniProtKB	A0A1S3ELJ0	Chd7	GO:0003226	GO_REF:0000107	IEA	UniProtKB:A2AJK6|ensembl:ENSMUSP00000059079	P	DNA	helicase	Chd7	protein	taxon:10020	20210123	Ensembl
UniProtKB	A0A1S3EVI8	Zfpm2	GO:0003221	GO_REF:0000107	IEA	UniProtKB:Q8WW38|ensembl:ENSP00000384179	P	zinc	finger	protein	ZFPM2	isoform	X1	Zfpm2	protein	taxon:10020	20210123	Ensembl
UniProtKB	A0A1S3EZH1	Tbx5	GO:0003167	GO_REF:0000107	IEA	UniProtKB:P70326|ensembl:ENSMUSP00000018407	P	T-box	transcription	factor	TBX5	Tbx5	protein	taxon:10020	20210123	Ensembl
UniProtKB	A0A1S3EZH1	Tbx5	GO:0003166	GO_REF:0000107	IEA	UniProtKB:P70326|ensembl:ENSMUSP00000018407	P	T-box	transcription	factor	TBX5	Tbx5	protein	taxon:10020	20210123	Ensembl
UniProtKB	A0A1S3EZH1	Tbx5	GO:0003229	GO_REF:0000107	IEA	UniProtKB:P70326|ensembl:ENSMUSP00000018407	P	T-box	transcription	factor	TBX5	Tbx5	protein	taxon:10020	20210123	Ensembl
UniProtKB	A0A1S3F3P6	Ptcd2	GO:0055010	GO_REF:0000107	IEA	UniProtKB:Q8R3K3|ensembl:ENSMUSP00000022153	P	Pentatricopeptide	repeat-containing	protein	2
UniProtKB	A0A1S3F400	Prox1	GO:0055010	GO_REF:0000107	IEA	UniProtKB:P48437|ensembl:ENSMUSP00000135703	P	Prospero	domain-containing	protein	Prox1	protein	taxon:10020	20210123	Ensembl
UniProtKB	A0A1S3F7B6	Dsp	GO:0003223	GO_REF:0000107	IEA	UniProtKB:E9Q557|ensembl:ENSMUSP00000115062	P	SH3	domain-containing	protein	Dsp	protein	taxon:10020	20210123	Ensembl
UniProtKB	A0A1S3FCY6	Smad7	GO:0055010	GO_REF:0000107	IEA	UniProtKB:O35253|ensembl:ENSMUSP00000026999	P	Mothers	against	decapentaplegic	homolog	Smad7	protein	taxon:10020	20210123	Ensembl
UniProtKB	A0A1S3FDG9	Isl1	GO:0055010	GO_REF:0000107	IEA	UniProtKB:P61372|ensembl:ENSMUSP00000044879	P	insulin	gene	enhancer	protein	ISL-1	isoform	X1	Isl1	protein	taxon:10020	20210123	Ensembl
UniProtKB	A0A1S3FQ08	Bmp10	GO:0055010	GO_REF:0000107	IEA	UniProtKB:Q9R229|ensembl:ENSMUSP00000032125	P	TGF_BETA_2	domain-containing	protein	Bmp10	protein	taxon:10020	20210123	Ensembl
UniProtKB	A0A1S3FWM2	Myh7	GO:0055010	GO_REF:0000107	IEA	UniProtKB:P12883|ensembl:ENSP00000347507	P	myosin-7	Myh7	protein	taxon:10020	20210123	Ensembl
UniProtKB	A0A1S3G0F2	Hey2	GO:0003222	GO_REF:0000107	IEA	UniProtKB:Q9QUS4|ensembl:ENSMUSP00000019924	P	hairy/enhancer-of-split	related	with	YRPW	motif	protein	2	Hey2	protein	taxon:10020	20210123	Ensembl
UniProtKB	A0A1S3G3T6	Irx3	GO:0003167	GO_REF:0000107	IEA	UniProtKB:P81067|ensembl:ENSMUSP00000091002	P	Homeobox	domain-containing	protein	Irx3	protein	taxon:10020	20210123	Ensembl
UniProtKB	A0A1S3G3T6	Irx3	GO:0060932	GO_REF:0000107	IEA	UniProtKB:P81067|ensembl:ENSMUSP00000091002	P	Homeobox	domain-containing	protein	Irx3	protein	taxon:10020	20210123	Ensembl
UniProtKB	A0A1S3G3T6	Irx3	GO:0003165	GO_REF:0000107	IEA	UniProtKB:P81067|ensembl:ENSMUSP00000091002	P	Homeobox	domain-containing	protein	Irx3	protein	taxon:10020	20210123	Ensembl
UniProtKB	A0A1S3GAL4	Myl3	GO:0055010	GO_REF:0000107	IEA	UniProtKB:P08590|ensembl:ENSP00000499406	P	myosin	light	chain	3	Myl3	protein	taxon:10020	20210123	Ensembl
UniProtKB	A0A1S3GDX6	Tnnc1	GO:0055010	GO_REF:0000107	IEA	UniProtKB:P63316|ensembl:ENSP00000232975	P	troponin	C
UniProtKB	A0A1S3GFB1	Bmpr1a	GO:0003222	GO_REF:0000107	IEA	UniProtKB:P36895|ensembl:ENSMUSP00000035900	P	Receptor	protein	serine/threonine	kinase	Bmpr1a	protein	taxon:10020	20210123	Ensembl
UniProtKB	A0A1S3GFB1	Bmpr1a	GO:0003223	GO_REF:0000107	IEA	UniProtKB:P36895|ensembl:ENSMUSP00000035900	P	Receptor	protein	serine/threonine	kinase	Bmpr1a	protein	taxon:10020	20210123	Ensembl
UniProtKB	A0A1S3GGL4	Ppp1r13l	GO:0003229	GO_REF:0000107	IEA	UniProtKB:Q5I1X5|ensembl:ENSMUSP00000047839	P	relA-associated	inhibitor	Ppp1r13l	protein	taxon:10020	20210123	Ensembl
UniProtKB	A0A1S3GMZ6	Foxh1	GO:0003222	GO_REF:0000107	IEA	UniProtKB:O88621|ensembl:ENSMUSP00000036591	P	Fork-head	domain-containing	protein	Foxh1	protein	taxon:10020	20210123	Ensembl
UniProtKB	A0A1S3GNT9	Hand1	GO:0055010	GO_REF:0000107	IEA	UniProtKB:Q64279|ensembl:ENSMUSP00000046999	P	BHLH	domain-containing	protein	Hand1	protein	taxon:10020	20210123	Ensembl
UniProtKB	A0A1S3GNT9	Hand1	GO:0055010	GO_REF:0000107	IEA	UniProtKB:O96004|ensembl:ENSP00000231121	P	BHLH	domain-containing	protein	Hand1	protein	taxon:10020	20210123	Ensembl
UniProtKB	A0A1S3GWW2	Nog	GO:0003223	GO_REF:0000107	IEA	UniProtKB:P97466|ensembl:ENSMUSP00000061427	P	Noggin	Nog	protein	taxon:10020	20210123	Ensembl
UniProtKB	A0A1S3S983	gata4	GO:0055010	GO_REF:0000107	IEA	UniProtKB:A0A0R4ILP3|ensembl:ENSDARP00000135304	P	transcription	factor	GATA-4	gata4	protein	taxon:8030	20210123	Ensembl
UniProtKB	A0A1U7Q5F3	Dll4	GO:0003222	GO_REF:0000107	IEA	UniProtKB:Q9JI71|ensembl:ENSMUSP00000099575	P	Delta-like	protein	Dll4	protein	taxon:10036	20210123	Ensembl
UniProtKB	A0A1U7QF97	Zfpm2	GO:0003221	GO_REF:0000107	IEA	UniProtKB:Q8WW38|ensembl:ENSP00000384179	P	zinc	finger	protein	ZFPM2	isoform	X1	Zfpm2	protein	taxon:10036	20210123	Ensembl
UniProtKB	A0A1U7QFC3	Dsp	GO:0003223	GO_REF:0000107	IEA	UniProtKB:E9Q557|ensembl:ENSMUSP00000115062	P	SH3	domain-containing	protein	Dsp	protein	taxon:10036	20210123	Ensembl
UniProtKB	A0A1U7QG24	Foxc2	GO:0055010	GO_REF:0000107	IEA	UniProtKB:Q61850|ensembl:ENSMUSP00000055290	P	Fork-head	domain-containing	protein	Foxc2	protein	taxon:10036	20210123	Ensembl
UniProtKB	A0A1U7QGV4	Hey2	GO:0003222	GO_REF:0000107	IEA	UniProtKB:Q9QUS4|ensembl:ENSMUSP00000019924	P	hairy/enhancer-of-split	related	with	YRPW	motif	protein	2	Hey2	protein	taxon:10036	20210123	Ensembl
UniProtKB	A0A1U7QHR1	Irx3	GO:0060932	GO_REF:0000107	IEA	UniProtKB:P81067|ensembl:ENSMUSP00000091002	P	Homeobox	domain-containing	protein	Irx3	protein	taxon:10036	20210123	Ensembl
UniProtKB	A0A1U7QHR1	Irx3	GO:0003165	GO_REF:0000107	IEA	UniProtKB:P81067|ensembl:ENSMUSP00000091002	P	Homeobox	domain-containing	protein	Irx3	protein	taxon:10036	20210123	Ensembl
UniProtKB	A0A1U7QHR1	Irx3	GO:0003167	GO_REF:0000107	IEA	UniProtKB:P81067|ensembl:ENSMUSP00000091002	P	Homeobox	domain-containing	protein	Irx3	protein	taxon:10036	20210123	Ensembl
UniProtKB	A0A1U7QHX8	Foxc1	GO:0055010	GO_REF:0000107	IEA	UniProtKB:Q61572|ensembl:ENSMUSP00000052196	P	Fork-head	domain-containing	protein	Foxc1	protein	taxon:10036	20210123	Ensembl
UniProtKB	A0A1U7QKI5	Nog	GO:0003223	GO_REF:0000107	IEA	UniProtKB:P97466|ensembl:ENSMUSP00000061427	P	Noggin	Nog	protein	taxon:10036	20210123	Ensembl
UniProtKB	A0A1U7QLI1	Smad7	GO:0055010	GO_REF:0000107	IEA	UniProtKB:O35253|ensembl:ENSMUSP00000026999	P	Mothers	against	decapentaplegic	homolog	Smad7	protein	taxon:10036	20210123	Ensembl
UniProtKB	A0A1U7QNC3	Bmp10	GO:0055010	GO_REF:0000107	IEA	UniProtKB:Q9R229|ensembl:ENSMUSP00000032125	P	TGF_BETA_2	domain-containing	protein	Bmp10	protein	taxon:10036	20210123	Ensembl
UniProtKB	A0A1U7QNL2	Isl1	GO:0055010	GO_REF:0000107	IEA	UniProtKB:P61372|ensembl:ENSMUSP00000044879	P	insulin	gene	enhancer	protein	ISL-1	Isl1	protein	taxon:10036	20210123	Ensembl
UniProtKB	A0A1U7QQK5	Tgfbr1	GO:0003223	GO_REF:0000107	IEA	UniProtKB:Q64729|ensembl:ENSMUSP00000007757	P	Receptor	protein	serine/threonine	kinase	Tgfbr1	protein	taxon:10036	20210123	Ensembl
UniProtKB	A0A1U7QQK5	Tgfbr1	GO:0003222	GO_REF:0000107	IEA	UniProtKB:Q64729|ensembl:ENSMUSP00000007757	P	Receptor	protein	serine/threonine	kinase	Tgfbr1	protein	taxon:10036	20210123	Ensembl
UniProtKB	A0A1U7QTQ7	Myl2	GO:0055010	GO_REF:0000107	IEA	UniProtKB:P10916|ensembl:ENSP00000228841	P	myosin	regulatory	light	chain	2
UniProtKB	A0A1U7QYQ5	Zmpste24	GO:0003229	GO_REF:0000107	IEA	UniProtKB:Q80W54|ensembl:ENSMUSP00000053900	P	CAAX	prenyl	protease	Zmpste24	protein	taxon:10036	20210123	Ensembl
UniProtKB	A0A1U7QYS4	Pkp2	GO:0055010	GO_REF:0000107	IEA	UniProtKB:Q99959|ensembl:ENSP00000070846	P	plakophilin-2	isoform	X1	Pkp2	protein	taxon:10036	20210123	Ensembl
UniProtKB	A0A1U7R1Q1	Bmpr1a	GO:0003223	GO_REF:0000107	IEA	UniProtKB:P36895|ensembl:ENSMUSP00000035900	P	Receptor	protein	serine/threonine	kinase	Bmpr1a	protein	taxon:10036	20210123	Ensembl
UniProtKB	A0A1U7R1Q1	Bmpr1a	GO:0003222	GO_REF:0000107	IEA	UniProtKB:P36895|ensembl:ENSMUSP00000035900	P	Receptor	protein	serine/threonine	kinase	Bmpr1a	protein	taxon:10036	20210123	Ensembl
UniProtKB	A0A1U7R6F4	Nkx2-5	GO:0003222	GO_REF:0000107	IEA	UniProtKB:P42582|ensembl:ENSMUSP00000015723	P	Homeobox	protein	NK-2	homolog	E	Nkx2-5	protein	taxon:10036	20210123	Ensembl
UniProtKB	A0A1U7R6F4	Nkx2-5	GO:0003168	GO_REF:0000107	IEA	UniProtKB:P42582|ensembl:ENSMUSP00000015723	P	Homeobox	protein	NK-2	homolog	E	Nkx2-5	protein	taxon:10036	20210123	Ensembl
UniProtKB	A0A1U7R6F4	Nkx2-5	GO:0003166	GO_REF:0000107	IEA	UniProtKB:P42582|ensembl:ENSMUSP00000015723	P	Homeobox	protein	NK-2	homolog	E	Nkx2-5	protein	taxon:10036	20210123	Ensembl
UniProtKB	A0A1U7R6F4	Nkx2-5	GO:0003221	GO_REF:0000107	IEA	UniProtKB:P52952|ensembl:ENSP00000327758	P	Homeobox	protein	NK-2	homolog	E	Nkx2-5	protein	taxon:10036	20210123	Ensembl
UniProtKB	A0A1U7RBF6	Tnnc1	GO:0055010	GO_REF:0000107	IEA	UniProtKB:P63316|ensembl:ENSP00000232975	P	troponin	C
UniProtKB	A0A1U7RBG7	Notch1	GO:0003222	GO_REF:0000107	IEA	UniProtKB:Q01705|ensembl:ENSMUSP00000028288	P	Neurogenic	locus	notch	homolog	protein	1	Notch1	protein	taxon:10036	20210123	Ensembl
UniProtKB	A0A1U7TMP6	ZFPM2	GO:0003221	GO_REF:0000107	IEA	UniProtKB:Q8WW38|ensembl:ENSP00000384179	P	zinc	finger	protein	ZFPM2	ZFPM2	protein	taxon:1868482	20210123	Ensembl
UniProtKB	A0A1U7TUK9	ZMPSTE24	GO:0003229	GO_REF:0000107	IEA	UniProtKB:Q80W54|ensembl:ENSMUSP00000053900	P	CAAX	prenyl	protease	ZMPSTE24	protein	taxon:1868482	20210123	Ensembl
UniProtKB	A0A1U7U134	LOC103270245	GO:0055010	GO_REF:0000107	IEA	UniProtKB:P13533|ensembl:ENSP00000386041	P	myosin-6	LOC103270245	protein	taxon:1868482	20210123	Ensembl
UniProtKB	A0A1U7UB53	LOC103270244	GO:0055010	GO_REF:0000107	IEA	UniProtKB:P12883|ensembl:ENSP00000347507	P	myosin-7	LOC103270244	protein	taxon:1868482	20210123	Ensembl
UniProtKB	A0A1U7UGZ2	MYL3	GO:0055010	GO_REF:0000107	IEA	UniProtKB:P08590|ensembl:ENSP00000499406	P	myosin	light	chain	3	MYL3	protein	taxon:1868482	20210123	Ensembl
UniProtKB	A0A1U7UN99	NOG	GO:0003223	GO_REF:0000107	IEA	UniProtKB:P97466|ensembl:ENSMUSP00000061427	P	Noggin	NOG	protein	taxon:1868482	20210123	Ensembl
UniProtKB	A0A1U7US45	DSG2	GO:0003165	GO_REF:0000107	IEA	UniProtKB:Q14126|ensembl:ENSP00000261590	P	desmoglein-2	DSG2	protein	taxon:1868482	20210123	Ensembl
UniProtKB	A0A1U8BUU4	Hand1	GO:0055010	GO_REF:0000107	IEA	UniProtKB:Q64279|ensembl:ENSMUSP00000046999	P	BHLH	domain-containing	protein	Hand1	protein	taxon:10036	20210123	Ensembl
UniProtKB	A0A1U8BUU4	Hand1	GO:0055010	GO_REF:0000107	IEA	UniProtKB:O96004|ensembl:ENSP00000231121	P	BHLH	domain-containing	protein	Hand1	protein	taxon:10036	20210123	Ensembl
UniProtKB	A0A1U8C6V2	Tnni1	GO:0055010	GO_REF:0000107	IEA	UniProtKB:Q9WUZ5|ensembl:ENSMUSP00000123509	P	troponin	I
UniProtKB	A0A1U8C6V5	Tbx5	GO:0003229	GO_REF:0000107	IEA	UniProtKB:P70326|ensembl:ENSMUSP00000018407	P	T-box	transcription	factor	TBX5	Tbx5	protein	taxon:10036	20210123	Ensembl
UniProtKB	A0A1U8C6V5	Tbx5	GO:0003167	GO_REF:0000107	IEA	UniProtKB:P70326|ensembl:ENSMUSP00000018407	P	T-box	transcription	factor	TBX5	Tbx5	protein	taxon:10036	20210123	Ensembl
UniProtKB	A0A1U8C6V5	Tbx5	GO:0003166	GO_REF:0000107	IEA	UniProtKB:P70326|ensembl:ENSMUSP00000018407	P	T-box	transcription	factor	TBX5	Tbx5	protein	taxon:10036	20210123	Ensembl
UniProtKB	A0A218U8P4	BMP10	GO:0055010	GO_REF:0000107	IEA	UniProtKB:Q9R229|ensembl:ENSMUSP00000032125	P	TGF_BETA_2	domain-containing	protein	BMP10
UniProtKB	A0A218UJ81	BMPR1A	GO:0003222	GO_REF:0000107	IEA	UniProtKB:P36895|ensembl:ENSMUSP00000035900	P	Receptor	protein	serine/threonine	kinase	BMPR1A
UniProtKB	A0A218UJ81	BMPR1A	GO:0003223	GO_REF:0000107	IEA	UniProtKB:P36895|ensembl:ENSMUSP00000035900	P	Receptor	protein	serine/threonine	kinase	BMPR1A
UniProtKB	A0A218ULY4	MED1_1	GO:0003222	GO_REF:0000107	IEA	UniProtKB:Q925J9|ensembl:ENSMUSP00000103169	P	Mediator	of	RNA	polymerase	II	transcription	subunit	1	MED1_1
UniProtKB	A0A218UP54	NKX-2.5	GO:0003222	GO_REF:0000107	IEA	UniProtKB:P42582|ensembl:ENSMUSP00000015723	P	Homeobox	protein	NK-2	homolog	E	NKX-2.5
UniProtKB	A0A218UP54	NKX-2.5	GO:0003168	GO_REF:0000107	IEA	UniProtKB:P42582|ensembl:ENSMUSP00000015723	P	Homeobox	protein	NK-2	homolog	E	NKX-2.5
UniProtKB	A0A218UP54	NKX-2.5	GO:0003166	GO_REF:0000107	IEA	UniProtKB:P42582|ensembl:ENSMUSP00000015723	P	Homeobox	protein	NK-2	homolog	E	NKX-2.5
UniProtKB	A0A218UP54	NKX-2.5	GO:0003221	GO_REF:0000107	IEA	UniProtKB:P52952|ensembl:ENSP00000327758	P	Homeobox	protein	NK-2	homolog	E	NKX-2.5
UniProtKB	A0A218USR9	FKBP1A	GO:0055010	GO_REF:0000107	IEA	UniProtKB:P26883|ensembl:ENSMUSP00000037206	P	Peptidylprolyl	isomerase	FKBP1A
UniProtKB	A0A218V0V3	HAND1	GO:0055010	GO_REF:0000107	IEA	UniProtKB:O96004|ensembl:ENSP00000231121	P	BHLH	domain-containing	protein	HAND1
UniProtKB	A0A218V0V3	HAND1	GO:0055010	GO_REF:0000107	IEA	UniProtKB:Q64279|ensembl:ENSMUSP00000046999	P	BHLH	domain-containing	protein	HAND1
UniProtKB	A0A218V2P6	TBX3	GO:0003167	GO_REF:0000107	IEA	UniProtKB:P70324|ensembl:ENSMUSP00000018748	P	TBX	domain-containing	protein	TBX3
UniProtKB	A0A218V4W4	HEY2	GO:0003222	GO_REF:0000107	IEA	UniProtKB:Q9QUS4|ensembl:ENSMUSP00000019924	P	Hairy/enhancer-of-split	related	with	YRPW	motif	protein	2	HEY2
UniProtKB	A0A218V9Q6	DLL4	GO:0003222	GO_REF:0000107	IEA	UniProtKB:Q9JI71|ensembl:ENSMUSP00000099575	P	Delta-like	protein	DLL4
UniProtKB	A0A218VBI6	CHD7	GO:0003222	GO_REF:0000107	IEA	UniProtKB:A2AJK6|ensembl:ENSMUSP00000059079	P	DNA	helicase	CHD7
UniProtKB	A0A218VBI6	CHD7	GO:0003226	GO_REF:0000107	IEA	UniProtKB:A2AJK6|ensembl:ENSMUSP00000059079	P	DNA	helicase	CHD7
UniProtKB	A0A218VBU6	ID2	GO:0003166	GO_REF:0000107	IEA	UniProtKB:P41136|ensembl:ENSMUSP00000152052	P	BHLH	domain-containing	protein	ID2
UniProtKB	A0A218VD96	ZFPM2	GO:0003221	GO_REF:0000107	IEA	UniProtKB:Q8WW38|ensembl:ENSP00000384179	P	Zinc	finger	protein	ZFPM2	ZFPM2
UniProtKB	A0A218VDI5	RBPJ	GO:0003222	GO_REF:0000107	IEA	UniProtKB:P31266|ensembl:ENSMUSP00000040694	P	Suppressor	of	hairless	RBPJ
UniProtKB	A0A250XVF3	TNNC1	GO:0055010	GO_REF:0000107	IEA	UniProtKB:P63316|ensembl:ENSP00000232975	P	Troponin	C
UniProtKB	A0A250XW44	MYL3	GO:0055010	GO_REF:0000107	IEA	UniProtKB:P08590|ensembl:ENSP00000499406	P	Myosin	light	chain	3	MYL3	protein	taxon:51338	20210123	Ensembl
UniProtKB	A0A250XZS1	PTCD2	GO:0055010	GO_REF:0000107	IEA	UniProtKB:Q8R3K3|ensembl:ENSMUSP00000022153	P	Pentatricopeptide	repeat-containing	protein	2
UniProtKB	A0A250Y0T4	SMAD7	GO:0055010	GO_REF:0000107	IEA	UniProtKB:O35253|ensembl:ENSMUSP00000026999	P	Mothers	against	decapentaplegic	homolog	SMAD7	protein	taxon:51338	20210123	Ensembl
UniProtKB	A0A250Y213	IRX3	GO:0003167	GO_REF:0000107	IEA	UniProtKB:P81067|ensembl:ENSMUSP00000091002	P	Homeobox	domain-containing	protein	IRX3	protein	taxon:51338	20210123	Ensembl
UniProtKB	A0A250Y213	IRX3	GO:0003165	GO_REF:0000107	IEA	UniProtKB:P81067|ensembl:ENSMUSP00000091002	P	Homeobox	domain-containing	protein	IRX3	protein	taxon:51338	20210123	Ensembl
UniProtKB	A0A250Y213	IRX3	GO:0060932	GO_REF:0000107	IEA	UniProtKB:P81067|ensembl:ENSMUSP00000091002	P	Homeobox	domain-containing	protein	IRX3	protein	taxon:51338	20210123	Ensembl
UniProtKB	A0A250Y455	DLL4	GO:0003222	GO_REF:0000107	IEA	UniProtKB:Q9JI71|ensembl:ENSMUSP00000099575	P	Delta-like	protein	DLL4	protein	taxon:51338	20210123	Ensembl
UniProtKB	A0A250Y8Z2	FKBP1A	GO:0055010	GO_REF:0000107	IEA	UniProtKB:P26883|ensembl:ENSMUSP00000037206	P	Peptidylprolyl	isomerase	FKBP1A	protein	taxon:51338	20210123	Ensembl
UniProtKB	A0A250Y9Q5	ID2	GO:0003166	GO_REF:0000107	IEA	UniProtKB:P41136|ensembl:ENSMUSP00000152052	P	BHLH	domain-containing	protein	ID2	protein	taxon:51338	20210123	Ensembl
UniProtKB	A0A250YHB2	TGFB1	GO:0055010	GO_REF:0000107	IEA	UniProtKB:P04202|ensembl:ENSMUSP00000002678	P	Transforming	growth	factor	beta	TGFB1	protein	taxon:51338	20210123	Ensembl
UniProtKB	A0A250YJG4	BMPR1A	GO:0003222	GO_REF:0000107	IEA	UniProtKB:P36895|ensembl:ENSMUSP00000035900	P	Receptor	protein	serine/threonine	kinase	BMPR1A	protein	taxon:51338	20210123	Ensembl
UniProtKB	A0A250YJG4	BMPR1A	GO:0003223	GO_REF:0000107	IEA	UniProtKB:P36895|ensembl:ENSMUSP00000035900	P	Receptor	protein	serine/threonine	kinase	BMPR1A	protein	taxon:51338	20210123	Ensembl
UniProtKB	A0A250YLI5	PKP2	GO:0055010	GO_REF:0000107	IEA	UniProtKB:Q99959|ensembl:ENSP00000070846	P	Plakophilin-2	PKP2	protein	taxon:51338	20210123	Ensembl
UniProtKB	A0A286X8T1	TNNI1	GO:0055010	GO_REF:0000107	IEA	UniProtKB:Q9WUZ5|ensembl:ENSMUSP00000123509	P	Troponin	I1
UniProtKB	A0A286XBA2	NOG	GO:0003223	GO_REF:0000107	IEA	UniProtKB:P97466|ensembl:ENSMUSP00000061427	P	Noggin	NOG	protein	taxon:10141	20210123	Ensembl
UniProtKB	A0A286XC84	PTCD2	GO:0055010	GO_REF:0000107	IEA	UniProtKB:Q8R3K3|ensembl:ENSMUSP00000022153	P	Pentatricopeptide	repeat-containing	protein	2
UniProtKB	A0A286XHN8	SMAD7	GO:0055010	GO_REF:0000107	IEA	UniProtKB:O35253|ensembl:ENSMUSP00000026999	P	MH2	domain-containing	protein	SMAD7	protein	taxon:10141	20210123	Ensembl
UniProtKB	A0A286XR17	RYR2	GO:0003220	GO_REF:0000107	IEA	UniProtKB:E9Q401|ensembl:ENSMUSP00000021750	P	Ryanodine	receptor	2	RYR2	protein	taxon:10141	20210123	Ensembl
UniProtKB	A0A286XXD6	MED1	GO:0003222	GO_REF:0000107	IEA	UniProtKB:Q925J9|ensembl:ENSMUSP00000103169	P	Mediator	of	RNA	polymerase	II	transcription	subunit	1	MED1	protein	taxon:10141	20210123	Ensembl
UniProtKB	A0A286XY84	HEG1	GO:0003222	GO_REF:0000107	IEA	UniProtKB:E9Q7X6|ensembl:ENSMUSP00000119790	P	Heart	development	protein	with	EGF	like	domains	1	HEG1	protein	taxon:10141	20210123	Ensembl
UniProtKB	A0A286XZ12	IRX3	GO:0060932	GO_REF:0000107	IEA	UniProtKB:P81067|ensembl:ENSMUSP00000091002	P	Homeobox	domain-containing	protein	IRX3	protein	taxon:10141	20210123	Ensembl
UniProtKB	A0A286XZ12	IRX3	GO:0003165	GO_REF:0000107	IEA	UniProtKB:P81067|ensembl:ENSMUSP00000091002	P	Homeobox	domain-containing	protein	IRX3	protein	taxon:10141	20210123	Ensembl
UniProtKB	A0A286XZ12	IRX3	GO:0003167	GO_REF:0000107	IEA	UniProtKB:P81067|ensembl:ENSMUSP00000091002	P	Homeobox	domain-containing	protein	IRX3	protein	taxon:10141	20210123	Ensembl
UniProtKB	A0A286Y2B6	MYH6	GO:0055010	GO_REF:0000107	IEA	UniProtKB:P13533|ensembl:ENSP00000386041	P	Myosin	heavy	chain	6	MYH6	protein	taxon:10141	20210123	Ensembl
UniProtKB	A0A286ZI93	TNNI1	GO:0055010	GO_REF:0000107	IEA	UniProtKB:Q9WUZ5|ensembl:ENSMUSP00000123509	P	Troponin	I1
UniProtKB	A0A286ZTP3	FOXC1	GO:0055010	GO_REF:0000107	IEA	UniProtKB:Q61572|ensembl:ENSMUSP00000052196	P	Fork-head	domain-containing	protein	FOXC1	protein	taxon:9823	20210123	Ensembl
UniProtKB	A0A287A3B7	RBPJ	GO:0003222	GO_REF:0000107	IEA	UniProtKB:P31266|ensembl:ENSMUSP00000040694	P	Recombination	signal	binding	protein	for	immunoglobulin	kappa	J	region	RBPJ	protein	taxon:9823	20210123	Ensembl
UniProtKB	A0A287A7C6	BMP10	GO:0055010	GO_REF:0000107	IEA	UniProtKB:Q9R229|ensembl:ENSMUSP00000032125	P	TGF_BETA_2	domain-containing	protein	BMP10	protein	taxon:9823	20210123	Ensembl
UniProtKB	A0A287ACN5	HAND1	GO:0055010	GO_REF:0000107	IEA	UniProtKB:O96004|ensembl:ENSP00000231121	P	BHLH	domain-containing	protein	HAND1	protein	taxon:9823	20210123	Ensembl
UniProtKB	A0A287ACN5	HAND1	GO:0055010	GO_REF:0000107	IEA	UniProtKB:Q64279|ensembl:ENSMUSP00000046999	P	BHLH	domain-containing	protein	HAND1	protein	taxon:9823	20210123	Ensembl
UniProtKB	A0A287AD23	NKX2-5	GO:0003221	GO_REF:0000107	IEA	UniProtKB:P52952|ensembl:ENSP00000327758	P	Homeobox	protein	NK-2	homolog	E	NKX2-5	protein	taxon:9823	20210123	Ensembl
UniProtKB	A0A287AFQ6	FOXC2	GO:0055010	GO_REF:0000107	IEA	UniProtKB:Q61850|ensembl:ENSMUSP00000055290	P	Fork-head	domain-containing	protein	FOXC2	protein	taxon:9823	20210123	Ensembl
UniProtKB	A0A287AIU7	TNNC1	GO:0055010	GO_REF:0000107	IEA	UniProtKB:P63316|ensembl:ENSP00000232975	P	Troponin	C
UniProtKB	A0A287ATF2	DSG2	GO:0003165	GO_REF:0000107	IEA	UniProtKB:Q14126|ensembl:ENSP00000261590	P	Desmoglein	2	DSG2	protein	taxon:9823	20210123	Ensembl
UniProtKB	A0A287AZ36	LRP2	GO:0003223	GO_REF:0000107	IEA	UniProtKB:A2ARV4|ensembl:ENSMUSP00000079752	P	Low-density	lipoprotein	receptor-related	protein	2	LRP2	protein	taxon:9823	20210123	Ensembl
UniProtKB	A0A287B1L3	PPP1R13L	GO:0003229	GO_REF:0000107	IEA	UniProtKB:Q5I1X5|ensembl:ENSMUSP00000047839	P	Protein	phosphatase	1	regulatory	subunit	13	like	PPP1R13L	protein	taxon:9823	20210123	Ensembl
UniProtKB	A0A287B1L8	NOTCH1	GO:0003222	GO_REF:0000107	IEA	UniProtKB:Q01705|ensembl:ENSMUSP00000028288	P	Neurogenic	locus	notch	homolog	protein	1	NOTCH1	protein	taxon:9823	20210123	Ensembl
UniProtKB	A0A287B9Y5	POU4F1	GO:0003223	GO_REF:0000107	IEA	UniProtKB:P17208|ensembl:ENSMUSP00000060798	P	POU	domain	protein	POU4F1	protein	taxon:9823	20210123	Ensembl
UniProtKB	A0A287BFQ3	DLL4	GO:0003222	GO_REF:0000107	IEA	UniProtKB:Q9JI71|ensembl:ENSMUSP00000099575	P	Delta-like	protein	DLL4	protein	taxon:9823	20210123	Ensembl
UniProtKB	A0A287CVB8	TBX3	GO:0003167	GO_REF:0000107	IEA	UniProtKB:P70324|ensembl:ENSMUSP00000018748	P	TBX	domain-containing	protein	TBX3	protein	taxon:43179	20210123	Ensembl
UniProtKB	A0A287CX86	RBPJ	GO:0003222	GO_REF:0000107	IEA	UniProtKB:P31266|ensembl:ENSMUSP00000040694	P	Uncharacterized	protein	RBPJ	protein	taxon:43179	20210123	Ensembl
UniProtKB	A0A287D6Y9	LRP2	GO:0003223	GO_REF:0000107	IEA	UniProtKB:A2ARV4|ensembl:ENSMUSP00000079752	P	Uncharacterized	protein	LRP2	protein	taxon:43179	20210123	Ensembl
UniProtKB	A0A287D7Z1	PKP2	GO:0055010	GO_REF:0000107	IEA	UniProtKB:Q99959|ensembl:ENSP00000070846	P	Uncharacterized	protein	PKP2	protein	taxon:43179	20210123	Ensembl
UniProtKB	A0A287DAE3	MYL2	GO:0055010	GO_REF:0000107	IEA	UniProtKB:P10916|ensembl:ENSP00000228841	P	Uncharacterized	protein	MYL2	protein	taxon:43179	20210123	Ensembl
UniProtKB	A0A2D0R3G9	mstn	GO:0003222	GO_REF:0000107	IEA	UniProtKB:O42222|ensembl:ENSDARP00000091159	P	Growth/differentiation	factor	8	mstn	protein	taxon:7998	20210123	Ensembl
UniProtKB	A0A2D0RUZ0	wwtr1	GO:0003222	GO_REF:0000107	IEA	UniProtKB:Q307I6|ensembl:ENSDARP00000088304	P	WW	domain-containing	transcription	regulator	protein	1	isoform	X1	wwtr1	protein	taxon:7998	20210123	Ensembl
UniProtKB	A0A2D0S8M0	gata4	GO:0055010	GO_REF:0000107	IEA	UniProtKB:A0A0R4ILP3|ensembl:ENSDARP00000135304	P	transcription	factor	GATA-4	gata4	protein	taxon:7998	20210123	Ensembl
UniProtKB	A0A2I2UFR8	SMAD4	GO:0003220	GO_REF:0000107	IEA	UniProtKB:P97471|ensembl:ENSMUSP00000025393	P	Mothers	against	decapentaplegic	homolog	SMAD4	protein	taxon:9685	20210123	Ensembl
UniProtKB	A0A2I2UHB8	IRX3	GO:0060932	GO_REF:0000107	IEA	UniProtKB:P81067|ensembl:ENSMUSP00000091002	P	Homeobox	domain-containing	protein	IRX3	protein	taxon:9685	20210123	Ensembl
UniProtKB	A0A2I2UHB8	IRX3	GO:0003165	GO_REF:0000107	IEA	UniProtKB:P81067|ensembl:ENSMUSP00000091002	P	Homeobox	domain-containing	protein	IRX3	protein	taxon:9685	20210123	Ensembl
UniProtKB	A0A2I2UHB8	IRX3	GO:0003167	GO_REF:0000107	IEA	UniProtKB:P81067|ensembl:ENSMUSP00000091002	P	Homeobox	domain-containing	protein	IRX3	protein	taxon:9685	20210123	Ensembl
UniProtKB	A0A2I2UUY2	MYL3	GO:0055010	GO_REF:0000107	IEA	UniProtKB:P08590|ensembl:ENSP00000499406	P	Uncharacterized	protein	MYL3	protein	taxon:9685	20210123	Ensembl
UniProtKB	A0A2I2V181	HEY2	GO:0003222	GO_REF:0000107	IEA	UniProtKB:Q9QUS4|ensembl:ENSMUSP00000019924	P	Hes	related	family	bHLH	transcription	factor	with	YRPW	motif	2	HEY2	protein	taxon:9685	20210123	Ensembl
UniProtKB	A0A2I2YE74	PKP2	GO:0055010	GO_REF:0000107	IEA	UniProtKB:Q99959|ensembl:ENSP00000070846	P	Plakophilin	2	PKP2	protein	taxon:9595	20210123	Ensembl
UniProtKB	A0A2I2YG54	A0A2I2YG54	GO:0055010	GO_REF:0000107	IEA	UniProtKB:Q9R229|ensembl:ENSMUSP00000032125	P	TGF_BETA_2	domain-containing	protein	protein	taxon:9595	20210123	Ensembl
UniProtKB	A0A2I2YWL2	TBX3	GO:0003167	GO_REF:0000107	IEA	UniProtKB:P70324|ensembl:ENSMUSP00000018748	P	TBX	domain-containing	protein	TBX3	protein	taxon:9595	20210123	Ensembl
UniProtKB	A0A2I2Z7V8	COL11A1	GO:0055010	GO_REF:0000107	IEA	UniProtKB:Q61245|ensembl:ENSMUSP00000089793	P	Fibrillar	collagen	NC1	domain-containing	protein	COL11A1	protein	taxon:9595	20210123	Ensembl
UniProtKB	A0A2I2ZCV6	DSP	GO:0003223	GO_REF:0000107	IEA	UniProtKB:E9Q557|ensembl:ENSMUSP00000115062	P	SH3	domain-containing	protein	DSP	protein	taxon:9595	20210123	Ensembl
UniProtKB	A0A2I2ZLV7	ZFPM2	GO:0003221	GO_REF:0000107	IEA	UniProtKB:Q8WW38|ensembl:ENSP00000384179	P	Zinc	finger	protein
UniProtKB	A0A2I2ZVD2	TGFBR1	GO:0003223	GO_REF:0000107	IEA	UniProtKB:Q64729|ensembl:ENSMUSP00000007757	P	Receptor	protein	serine/threonine	kinase	TGFBR1	protein	taxon:9595	20210123	Ensembl
UniProtKB	A0A2I2ZVD2	TGFBR1	GO:0003222	GO_REF:0000107	IEA	UniProtKB:Q64729|ensembl:ENSMUSP00000007757	P	Receptor	protein	serine/threonine	kinase	TGFBR1	protein	taxon:9595	20210123	Ensembl
UniProtKB	A0A2I3FW78	ENG	GO:0003222	GO_REF:0000107	IEA	UniProtKB:Q63961|ensembl:ENSMUSP00000009705	P	ZP	domain-containing	protein	ENG	protein	taxon:61853	20210123	Ensembl
UniProtKB	A0A2I3FXJ3	BMPR1A	GO:0003223	GO_REF:0000107	IEA	UniProtKB:P36895|ensembl:ENSMUSP00000035900	P	Serine/threonine-protein	kinase	receptor	BMPR1A	protein	taxon:61853	20210123	Ensembl
UniProtKB	A0A2I3FXJ3	BMPR1A	GO:0003222	GO_REF:0000107	IEA	UniProtKB:P36895|ensembl:ENSMUSP00000035900	P	Serine/threonine-protein	kinase	receptor	BMPR1A	protein	taxon:61853	20210123	Ensembl
UniProtKB	A0A2I3G9U9	A0A2I3G9U9	GO:0055010	GO_REF:0000107	IEA	UniProtKB:Q61572|ensembl:ENSMUSP00000052196	P	Fork-head	domain-containing	protein	protein	taxon:61853	20210123	Ensembl
UniProtKB	A0A2I3GKN2	IRX3	GO:0003167	GO_REF:0000107	IEA	UniProtKB:P81067|ensembl:ENSMUSP00000091002	P	Homeobox	domain-containing	protein	IRX3	protein	taxon:61853	20210123	Ensembl
UniProtKB	A0A2I3GKN2	IRX3	GO:0003165	GO_REF:0000107	IEA	UniProtKB:P81067|ensembl:ENSMUSP00000091002	P	Homeobox	domain-containing	protein	IRX3	protein	taxon:61853	20210123	Ensembl
UniProtKB	A0A2I3GKN2	IRX3	GO:0060932	GO_REF:0000107	IEA	UniProtKB:P81067|ensembl:ENSMUSP00000091002	P	Homeobox	domain-containing	protein	IRX3	protein	taxon:61853	20210123	Ensembl
UniProtKB	A0A2I3HC40	TGFBR1	GO:0003223	GO_REF:0000107	IEA	UniProtKB:Q64729|ensembl:ENSMUSP00000007757	P	Receptor	protein	serine/threonine	kinase	TGFBR1	protein	taxon:61853	20210123	Ensembl
UniProtKB	A0A2I3HC40	TGFBR1	GO:0003222	GO_REF:0000107	IEA	UniProtKB:Q64729|ensembl:ENSMUSP00000007757	P	Receptor	protein	serine/threonine	kinase	TGFBR1	protein	taxon:61853	20210123	Ensembl
UniProtKB	A0A2I3HGG6	TBX3	GO:0003167	GO_REF:0000107	IEA	UniProtKB:P70324|ensembl:ENSMUSP00000018748	P	TBX	domain-containing	protein	TBX3	protein	taxon:61853	20210123	Ensembl
UniProtKB	A0A2I3HGL4	NOG	GO:0003223	GO_REF:0000107	IEA	UniProtKB:P97466|ensembl:ENSMUSP00000061427	P	Noggin	NOG	protein	taxon:61853	20210123	Ensembl
UniProtKB	A0A2I3HM32	A0A2I3HM32	GO:0003223	GO_REF:0000107	IEA	UniProtKB:P17208|ensembl:ENSMUSP00000060798	P	POU	domain	protein	protein	taxon:61853	20210123	Ensembl
UniProtKB	A0A2I3HQK9	TNNI1	GO:0055010	GO_REF:0000107	IEA	UniProtKB:Q9WUZ5|ensembl:ENSMUSP00000123509	P	Uncharacterized	protein	TNNI1	protein	taxon:61853	20210123	Ensembl
UniProtKB	A0A2I3HYV2	SMAD7	GO:0055010	GO_REF:0000107	IEA	UniProtKB:O35253|ensembl:ENSMUSP00000026999	P	Mothers	against	decapentaplegic	homolog	SMAD7	protein	taxon:61853	20210123	Ensembl
UniProtKB	A0A2I3LJQ7	TNNI1	GO:0055010	GO_REF:0000107	IEA	UniProtKB:Q9WUZ5|ensembl:ENSMUSP00000123509	P	Uncharacterized	protein	TNNI1	protein	taxon:9555	20210123	Ensembl
UniProtKB	A0A2I3LTF5	ISL1	GO:0055010	GO_REF:0000107	IEA	UniProtKB:P61372|ensembl:ENSMUSP00000044879	P	Uncharacterized	protein	ISL1	protein	taxon:9555	20210123	Ensembl
UniProtKB	A0A2I3LVJ8	RBPJ	GO:0003222	GO_REF:0000107	IEA	UniProtKB:P31266|ensembl:ENSMUSP00000040694	P	Uncharacterized	protein	RBPJ	protein	taxon:9555	20210123	Ensembl
UniProtKB	A0A2I3M7F5	TBX5	GO:0003166	GO_REF:0000107	IEA	UniProtKB:P70326|ensembl:ENSMUSP00000018407	P	Uncharacterized	protein	TBX5	protein	taxon:9555	20210123	Ensembl
UniProtKB	A0A2I3M7F5	TBX5	GO:0003167	GO_REF:0000107	IEA	UniProtKB:P70326|ensembl:ENSMUSP00000018407	P	Uncharacterized	protein	TBX5	protein	taxon:9555	20210123	Ensembl
UniProtKB	A0A2I3M7F5	TBX5	GO:0003229	GO_REF:0000107	IEA	UniProtKB:P70326|ensembl:ENSMUSP00000018407	P	Uncharacterized	protein	TBX5	protein	taxon:9555	20210123	Ensembl
UniProtKB	A0A2I3MH51	PKP2	GO:0055010	GO_REF:0000107	IEA	UniProtKB:Q99959|ensembl:ENSP00000070846	P	Uncharacterized	protein	PKP2	protein	taxon:9555	20210123	Ensembl
UniProtKB	A0A2I3MIQ2	TNNC1	GO:0055010	GO_REF:0000107	IEA	UniProtKB:P63316|ensembl:ENSP00000232975	P	Uncharacterized	protein	TNNC1	protein	taxon:9555	20210123	Ensembl
UniProtKB	A0A2I3MLN6	MYL3	GO:0055010	GO_REF:0000107	IEA	UniProtKB:P08590|ensembl:ENSP00000499406	P	EF-hand	domain-containing	protein	MYL3	protein	taxon:9555	20210123	Ensembl
UniProtKB	A0A2I3N2E6	DLL4	GO:0003222	GO_REF:0000107	IEA	UniProtKB:Q9JI71|ensembl:ENSMUSP00000099575	P	Delta-like	protein	DLL4	protein	taxon:9555	20210123	Ensembl
UniProtKB	A0A2I3N425	HEY2	GO:0003222	GO_REF:0000107	IEA	UniProtKB:Q9QUS4|ensembl:ENSMUSP00000019924	P	Orange	domain-containing	protein	HEY2	protein	taxon:9555	20210123	Ensembl
UniProtKB	A0A2I3N9S4	ZFPM2	GO:0003221	GO_REF:0000107	IEA	UniProtKB:Q8WW38|ensembl:ENSP00000384179	P	Uncharacterized	protein	ZFPM2	protein	taxon:9555	20210123	Ensembl
UniProtKB	A0A2I3NGA1	TGFBR1	GO:0003222	GO_REF:0000107	IEA	UniProtKB:Q64729|ensembl:ENSMUSP00000007757	P	Receptor	protein	serine/threonine	kinase	TGFBR1	protein	taxon:9555	20210123	Ensembl
UniProtKB	A0A2I3NGA1	TGFBR1	GO:0003223	GO_REF:0000107	IEA	UniProtKB:Q64729|ensembl:ENSMUSP00000007757	P	Receptor	protein	serine/threonine	kinase	TGFBR1	protein	taxon:9555	20210123	Ensembl
UniProtKB	A0A2I3RIJ4	RYR2	GO:0003220	GO_REF:0000107	IEA	UniProtKB:E9Q401|ensembl:ENSMUSP00000021750	P	Ryanodine	receptor	2	RYR2	protein	taxon:9598	20210123	Ensembl
UniProtKB	A0A2I3RLL3	FOXC1	GO:0055010	GO_REF:0000107	IEA	UniProtKB:Q61572|ensembl:ENSMUSP00000052196	P	Forkhead	box	C1	FOXC1	protein	taxon:9598	20210123	Ensembl
UniProtKB	A0A2I3S045	DLL4	GO:0003222	GO_REF:0000107	IEA	UniProtKB:Q9JI71|ensembl:ENSMUSP00000099575	P	Delta-like	protein	DLL4	protein	taxon:9598	20210123	Ensembl
UniProtKB	A0A2I3S7X1	TGFBR1	GO:0003223	GO_REF:0000107	IEA	UniProtKB:Q64729|ensembl:ENSMUSP00000007757	P	Receptor	protein	serine/threonine	kinase	TGFBR1	protein	taxon:9598	20210123	Ensembl
UniProtKB	A0A2I3S7X1	TGFBR1	GO:0003222	GO_REF:0000107	IEA	UniProtKB:Q64729|ensembl:ENSMUSP00000007757	P	Receptor	protein	serine/threonine	kinase	TGFBR1	protein	taxon:9598	20210123	Ensembl
UniProtKB	A0A2I3SMS3	BMP10	GO:0055010	GO_REF:0000107	IEA	UniProtKB:Q9R229|ensembl:ENSMUSP00000032125	P	Bone	morphogenetic	protein	10	BMP10	protein	taxon:9598	20210123	Ensembl
UniProtKB	A0A2I3STG9	ZMPSTE24	GO:0003229	GO_REF:0000107	IEA	UniProtKB:Q80W54|ensembl:ENSMUSP00000053900	P	CAAX	prenyl	protease	ZMPSTE24	protein	taxon:9598	20210123	Ensembl
UniProtKB	A0A2I3SXF0	MYH7	GO:0055010	GO_REF:0000107	IEA	UniProtKB:P12883|ensembl:ENSP00000347507	P	Myosin	heavy	chain	7	MYH7	protein	taxon:9598	20210123	Ensembl
UniProtKB	A0A2I3T7H8	TBX3	GO:0003167	GO_REF:0000107	IEA	UniProtKB:P70324|ensembl:ENSMUSP00000018748	P	TBX	domain-containing	protein	TBX3	protein	taxon:9598	20210123	Ensembl
UniProtKB	A0A2I3TI23	COL11A1	GO:0055010	GO_REF:0000107	IEA	UniProtKB:Q61245|ensembl:ENSMUSP00000089793	P	Collagen	type	XI	alpha	1	chain	COL11A1	protein	taxon:9598	20210123	Ensembl
UniProtKB	A0A2I3TIW8	MYH6	GO:0055010	GO_REF:0000107	IEA	UniProtKB:P13533|ensembl:ENSP00000386041	P	Myosin	heavy	chain	6	MYH6	protein	taxon:9598	20210123	Ensembl
UniProtKB	A0A2J8PYK4	PPP1R13L	GO:0003229	GO_REF:0000107	IEA	UniProtKB:Q5I1X5|ensembl:ENSMUSP00000047839	P	Protein	phosphatase	1	regulatory	subunit	13	like	PPP1R13L	protein	taxon:9598	20210123	Ensembl
UniProtKB	A0A2J8QV82	PROX1	GO:0055010	GO_REF:0000107	IEA	UniProtKB:P48437|ensembl:ENSMUSP00000135703	P	Prospero	homeobox	1	PROX1	protein	taxon:9598	20210123	Ensembl
UniProtKB	A0A2J8TFI4	CR201_G0034923	GO:0055010	GO_REF:0000107	IEA	UniProtKB:P08590|ensembl:ENSP00000499406	P	MYL3	isoform	1	CR201_G0034923	protein	taxon:9601	20210123	Ensembl
UniProtKB	A0A2J8UEM2	SMAD4	GO:0003220	GO_REF:0000107	IEA	UniProtKB:P97471|ensembl:ENSMUSP00000025393	P	Mothers	against	decapentaplegic	homolog	SMAD4	protein	taxon:9601	20210123	Ensembl
UniProtKB	A0A2J8V638	PROX1	GO:0055010	GO_REF:0000107	IEA	UniProtKB:P48437|ensembl:ENSMUSP00000135703	P	Uncharacterized	protein	PROX1	protein	taxon:9601	20210123	Ensembl
UniProtKB	A0A2J8XKH3	TBX5	GO:0003166	GO_REF:0000107	IEA	UniProtKB:P70326|ensembl:ENSMUSP00000018407	P	Uncharacterized	protein	TBX5	protein	taxon:9601	20210123	Ensembl
UniProtKB	A0A2J8XKH3	TBX5	GO:0003167	GO_REF:0000107	IEA	UniProtKB:P70326|ensembl:ENSMUSP00000018407	P	Uncharacterized	protein	TBX5	protein	taxon:9601	20210123	Ensembl
UniProtKB	A0A2J8XKH3	TBX5	GO:0003229	GO_REF:0000107	IEA	UniProtKB:P70326|ensembl:ENSMUSP00000018407	P	Uncharacterized	protein	TBX5	protein	taxon:9601	20210123	Ensembl
UniProtKB	A0A2J8XW64	BMPR1A	GO:0003222	GO_REF:0000107	IEA	UniProtKB:P36895|ensembl:ENSMUSP00000035900	P	Receptor	protein	serine/threonine	kinase	BMPR1A	protein	taxon:9601	20210123	Ensembl
UniProtKB	A0A2J8XW64	BMPR1A	GO:0003223	GO_REF:0000107	IEA	UniProtKB:P36895|ensembl:ENSMUSP00000035900	P	Receptor	protein	serine/threonine	kinase	BMPR1A	protein	taxon:9601	20210123	Ensembl
UniProtKB	A0A2K5BW44	NOG	GO:0003223	GO_REF:0000107	IEA	UniProtKB:P97466|ensembl:ENSMUSP00000061427	P	Noggin	NOG	protein	taxon:37293	20210123	Ensembl
UniProtKB	A0A2K5BYS6	TBX5	GO:0003229	GO_REF:0000107	IEA	UniProtKB:P70326|ensembl:ENSMUSP00000018407	P	Uncharacterized	protein	TBX5	protein	taxon:37293	20210123	Ensembl
UniProtKB	A0A2K5BYS6	TBX5	GO:0003167	GO_REF:0000107	IEA	UniProtKB:P70326|ensembl:ENSMUSP00000018407	P	Uncharacterized	protein	TBX5	protein	taxon:37293	20210123	Ensembl
UniProtKB	A0A2K5BYS6	TBX5	GO:0003166	GO_REF:0000107	IEA	UniProtKB:P70326|ensembl:ENSMUSP00000018407	P	Uncharacterized	protein	TBX5	protein	taxon:37293	20210123	Ensembl
UniProtKB	A0A2K5BZQ8	HEG1	GO:0003222	GO_REF:0000107	IEA	UniProtKB:E9Q7X6|ensembl:ENSMUSP00000119790	P	Uncharacterized	protein	HEG1	protein	taxon:37293	20210123	Ensembl
UniProtKB	A0A2K5C2R3	DSP	GO:0003223	GO_REF:0000107	IEA	UniProtKB:E9Q557|ensembl:ENSMUSP00000115062	P	SH3	domain-containing	protein	DSP	protein	taxon:37293	20210123	Ensembl
UniProtKB	A0A2K5CBN8	MYL2	GO:0055010	GO_REF:0000107	IEA	UniProtKB:P10916|ensembl:ENSP00000228841	P	Uncharacterized	protein	MYL2	protein	taxon:37293	20210123	Ensembl
UniProtKB	A0A2K5CC20	PKP2	GO:0055010	GO_REF:0000107	IEA	UniProtKB:Q99959|ensembl:ENSP00000070846	P	Uncharacterized	protein	PKP2	protein	taxon:37293	20210123	Ensembl
UniProtKB	A0A2K5CDP7	DSG2	GO:0003165	GO_REF:0000107	IEA	UniProtKB:Q14126|ensembl:ENSP00000261590	P	Uncharacterized	protein	DSG2	protein	taxon:37293	20210123	Ensembl
UniProtKB	A0A2K5CDZ6	MYL3	GO:0055010	GO_REF:0000107	IEA	UniProtKB:P08590|ensembl:ENSP00000499406	P	Uncharacterized	protein	MYL3	protein	taxon:37293	20210123	Ensembl
UniProtKB	A0A2K5CL79	TNNC1	GO:0055010	GO_REF:0000107	IEA	UniProtKB:P63316|ensembl:ENSP00000232975	P	Uncharacterized	protein	TNNC1	protein	taxon:37293	20210123	Ensembl
UniProtKB	A0A2K5CM55	BMPR1A	GO:0003222	GO_REF:0000107	IEA	UniProtKB:P36895|ensembl:ENSMUSP00000035900	P	Receptor	protein	serine/threonine	kinase	BMPR1A	protein	taxon:37293	20210123	Ensembl
UniProtKB	A0A2K5CM55	BMPR1A	GO:0003223	GO_REF:0000107	IEA	UniProtKB:P36895|ensembl:ENSMUSP00000035900	P	Receptor	protein	serine/threonine	kinase	BMPR1A	protein	taxon:37293	20210123	Ensembl
UniProtKB	A0A2K5CQT4	HEY2	GO:0003222	GO_REF:0000107	IEA	UniProtKB:Q9QUS4|ensembl:ENSMUSP00000019924	P	Uncharacterized	protein	HEY2	protein	taxon:37293	20210123	Ensembl
UniProtKB	A0A2K5CSR2	PPP1R13L	GO:0003229	GO_REF:0000107	IEA	UniProtKB:Q5I1X5|ensembl:ENSMUSP00000047839	P	ANK_REP_REGION	domain-containing	protein	PPP1R13L	protein	taxon:37293	20210123	Ensembl
UniProtKB	A0A2K5CVY3	NKX2-5	GO:0003221	GO_REF:0000107	IEA	UniProtKB:P52952|ensembl:ENSP00000327758	P	Homeobox	protein	NK-2	homolog	E	NKX2-5	protein	taxon:37293	20210123	Ensembl
UniProtKB	A0A2K5CWJ6	IRX3	GO:0060932	GO_REF:0000107	IEA	UniProtKB:P81067|ensembl:ENSMUSP00000091002	P	Homeobox	domain-containing	protein	IRX3	protein	taxon:37293	20210123	Ensembl
UniProtKB	A0A2K5CWJ6	IRX3	GO:0003165	GO_REF:0000107	IEA	UniProtKB:P81067|ensembl:ENSMUSP00000091002	P	Homeobox	domain-containing	protein	IRX3	protein	taxon:37293	20210123	Ensembl
UniProtKB	A0A2K5CWJ6	IRX3	GO:0003167	GO_REF:0000107	IEA	UniProtKB:P81067|ensembl:ENSMUSP00000091002	P	Homeobox	domain-containing	protein	IRX3	protein	taxon:37293	20210123	Ensembl
UniProtKB	A0A2K5D1A3	NOTCH1	GO:0003222	GO_REF:0000107	IEA	UniProtKB:Q01705|ensembl:ENSMUSP00000028288	P	Neurogenic	locus	notch	homolog	protein	1	NOTCH1	protein	taxon:37293	20210123	Ensembl
UniProtKB	A0A2K5D1Y0	SMAD4	GO:0003220	GO_REF:0000107	IEA	UniProtKB:P97471|ensembl:ENSMUSP00000025393	P	Mothers	against	decapentaplegic	homolog	SMAD4	protein	taxon:37293	20210123	Ensembl
UniProtKB	A0A2K5D9J8	FOXC1	GO:0055010	GO_REF:0000107	IEA	UniProtKB:Q61572|ensembl:ENSMUSP00000052196	P	Fork-head	domain-containing	protein	FOXC1	protein	taxon:37293	20210123	Ensembl
UniProtKB	A0A2K5DBN6	ZMPSTE24	GO:0003229	GO_REF:0000107	IEA	UniProtKB:Q80W54|ensembl:ENSMUSP00000053900	P	CAAX	prenyl	protease	ZMPSTE24	protein	taxon:37293	20210123	Ensembl
UniProtKB	A0A2K5DBZ0	DLL4	GO:0003222	GO_REF:0000107	IEA	UniProtKB:Q9JI71|ensembl:ENSMUSP00000099575	P	Delta-like	protein	DLL4	protein	taxon:37293	20210123	Ensembl
UniProtKB	A0A2K5DHY4	SMAD7	GO:0055010	GO_REF:0000107	IEA	UniProtKB:O35253|ensembl:ENSMUSP00000026999	P	Mothers	against	decapentaplegic	homolog	SMAD7	protein	taxon:37293	20210123	Ensembl
UniProtKB	A0A2K5DKP2	PROX1	GO:0055010	GO_REF:0000107	IEA	UniProtKB:P48437|ensembl:ENSMUSP00000135703	P	Prospero	domain-containing	protein	PROX1	protein	taxon:37293	20210123	Ensembl
UniProtKB	A0A2K5DMZ1	RBPJ	GO:0003222	GO_REF:0000107	IEA	UniProtKB:P31266|ensembl:ENSMUSP00000040694	P	Uncharacterized	protein	RBPJ	protein	taxon:37293	20210123	Ensembl
UniProtKB	A0A2K5DQQ8	PTCD2	GO:0055010	GO_REF:0000107	IEA	UniProtKB:Q8R3K3|ensembl:ENSMUSP00000022153	P	Pentatricopeptide	repeat-containing	protein	2
UniProtKB	A0A2K5DSW4	ZFPM2	GO:0003221	GO_REF:0000107	IEA	UniProtKB:Q8WW38|ensembl:ENSP00000384179	P	Uncharacterized	protein	ZFPM2	protein	taxon:37293	20210123	Ensembl
UniProtKB	A0A2K5DXA5	TBX3	GO:0003167	GO_REF:0000107	IEA	UniProtKB:P70324|ensembl:ENSMUSP00000018748	P	TBX	domain-containing	protein	TBX3	protein	taxon:37293	20210123	Ensembl
UniProtKB	A0A2K5E2A9	HAND1	GO:0055010	GO_REF:0000107	IEA	UniProtKB:O96004|ensembl:ENSP00000231121	P	BHLH	domain-containing	protein	HAND1	protein	taxon:37293	20210123	Ensembl
UniProtKB	A0A2K5E941	TNNI1	GO:0055010	GO_REF:0000107	IEA	UniProtKB:Q9WUZ5|ensembl:ENSMUSP00000123509	P	Uncharacterized	protein	TNNI1	protein	taxon:37293	20210123	Ensembl
UniProtKB	A0A2K5ER12	CHD7	GO:0003222	GO_REF:0000107	IEA	UniProtKB:A2AJK6|ensembl:ENSMUSP00000059079	P	DNA	helicase	CHD7	protein	taxon:37293	20210123	Ensembl
UniProtKB	A0A2K5ER12	CHD7	GO:0003226	GO_REF:0000107	IEA	UniProtKB:A2AJK6|ensembl:ENSMUSP00000059079	P	DNA	helicase	CHD7	protein	taxon:37293	20210123	Ensembl
UniProtKB	A0A2K5EU52	TGFB1	GO:0055010	GO_REF:0000107	IEA	UniProtKB:P04202|ensembl:ENSMUSP00000002678	P	Transforming	growth	factor	beta	TGFB1	protein	taxon:37293	20210123	Ensembl
UniProtKB	A0A2K5EW03	MYH6	GO:0055010	GO_REF:0000107	IEA	UniProtKB:P13533|ensembl:ENSP00000386041	P	Uncharacterized	protein	MYH6	protein	taxon:37293	20210123	Ensembl
UniProtKB	A0A2K5F4Y2	FOXC2	GO:0055010	GO_REF:0000107	IEA	UniProtKB:Q61850|ensembl:ENSMUSP00000055290	P	Fork-head	domain-containing	protein	FOXC2	protein	taxon:37293	20210123	Ensembl
UniProtKB	A0A2K5F5C3	MED1	GO:0003222	GO_REF:0000107	IEA	UniProtKB:Q925J9|ensembl:ENSMUSP00000103169	P	Mediator	of	RNA	polymerase	II	transcription	subunit	1	MED1	protein	taxon:37293	20210123	Ensembl
UniProtKB	A0A2K5H8E2	TNNC1	GO:0055010	GO_REF:0000107	IEA	UniProtKB:P63316|ensembl:ENSP00000232975	P	Uncharacterized	protein	TNNC1	protein	taxon:336983	20210123	Ensembl
UniProtKB	A0A2K5H973	MED1	GO:0003222	GO_REF:0000107	IEA	UniProtKB:Q925J9|ensembl:ENSMUSP00000103169	P	Mediator	of	RNA	polymerase	II	transcription	subunit	1	MED1	protein	taxon:336983	20210123	Ensembl
UniProtKB	A0A2K5H9H5	PKP2	GO:0055010	GO_REF:0000107	IEA	UniProtKB:Q99959|ensembl:ENSP00000070846	P	Uncharacterized	protein	PKP2	protein	taxon:336983	20210123	Ensembl
UniProtKB	A0A2K5HB58	MYL2	GO:0055010	GO_REF:0000107	IEA	UniProtKB:P10916|ensembl:ENSP00000228841	P	Uncharacterized	protein	MYL2	protein	taxon:336983	20210123	Ensembl
UniProtKB	A0A2K5HBL7	RBPJ	GO:0003222	GO_REF:0000107	IEA	UniProtKB:P31266|ensembl:ENSMUSP00000040694	P	Uncharacterized	protein	RBPJ	protein	taxon:336983	20210123	Ensembl
UniProtKB	A0A2K5HCZ1	ENG	GO:0003222	GO_REF:0000107	IEA	UniProtKB:Q63961|ensembl:ENSMUSP00000009705	P	ZP	domain-containing	protein	ENG	protein	taxon:336983	20210123	Ensembl
UniProtKB	A0A2K5HI05	NOG	GO:0003223	GO_REF:0000107	IEA	UniProtKB:P97466|ensembl:ENSMUSP00000061427	P	Noggin	NOG	protein	taxon:336983	20210123	Ensembl
UniProtKB	A0A2K5HPG4	ZMPSTE24	GO:0003229	GO_REF:0000107	IEA	UniProtKB:Q80W54|ensembl:ENSMUSP00000053900	P	CAAX	prenyl	protease	ZMPSTE24	protein	taxon:336983	20210123	Ensembl
UniProtKB	A0A2K5HT87	MYH7	GO:0055010	GO_REF:0000107	IEA	UniProtKB:P12883|ensembl:ENSP00000347507	P	Uncharacterized	protein	MYH7	protein	taxon:336983	20210123	Ensembl
UniProtKB	A0A2K5HUN0	NKX2-5	GO:0003221	GO_REF:0000107	IEA	UniProtKB:P52952|ensembl:ENSP00000327758	P	Homeobox	protein	NK-2	homolog	E	NKX2-5	protein	taxon:336983	20210123	Ensembl
UniProtKB	A0A2K5HWU6	TGFB1	GO:0055010	GO_REF:0000107	IEA	UniProtKB:P04202|ensembl:ENSMUSP00000002678	P	Transforming	growth	factor	beta	TGFB1	protein	taxon:336983	20210123	Ensembl
UniProtKB	A0A2K5I6B6	DSG2	GO:0003165	GO_REF:0000107	IEA	UniProtKB:Q14126|ensembl:ENSP00000261590	P	Uncharacterized	protein	DSG2	protein	taxon:336983	20210123	Ensembl
UniProtKB	A0A2K5I6Y9	FOXH1	GO:0003222	GO_REF:0000107	IEA	UniProtKB:O88621|ensembl:ENSMUSP00000036591	P	Fork-head	domain-containing	protein	FOXH1	protein	taxon:336983	20210123	Ensembl
UniProtKB	A0A2K5I903	HEG1	GO:0003222	GO_REF:0000107	IEA	UniProtKB:E9Q7X6|ensembl:ENSMUSP00000119790	P	Uncharacterized	protein	HEG1	protein	taxon:336983	20210123	Ensembl
UniProtKB	A0A2K5IA17	BMPR1A	GO:0003223	GO_REF:0000107	IEA	UniProtKB:P36895|ensembl:ENSMUSP00000035900	P	Receptor	protein	serine/threonine	kinase	BMPR1A	protein	taxon:336983	20210123	Ensembl
UniProtKB	A0A2K5IA17	BMPR1A	GO:0003222	GO_REF:0000107	IEA	UniProtKB:P36895|ensembl:ENSMUSP00000035900	P	Receptor	protein	serine/threonine	kinase	BMPR1A	protein	taxon:336983	20210123	Ensembl
UniProtKB	A0A2K5IC72	DLL4	GO:0003222	GO_REF:0000107	IEA	UniProtKB:Q9JI71|ensembl:ENSMUSP00000099575	P	Delta-like	protein	DLL4	protein	taxon:336983	20210123	Ensembl
UniProtKB	A0A2K5IDK5	TBX3	GO:0003167	GO_REF:0000107	IEA	UniProtKB:P70324|ensembl:ENSMUSP00000018748	P	TBX	domain-containing	protein	TBX3	protein	taxon:336983	20210123	Ensembl
UniProtKB	A0A2K5IGJ5	ADAMTS9	GO:0003229	GO_REF:0000107	IEA	UniProtKB:E9PYV8|ensembl:ENSMUSP00000126498	P	Uncharacterized	protein	ADAMTS9	protein	taxon:336983	20210123	Ensembl
UniProtKB	A0A2K5IR06	TBX5	GO:0003229	GO_REF:0000107	IEA	UniProtKB:P70326|ensembl:ENSMUSP00000018407	P	Uncharacterized	protein	TBX5	protein	taxon:336983	20210123	Ensembl
UniProtKB	A0A2K5IR06	TBX5	GO:0003167	GO_REF:0000107	IEA	UniProtKB:P70326|ensembl:ENSMUSP00000018407	P	Uncharacterized	protein	TBX5	protein	taxon:336983	20210123	Ensembl
UniProtKB	A0A2K5IR06	TBX5	GO:0003166	GO_REF:0000107	IEA	UniProtKB:P70326|ensembl:ENSMUSP00000018407	P	Uncharacterized	protein	TBX5	protein	taxon:336983	20210123	Ensembl
UniProtKB	A0A2K5IRY1	ZFPM2	GO:0003221	GO_REF:0000107	IEA	UniProtKB:Q8WW38|ensembl:ENSP00000384179	P	Uncharacterized	protein	ZFPM2	protein	taxon:336983	20210123	Ensembl
UniProtKB	A0A2K5IVL5	UBE4B	GO:0003222	GO_REF:0000107	IEA	UniProtKB:Q9ES00|ensembl:ENSMUSP00000099501	P	U-box	domain-containing	protein	UBE4B	protein	taxon:336983	20210123	Ensembl
UniProtKB	A0A2K5IWK1	HEY2	GO:0003222	GO_REF:0000107	IEA	UniProtKB:Q9QUS4|ensembl:ENSMUSP00000019924	P	Uncharacterized	protein	HEY2	protein	taxon:336983	20210123	Ensembl
UniProtKB	A0A2K5J6S8	PTCD2	GO:0055010	GO_REF:0000107	IEA	UniProtKB:Q8R3K3|ensembl:ENSMUSP00000022153	P	Pentatricopeptide	repeat-containing	protein	2
UniProtKB	A0A2K5JBD4	HAND1	GO:0055010	GO_REF:0000107	IEA	UniProtKB:O96004|ensembl:ENSP00000231121	P	BHLH	domain-containing	protein	HAND1	protein	taxon:336983	20210123	Ensembl
UniProtKB	A0A2K5JBD4	HAND1	GO:0055010	GO_REF:0000107	IEA	UniProtKB:Q64279|ensembl:ENSMUSP00000046999	P	BHLH	domain-containing	protein	HAND1	protein	taxon:336983	20210123	Ensembl
UniProtKB	A0A2K5JF15	NOTCH1	GO:0003222	GO_REF:0000107	IEA	UniProtKB:Q01705|ensembl:ENSMUSP00000028288	P	Neurogenic	locus	notch	homolog	protein	1	NOTCH1	protein	taxon:336983	20210123	Ensembl
UniProtKB	A0A2K5JGS5	PPP1R13L	GO:0003229	GO_REF:0000107	IEA	UniProtKB:Q5I1X5|ensembl:ENSMUSP00000047839	P	Uncharacterized	protein	PPP1R13L	protein	taxon:336983	20210123	Ensembl
UniProtKB	A0A2K5JKB5	SMAD4	GO:0003220	GO_REF:0000107	IEA	UniProtKB:P97471|ensembl:ENSMUSP00000025393	P	Mothers	against	decapentaplegic	homolog	SMAD4	protein	taxon:336983	20210123	Ensembl
UniProtKB	A0A2K5JKC8	BMP10	GO:0055010	GO_REF:0000107	IEA	UniProtKB:Q9R229|ensembl:ENSMUSP00000032125	P	TGF_BETA_2	domain-containing	protein	BMP10	protein	taxon:336983	20210123	Ensembl
UniProtKB	A0A2K5JKM0	CCM2L	GO:0003222	GO_REF:0000107	IEA	UniProtKB:Q8VCC6|ensembl:ENSMUSP00000105425	P	CCM2	like	scaffold	protein	CCM2L	protein	taxon:336983	20210123	Ensembl
UniProtKB	A0A2K5JLU3	TGFBR1	GO:0003222	GO_REF:0000107	IEA	UniProtKB:Q64729|ensembl:ENSMUSP00000007757	P	Receptor	protein	serine/threonine	kinase	TGFBR1	protein	taxon:336983	20210123	Ensembl
UniProtKB	A0A2K5JLU3	TGFBR1	GO:0003223	GO_REF:0000107	IEA	UniProtKB:Q64729|ensembl:ENSMUSP00000007757	P	Receptor	protein	serine/threonine	kinase	TGFBR1	protein	taxon:336983	20210123	Ensembl
UniProtKB	A0A2K5JMC2	PROX1	GO:0055010	GO_REF:0000107	IEA	UniProtKB:P48437|ensembl:ENSMUSP00000135703	P	Prospero	domain-containing	protein	PROX1	protein	taxon:336983	20210123	Ensembl
UniProtKB	A0A2K5JQ93	ID2	GO:0003166	GO_REF:0000107	IEA	UniProtKB:P41136|ensembl:ENSMUSP00000152052	P	BHLH	domain-containing	protein	ID2	protein	taxon:336983	20210123	Ensembl
UniProtKB	A0A2K5JY57	TNNI1	GO:0055010	GO_REF:0000107	IEA	UniProtKB:Q9WUZ5|ensembl:ENSMUSP00000123509	P	Uncharacterized	protein	TNNI1	protein	taxon:336983	20210123	Ensembl
UniProtKB	A0A2K5JYI8	LRP2	GO:0003223	GO_REF:0000107	IEA	UniProtKB:A2ARV4|ensembl:ENSMUSP00000079752	P	Uncharacterized	protein	LRP2	protein	taxon:336983	20210123	Ensembl
UniProtKB	A0A2K5JYJ4	COL11A1	GO:0055010	GO_REF:0000107	IEA	UniProtKB:Q61245|ensembl:ENSMUSP00000089793	P	Fibrillar	collagen	NC1	domain-containing	protein	COL11A1	protein	taxon:336983	20210123	Ensembl
UniProtKB	A0A2K5K2W0	CHD7	GO:0003226	GO_REF:0000107	IEA	UniProtKB:A2AJK6|ensembl:ENSMUSP00000059079	P	DNA	helicase	CHD7	protein	taxon:336983	20210123	Ensembl
UniProtKB	A0A2K5K2W0	CHD7	GO:0003222	GO_REF:0000107	IEA	UniProtKB:A2AJK6|ensembl:ENSMUSP00000059079	P	DNA	helicase	CHD7	protein	taxon:336983	20210123	Ensembl
UniProtKB	A0A2K5K744	POU4F1	GO:0003223	GO_REF:0000107	IEA	UniProtKB:P17208|ensembl:ENSMUSP00000060798	P	POU	domain	protein	POU4F1	protein	taxon:336983	20210123	Ensembl
UniProtKB	A0A2K5KAB7	ISL1	GO:0055010	GO_REF:0000107	IEA	UniProtKB:P61372|ensembl:ENSMUSP00000044879	P	Uncharacterized	protein	ISL1	protein	taxon:336983	20210123	Ensembl
UniProtKB	A0A2K5KE08	TPM1	GO:0055010	GO_REF:0000107	IEA	UniProtKB:P58771|ensembl:ENSMUSP00000109337	P	Uncharacterized	protein	TPM1	protein	taxon:336983	20210123	Ensembl
UniProtKB	A0A2K5KEL2	MYH6	GO:0055010	GO_REF:0000107	IEA	UniProtKB:P13533|ensembl:ENSP00000386041	P	Uncharacterized	protein	MYH6	protein	taxon:336983	20210123	Ensembl
UniProtKB	A0A2K5KGM9	MYL3	GO:0055010	GO_REF:0000107	IEA	UniProtKB:P08590|ensembl:ENSP00000499406	P	EF-hand	domain-containing	protein	MYL3	protein	taxon:336983	20210123	Ensembl
UniProtKB	A0A2K5KID5	NOG	GO:0003223	GO_REF:0000107	IEA	UniProtKB:P97466|ensembl:ENSMUSP00000061427	P	Noggin	NOG	protein	taxon:9531	20210123	Ensembl
UniProtKB	A0A2K5KRR0	BMP10	GO:0055010	GO_REF:0000107	IEA	UniProtKB:Q9R229|ensembl:ENSMUSP00000032125	P	TGF_BETA_2	domain-containing	protein	BMP10	protein	taxon:9531	20210123	Ensembl
UniProtKB	A0A2K5KZB8	PTCD2	GO:0055010	GO_REF:0000107	IEA	UniProtKB:Q8R3K3|ensembl:ENSMUSP00000022153	P	Pentatricopeptide	repeat-containing	protein	2
UniProtKB	A0A2K5KZH1	TNNI1	GO:0055010	GO_REF:0000107	IEA	UniProtKB:Q9WUZ5|ensembl:ENSMUSP00000123509	P	Uncharacterized	protein	TNNI1	protein	taxon:9531	20210123	Ensembl
UniProtKB	A0A2K5L151	CHD7	GO:0003222	GO_REF:0000107	IEA	UniProtKB:A2AJK6|ensembl:ENSMUSP00000059079	P	DNA	helicase	CHD7	protein	taxon:9531	20210123	Ensembl
UniProtKB	A0A2K5L151	CHD7	GO:0003226	GO_REF:0000107	IEA	UniProtKB:A2AJK6|ensembl:ENSMUSP00000059079	P	DNA	helicase	CHD7	protein	taxon:9531	20210123	Ensembl
UniProtKB	A0A2K5L3F0	FOXC2	GO:0055010	GO_REF:0000107	IEA	UniProtKB:Q61850|ensembl:ENSMUSP00000055290	P	Fork-head	domain-containing	protein	FOXC2	protein	taxon:9531	20210123	Ensembl
UniProtKB	A0A2K5L4S6	NOTCH1	GO:0003222	GO_REF:0000107	IEA	UniProtKB:Q01705|ensembl:ENSMUSP00000028288	P	Neurogenic	locus	notch	homolog	protein	1	NOTCH1	protein	taxon:9531	20210123	Ensembl
UniProtKB	A0A2K5L8Q9	TGFB1	GO:0055010	GO_REF:0000107	IEA	UniProtKB:P04202|ensembl:ENSMUSP00000002678	P	Transforming	growth	factor	beta	TGFB1	protein	taxon:9531	20210123	Ensembl
UniProtKB	A0A2K5LC03	MYL3	GO:0055010	GO_REF:0000107	IEA	UniProtKB:P08590|ensembl:ENSP00000499406	P	EF-hand	domain-containing	protein	MYL3	protein	taxon:9531	20210123	Ensembl
UniProtKB	A0A2K5LD97	TGFBR1	GO:0003222	GO_REF:0000107	IEA	UniProtKB:Q64729|ensembl:ENSMUSP00000007757	P	Receptor	protein	serine/threonine	kinase	TGFBR1	protein	taxon:9531	20210123	Ensembl
UniProtKB	A0A2K5LD97	TGFBR1	GO:0003223	GO_REF:0000107	IEA	UniProtKB:Q64729|ensembl:ENSMUSP00000007757	P	Receptor	protein	serine/threonine	kinase	TGFBR1	protein	taxon:9531	20210123	Ensembl
UniProtKB	A0A2K5LIE8	TBX5	GO:0003167	GO_REF:0000107	IEA	UniProtKB:P70326|ensembl:ENSMUSP00000018407	P	Uncharacterized	protein	TBX5	protein	taxon:9531	20210123	Ensembl
UniProtKB	A0A2K5LIE8	TBX5	GO:0003166	GO_REF:0000107	IEA	UniProtKB:P70326|ensembl:ENSMUSP00000018407	P	Uncharacterized	protein	TBX5	protein	taxon:9531	20210123	Ensembl
UniProtKB	A0A2K5LIE8	TBX5	GO:0003229	GO_REF:0000107	IEA	UniProtKB:P70326|ensembl:ENSMUSP00000018407	P	Uncharacterized	protein	TBX5	protein	taxon:9531	20210123	Ensembl
UniProtKB	A0A2K5LPC1	NKX2-5	GO:0003221	GO_REF:0000107	IEA	UniProtKB:P52952|ensembl:ENSP00000327758	P	Homeobox	protein	NK-2	homolog	E	NKX2-5	protein	taxon:9531	20210123	Ensembl
UniProtKB	A0A2K5LPU2	ZFPM2	GO:0003221	GO_REF:0000107	IEA	UniProtKB:Q8WW38|ensembl:ENSP00000384179	P	Uncharacterized	protein	ZFPM2	protein	taxon:9531	20210123	Ensembl
UniProtKB	A0A2K5LRR6	FOXH1	GO:0003222	GO_REF:0000107	IEA	UniProtKB:O88621|ensembl:ENSMUSP00000036591	P	Fork-head	domain-containing	protein	FOXH1	protein	taxon:9531	20210123	Ensembl
UniProtKB	A0A2K5LS85	MED1	GO:0003222	GO_REF:0000107	IEA	UniProtKB:Q925J9|ensembl:ENSMUSP00000103169	P	Mediator	of	RNA	polymerase	II	transcription	subunit	1	MED1	protein	taxon:9531	20210123	Ensembl
UniProtKB	A0A2K5LW44	PKP2	GO:0055010	GO_REF:0000107	IEA	UniProtKB:Q99959|ensembl:ENSP00000070846	P	Uncharacterized	protein	PKP2	protein	taxon:9531	20210123	Ensembl
UniProtKB	A0A2K5M3K7	MYH6	GO:0055010	GO_REF:0000107	IEA	UniProtKB:P13533|ensembl:ENSP00000386041	P	Uncharacterized	protein	MYH6	protein	taxon:9531	20210123	Ensembl
UniProtKB	A0A2K5M528	HAND1	GO:0055010	GO_REF:0000107	IEA	UniProtKB:O96004|ensembl:ENSP00000231121	P	BHLH	domain-containing	protein	HAND1	protein	taxon:9531	20210123	Ensembl
UniProtKB	A0A2K5M528	HAND1	GO:0055010	GO_REF:0000107	IEA	UniProtKB:Q64279|ensembl:ENSMUSP00000046999	P	BHLH	domain-containing	protein	HAND1	protein	taxon:9531	20210123	Ensembl
UniProtKB	A0A2K5M9X3	PPP1R13L	GO:0003229	GO_REF:0000107	IEA	UniProtKB:Q5I1X5|ensembl:ENSMUSP00000047839	P	Uncharacterized	protein	PPP1R13L	protein	taxon:9531	20210123	Ensembl
UniProtKB	A0A2K5MBL2	DSP	GO:0003223	GO_REF:0000107	IEA	UniProtKB:E9Q557|ensembl:ENSMUSP00000115062	P	SH3	domain-containing	protein	DSP	protein	taxon:9531	20210123	Ensembl
UniProtKB	A0A2K5MER5	HEG1	GO:0003222	GO_REF:0000107	IEA	UniProtKB:E9Q7X6|ensembl:ENSMUSP00000119790	P	Uncharacterized	protein	HEG1	protein	taxon:9531	20210123	Ensembl
UniProtKB	A0A2K5MHV0	IRX3	GO:0060932	GO_REF:0000107	IEA	UniProtKB:P81067|ensembl:ENSMUSP00000091002	P	Homeobox	domain-containing	protein	IRX3	protein	taxon:9531	20210123	Ensembl
UniProtKB	A0A2K5MHV0	IRX3	GO:0003165	GO_REF:0000107	IEA	UniProtKB:P81067|ensembl:ENSMUSP00000091002	P	Homeobox	domain-containing	protein	IRX3	protein	taxon:9531	20210123	Ensembl
UniProtKB	A0A2K5MHV0	IRX3	GO:0003167	GO_REF:0000107	IEA	UniProtKB:P81067|ensembl:ENSMUSP00000091002	P	Homeobox	domain-containing	protein	IRX3	protein	taxon:9531	20210123	Ensembl
UniProtKB	A0A2K5MS06	POU4F1	GO:0003223	GO_REF:0000107	IEA	UniProtKB:P17208|ensembl:ENSMUSP00000060798	P	POU	domain	protein	POU4F1	protein	taxon:9531	20210123	Ensembl
UniProtKB	A0A2K5MT14	TBX3	GO:0003167	GO_REF:0000107	IEA	UniProtKB:P70324|ensembl:ENSMUSP00000018748	P	TBX	domain-containing	protein	TBX3	protein	taxon:9531	20210123	Ensembl
UniProtKB	A0A2K5MU97	SMAD7	GO:0055010	GO_REF:0000107	IEA	UniProtKB:O35253|ensembl:ENSMUSP00000026999	P	Mothers	against	decapentaplegic	homolog	SMAD7	protein	taxon:9531	20210123	Ensembl
UniProtKB	A0A2K5MVD0	DLL4	GO:0003222	GO_REF:0000107	IEA	UniProtKB:Q9JI71|ensembl:ENSMUSP00000099575	P	Delta-like	protein	DLL4	protein	taxon:9531	20210123	Ensembl
UniProtKB	A0A2K5MWD7	TNNC1	GO:0055010	GO_REF:0000107	IEA	UniProtKB:P63316|ensembl:ENSP00000232975	P	Uncharacterized	protein	TNNC1	protein	taxon:9531	20210123	Ensembl
UniProtKB	A0A2K5N201	PROX1	GO:0055010	GO_REF:0000107	IEA	UniProtKB:P48437|ensembl:ENSMUSP00000135703	P	Prospero	domain-containing	protein	PROX1	protein	taxon:9531	20210123	Ensembl
UniProtKB	A0A2K5NH42	SMAD4	GO:0003220	GO_REF:0000107	IEA	UniProtKB:P97471|ensembl:ENSMUSP00000025393	P	Mothers	against	decapentaplegic	homolog	SMAD4	protein	taxon:9531	20210123	Ensembl
UniProtKB	A0A2K5NH50	LRP2	GO:0003223	GO_REF:0000107	IEA	UniProtKB:A2ARV4|ensembl:ENSMUSP00000079752	P	Uncharacterized	protein	LRP2	protein	taxon:9531	20210123	Ensembl
UniProtKB	A0A2K5NTC4	MYH7	GO:0055010	GO_REF:0000107	IEA	UniProtKB:P12883|ensembl:ENSP00000347507	P	Uncharacterized	protein	MYH7	protein	taxon:9531	20210123	Ensembl
UniProtKB	A0A2K5NX10	ZMPSTE24	GO:0003229	GO_REF:0000107	IEA	UniProtKB:Q80W54|ensembl:ENSMUSP00000053900	P	CAAX	prenyl	protease	ZMPSTE24	protein	taxon:9531	20210123	Ensembl
UniProtKB	A0A2K5NX73	MYL2	GO:0055010	GO_REF:0000107	IEA	UniProtKB:P10916|ensembl:ENSP00000228841	P	Uncharacterized	protein	MYL2	protein	taxon:9531	20210123	Ensembl
UniProtKB	A0A2K5NZ52	ENG	GO:0003222	GO_REF:0000107	IEA	UniProtKB:Q63961|ensembl:ENSMUSP00000009705	P	ZP	domain-containing	protein	ENG	protein	taxon:9531	20210123	Ensembl
UniProtKB	A0A2K5P126	RBPJ	GO:0003222	GO_REF:0000107	IEA	UniProtKB:P31266|ensembl:ENSMUSP00000040694	P	Uncharacterized	protein	RBPJ	protein	taxon:9531	20210123	Ensembl
UniProtKB	A0A2K5P663	DSG2	GO:0003165	GO_REF:0000107	IEA	UniProtKB:Q14126|ensembl:ENSP00000261590	P	Uncharacterized	protein	DSG2	protein	taxon:9531	20210123	Ensembl
UniProtKB	A0A2K5P9W7	DSP	GO:0003223	GO_REF:0000107	IEA	UniProtKB:E9Q557|ensembl:ENSMUSP00000115062	P	SH3	domain-containing	protein	DSP	protein	taxon:2715852	20210123	Ensembl
UniProtKB	A0A2K5PAC2	MED1	GO:0003222	GO_REF:0000107	IEA	UniProtKB:Q925J9|ensembl:ENSMUSP00000103169	P	Mediator	of	RNA	polymerase	II	transcription	subunit	1	MED1	protein	taxon:2715852	20210123	Ensembl
UniProtKB	A0A2K5PJU5	PKP2	GO:0055010	GO_REF:0000107	IEA	UniProtKB:Q99959|ensembl:ENSP00000070846	P	Uncharacterized	protein	PKP2	protein	taxon:2715852	20210123	Ensembl
UniProtKB	A0A2K5PN66	ISL1	GO:0055010	GO_REF:0000107	IEA	UniProtKB:P61372|ensembl:ENSMUSP00000044879	P	Uncharacterized	protein	ISL1	protein	taxon:2715852	20210123	Ensembl
UniProtKB	A0A2K5PNH2	NOG	GO:0003223	GO_REF:0000107	IEA	UniProtKB:P97466|ensembl:ENSMUSP00000061427	P	Noggin	NOG	protein	taxon:2715852	20210123	Ensembl
UniProtKB	A0A2K5PVU7	TBX3	GO:0003167	GO_REF:0000107	IEA	UniProtKB:P70324|ensembl:ENSMUSP00000018748	P	TBX	domain-containing	protein	TBX3	protein	taxon:2715852	20210123	Ensembl
UniProtKB	A0A2K5PX56	HEG1	GO:0003222	GO_REF:0000107	IEA	UniProtKB:E9Q7X6|ensembl:ENSMUSP00000119790	P	Uncharacterized	protein	HEG1	protein	taxon:2715852	20210123	Ensembl
UniProtKB	A0A2K5PYI0	MYL2	GO:0055010	GO_REF:0000107	IEA	UniProtKB:P10916|ensembl:ENSP00000228841	P	Uncharacterized	protein	MYL2	protein	taxon:2715852	20210123	Ensembl
UniProtKB	A0A2K5Q1L8	BMP10	GO:0055010	GO_REF:0000107	IEA	UniProtKB:Q9R229|ensembl:ENSMUSP00000032125	P	TGF_BETA_2	domain-containing	protein	BMP10	protein	taxon:2715852	20210123	Ensembl
UniProtKB	A0A2K5Q7I0	TNNI1	GO:0055010	GO_REF:0000107	IEA	UniProtKB:Q9WUZ5|ensembl:ENSMUSP00000123509	P	Uncharacterized	protein	TNNI1	protein	taxon:2715852	20210123	Ensembl
UniProtKB	A0A2K5Q816	MYH7	GO:0055010	GO_REF:0000107	IEA	UniProtKB:P12883|ensembl:ENSP00000347507	P	Uncharacterized	protein	MYH7	protein	taxon:2715852	20210123	Ensembl
UniProtKB	A0A2K5Q9I0	ZMPSTE24	GO:0003229	GO_REF:0000107	IEA	UniProtKB:Q80W54|ensembl:ENSMUSP00000053900	P	CAAX	prenyl	protease	ZMPSTE24	protein	taxon:2715852	20210123	Ensembl
UniProtKB	A0A2K5QJY3	ENG	GO:0003222	GO_REF:0000107	IEA	UniProtKB:Q63961|ensembl:ENSMUSP00000009705	P	ZP	domain-containing	protein	ENG	protein	taxon:2715852	20210123	Ensembl
UniProtKB	A0A2K5QK11	CHD7	GO:0003222	GO_REF:0000107	IEA	UniProtKB:A2AJK6|ensembl:ENSMUSP00000059079	P	DNA	helicase	CHD7	protein	taxon:2715852	20210123	Ensembl
UniProtKB	A0A2K5QK11	CHD7	GO:0003226	GO_REF:0000107	IEA	UniProtKB:A2AJK6|ensembl:ENSMUSP00000059079	P	DNA	helicase	CHD7	protein	taxon:2715852	20210123	Ensembl
UniProtKB	A0A2K5QPF9	DLL4	GO:0003222	GO_REF:0000107	IEA	UniProtKB:Q9JI71|ensembl:ENSMUSP00000099575	P	Delta-like	protein	DLL4	protein	taxon:2715852	20210123	Ensembl
UniProtKB	A0A2K5QPJ4	FOXH1	GO:0003222	GO_REF:0000107	IEA	UniProtKB:O88621|ensembl:ENSMUSP00000036591	P	Fork-head	domain-containing	protein	FOXH1	protein	taxon:2715852	20210123	Ensembl
UniProtKB	A0A2K5QS78	POU4F1	GO:0003223	GO_REF:0000107	IEA	UniProtKB:P17208|ensembl:ENSMUSP00000060798	P	POU	domain	protein	POU4F1	protein	taxon:2715852	20210123	Ensembl
UniProtKB	A0A2K5QSH4	DSG2	GO:0003165	GO_REF:0000107	IEA	UniProtKB:Q14126|ensembl:ENSP00000261590	P	Uncharacterized	protein	DSG2	protein	taxon:2715852	20210123	Ensembl
UniProtKB	A0A2K5R6S6	IRX3	GO:0003167	GO_REF:0000107	IEA	UniProtKB:P81067|ensembl:ENSMUSP00000091002	P	Homeobox	domain-containing	protein	IRX3	protein	taxon:2715852	20210123	Ensembl
UniProtKB	A0A2K5R6S6	IRX3	GO:0060932	GO_REF:0000107	IEA	UniProtKB:P81067|ensembl:ENSMUSP00000091002	P	Homeobox	domain-containing	protein	IRX3	protein	taxon:2715852	20210123	Ensembl
UniProtKB	A0A2K5R6S6	IRX3	GO:0003165	GO_REF:0000107	IEA	UniProtKB:P81067|ensembl:ENSMUSP00000091002	P	Homeobox	domain-containing	protein	IRX3	protein	taxon:2715852	20210123	Ensembl
UniProtKB	A0A2K5R952	NKX2-5	GO:0003221	GO_REF:0000107	IEA	UniProtKB:P52952|ensembl:ENSP00000327758	P	Homeobox	protein	NK-2	homolog	E	NKX2-5	protein	taxon:2715852	20210123	Ensembl
UniProtKB	A0A2K5RED7	TGFB1	GO:0055010	GO_REF:0000107	IEA	UniProtKB:P04202|ensembl:ENSMUSP00000002678	P	Transforming	growth	factor	beta	TGFB1	protein	taxon:2715852	20210123	Ensembl
UniProtKB	A0A2K5RGX1	ZFPM2	GO:0003221	GO_REF:0000107	IEA	UniProtKB:Q8WW38|ensembl:ENSP00000384179	P	Uncharacterized	protein	ZFPM2	protein	taxon:2715852	20210123	Ensembl
UniProtKB	A0A2K5RLW0	FOXC2	GO:0055010	GO_REF:0000107	IEA	UniProtKB:Q61850|ensembl:ENSMUSP00000055290	P	Fork-head	domain-containing	protein	FOXC2	protein	taxon:2715852	20210123	Ensembl
UniProtKB	A0A2K5RP54	RBPJ	GO:0003222	GO_REF:0000107	IEA	UniProtKB:P31266|ensembl:ENSMUSP00000040694	P	Uncharacterized	protein	RBPJ	protein	taxon:2715852	20210123	Ensembl
UniProtKB	A0A2K5RQE9	MYH6	GO:0055010	GO_REF:0000107	IEA	UniProtKB:P13533|ensembl:ENSP00000386041	P	Uncharacterized	protein	MYH6	protein	taxon:2715852	20210123	Ensembl
UniProtKB	A0A2K5RQZ2	TGFBR1	GO:0003222	GO_REF:0000107	IEA	UniProtKB:Q64729|ensembl:ENSMUSP00000007757	P	Receptor	protein	serine/threonine	kinase	TGFBR1	protein	taxon:2715852	20210123	Ensembl
UniProtKB	A0A2K5RQZ2	TGFBR1	GO:0003223	GO_REF:0000107	IEA	UniProtKB:Q64729|ensembl:ENSMUSP00000007757	P	Receptor	protein	serine/threonine	kinase	TGFBR1	protein	taxon:2715852	20210123	Ensembl
UniProtKB	A0A2K5RRA5	SMAD4	GO:0003220	GO_REF:0000107	IEA	UniProtKB:P97471|ensembl:ENSMUSP00000025393	P	Mothers	against	decapentaplegic	homolog	SMAD4	protein	taxon:2715852	20210123	Ensembl
UniProtKB	A0A2K5RS25	SMAD7	GO:0055010	GO_REF:0000107	IEA	UniProtKB:O35253|ensembl:ENSMUSP00000026999	P	Mothers	against	decapentaplegic	homolog	SMAD7	protein	taxon:2715852	20210123	Ensembl
UniProtKB	A0A2K5RS73	MYL3	GO:0055010	GO_REF:0000107	IEA	UniProtKB:P08590|ensembl:ENSP00000499406	P	EF-hand	domain-containing	protein	MYL3	protein	taxon:2715852	20210123	Ensembl
UniProtKB	A0A2K5RSL0	PPP1R13L	GO:0003229	GO_REF:0000107	IEA	UniProtKB:Q5I1X5|ensembl:ENSMUSP00000047839	P	Uncharacterized	protein	PPP1R13L	protein	taxon:2715852	20210123	Ensembl
UniProtKB	A0A2K5RZ19	NOTCH1	GO:0003222	GO_REF:0000107	IEA	UniProtKB:Q01705|ensembl:ENSMUSP00000028288	P	Neurogenic	locus	notch	homolog	protein	1	NOTCH1	protein	taxon:2715852	20210123	Ensembl
UniProtKB	A0A2K5RZH0	BMPR1A	GO:0003223	GO_REF:0000107	IEA	UniProtKB:P36895|ensembl:ENSMUSP00000035900	P	Receptor	protein	serine/threonine	kinase	BMPR1A	protein	taxon:2715852	20210123	Ensembl
UniProtKB	A0A2K5RZH0	BMPR1A	GO:0003222	GO_REF:0000107	IEA	UniProtKB:P36895|ensembl:ENSMUSP00000035900	P	Receptor	protein	serine/threonine	kinase	BMPR1A	protein	taxon:2715852	20210123	Ensembl
UniProtKB	A0A2K5S240	PROX1	GO:0055010	GO_REF:0000107	IEA	UniProtKB:P48437|ensembl:ENSMUSP00000135703	P	Prospero	domain-containing	protein	PROX1	protein	taxon:2715852	20210123	Ensembl
UniProtKB	A0A2K5S608	HEY2	GO:0003222	GO_REF:0000107	IEA	UniProtKB:Q9QUS4|ensembl:ENSMUSP00000019924	P	Uncharacterized	protein	HEY2	protein	taxon:2715852	20210123	Ensembl
UniProtKB	A0A2K5S6I9	TNNC1	GO:0055010	GO_REF:0000107	IEA	UniProtKB:P63316|ensembl:ENSP00000232975	P	Uncharacterized	protein	TNNC1	protein	taxon:2715852	20210123	Ensembl
UniProtKB	A0A2K5SCV0	HAND1	GO:0055010	GO_REF:0000107	IEA	UniProtKB:Q64279|ensembl:ENSMUSP00000046999	P	BHLH	domain-containing	protein	HAND1	protein	taxon:2715852	20210123	Ensembl
UniProtKB	A0A2K5SCV0	HAND1	GO:0055010	GO_REF:0000107	IEA	UniProtKB:O96004|ensembl:ENSP00000231121	P	BHLH	domain-containing	protein	HAND1	protein	taxon:2715852	20210123	Ensembl
UniProtKB	A0A2K5TJB2	TGFB1	GO:0055010	GO_REF:0000107	IEA	UniProtKB:P04202|ensembl:ENSMUSP00000002678	P	Transforming	growth	factor	beta	TGFB1	protein	taxon:9541	20210123	Ensembl
UniProtKB	A0A2K5TL00	MYL3	GO:0055010	GO_REF:0000107	IEA	UniProtKB:P08590|ensembl:ENSP00000499406	P	Uncharacterized	protein	MYL3	protein	taxon:9541	20210123	Ensembl
UniProtKB	A0A2K5TLG8	ZFPM2	GO:0003221	GO_REF:0000107	IEA	UniProtKB:Q8WW38|ensembl:ENSP00000384179	P	Uncharacterized	protein	ZFPM2	protein	taxon:9541	20210123	Ensembl
UniProtKB	A0A2K5TPR8	FOXH1	GO:0003222	GO_REF:0000107	IEA	UniProtKB:O88621|ensembl:ENSMUSP00000036591	P	Fork-head	domain-containing	protein	FOXH1	protein	taxon:9541	20210123	Ensembl
UniProtKB	A0A2K5TVV3	RBPJ	GO:0003222	GO_REF:0000107	IEA	UniProtKB:P31266|ensembl:ENSMUSP00000040694	P	Recombination	signal	binding	protein	for	immunoglobulin	kappa	J	region	RBPJ	protein	taxon:9541	20210123	Ensembl
UniProtKB	A0A2K5U0B1	HEG1	GO:0003222	GO_REF:0000107	IEA	UniProtKB:E9Q7X6|ensembl:ENSMUSP00000119790	P	Uncharacterized	protein	HEG1	protein	taxon:9541	20210123	Ensembl
UniProtKB	A0A2K5U1M3	BMPR1A	GO:0003222	GO_REF:0000107	IEA	UniProtKB:P36895|ensembl:ENSMUSP00000035900	P	Receptor	protein	serine/threonine	kinase	BMPR1A	protein	taxon:9541	20210123	Ensembl
UniProtKB	A0A2K5U1M3	BMPR1A	GO:0003223	GO_REF:0000107	IEA	UniProtKB:P36895|ensembl:ENSMUSP00000035900	P	Receptor	protein	serine/threonine	kinase	BMPR1A	protein	taxon:9541	20210123	Ensembl
UniProtKB	A0A2K5U478	TNNI1	GO:0055010	GO_REF:0000107	IEA	UniProtKB:Q9WUZ5|ensembl:ENSMUSP00000123509	P	Uncharacterized	protein	TNNI1	protein	taxon:9541	20210123	Ensembl
UniProtKB	A0A2K5U561	PKP2	GO:0055010	GO_REF:0000107	IEA	UniProtKB:Q99959|ensembl:ENSP00000070846	P	Uncharacterized	protein	PKP2	protein	taxon:9541	20210123	Ensembl
UniProtKB	A0A2K5U5T0	MYH7	GO:0055010	GO_REF:0000107	IEA	UniProtKB:P12883|ensembl:ENSP00000347507	P	Uncharacterized	protein	MYH7	protein	taxon:9541	20210123	Ensembl
UniProtKB	A0A2K5UGE1	DSG2	GO:0003165	GO_REF:0000107	IEA	UniProtKB:Q14126|ensembl:ENSP00000261590	P	Uncharacterized	protein	DSG2	protein	taxon:9541	20210123	Ensembl
UniProtKB	A0A2K5UYW3	DSP	GO:0003223	GO_REF:0000107	IEA	UniProtKB:E9Q557|ensembl:ENSMUSP00000115062	P	SH3	domain-containing	protein	DSP	protein	taxon:9541	20210123	Ensembl
UniProtKB	A0A2K5UZJ4	IRX3	GO:0060932	GO_REF:0000107	IEA	UniProtKB:P81067|ensembl:ENSMUSP00000091002	P	Homeobox	domain-containing	protein	IRX3	protein	taxon:9541	20210123	Ensembl
UniProtKB	A0A2K5UZJ4	IRX3	GO:0003165	GO_REF:0000107	IEA	UniProtKB:P81067|ensembl:ENSMUSP00000091002	P	Homeobox	domain-containing	protein	IRX3	protein	taxon:9541	20210123	Ensembl
UniProtKB	A0A2K5UZJ4	IRX3	GO:0003167	GO_REF:0000107	IEA	UniProtKB:P81067|ensembl:ENSMUSP00000091002	P	Homeobox	domain-containing	protein	IRX3	protein	taxon:9541	20210123	Ensembl
UniProtKB	A0A2K5UZX9	EGM_14046	GO:0003222	GO_REF:0000107	IEA	UniProtKB:Q9QUS4|ensembl:ENSMUSP00000019924	P	Uncharacterized	protein	EGM_14046	protein	taxon:9541	20210123	Ensembl
UniProtKB	A0A2K5UZY6	HEY2	GO:0003222	GO_REF:0000107	IEA	UniProtKB:Q9QUS4|ensembl:ENSMUSP00000019924	P	Uncharacterized	protein	HEY2	protein	taxon:9541	20210123	Ensembl
UniProtKB	A0A2K5VD29	SMAD7	GO:0055010	GO_REF:0000107	IEA	UniProtKB:O35253|ensembl:ENSMUSP00000026999	P	Mothers	against	decapentaplegic	homolog	SMAD7	protein	taxon:9541	20210123	Ensembl
UniProtKB	A0A2K5VPD0	TBX5	GO:0003229	GO_REF:0000107	IEA	UniProtKB:P70326|ensembl:ENSMUSP00000018407	P	T-box	transcription	factor	5	TBX5	protein	taxon:9541	20210123	Ensembl
UniProtKB	A0A2K5VPD0	TBX5	GO:0003166	GO_REF:0000107	IEA	UniProtKB:P70326|ensembl:ENSMUSP00000018407	P	T-box	transcription	factor	5	TBX5	protein	taxon:9541	20210123	Ensembl
UniProtKB	A0A2K5VPD0	TBX5	GO:0003167	GO_REF:0000107	IEA	UniProtKB:P70326|ensembl:ENSMUSP00000018407	P	T-box	transcription	factor	5	TBX5	protein	taxon:9541	20210123	Ensembl
UniProtKB	A0A2K5VPI4	TBX5	GO:0003229	GO_REF:0000107	IEA	UniProtKB:P70326|ensembl:ENSMUSP00000018407	P	Uncharacterized	protein	TBX5	protein	taxon:9541	20210123	Ensembl
UniProtKB	A0A2K5VPI4	TBX5	GO:0003166	GO_REF:0000107	IEA	UniProtKB:P70326|ensembl:ENSMUSP00000018407	P	Uncharacterized	protein	TBX5	protein	taxon:9541	20210123	Ensembl
UniProtKB	A0A2K5VPI4	TBX5	GO:0003167	GO_REF:0000107	IEA	UniProtKB:P70326|ensembl:ENSMUSP00000018407	P	Uncharacterized	protein	TBX5	protein	taxon:9541	20210123	Ensembl
UniProtKB	A0A2K5VSA7	TGFBR1	GO:0003223	GO_REF:0000107	IEA	UniProtKB:Q64729|ensembl:ENSMUSP00000007757	P	Receptor	protein	serine/threonine	kinase	TGFBR1	protein	taxon:9541	20210123	Ensembl
UniProtKB	A0A2K5VSA7	TGFBR1	GO:0003222	GO_REF:0000107	IEA	UniProtKB:Q64729|ensembl:ENSMUSP00000007757	P	Receptor	protein	serine/threonine	kinase	TGFBR1	protein	taxon:9541	20210123	Ensembl
UniProtKB	A0A2K5VUN1	LRP2	GO:0003223	GO_REF:0000107	IEA	UniProtKB:A2ARV4|ensembl:ENSMUSP00000079752	P	Uncharacterized	protein	LRP2	protein	taxon:9541	20210123	Ensembl
UniProtKB	A0A2K5VWK5	CHD7	GO:0003226	GO_REF:0000107	IEA	UniProtKB:A2AJK6|ensembl:ENSMUSP00000059079	P	DNA	helicase	CHD7	protein	taxon:9541	20210123	Ensembl
UniProtKB	A0A2K5VWK5	CHD7	GO:0003222	GO_REF:0000107	IEA	UniProtKB:A2AJK6|ensembl:ENSMUSP00000059079	P	DNA	helicase	CHD7	protein	taxon:9541	20210123	Ensembl
UniProtKB	A0A2K5VZ70	PROX1	GO:0055010	GO_REF:0000107	IEA	UniProtKB:P48437|ensembl:ENSMUSP00000135703	P	Prospero	domain-containing	protein	PROX1	protein	taxon:9541	20210123	Ensembl
UniProtKB	A0A2K5W305	MYL2	GO:0055010	GO_REF:0000107	IEA	UniProtKB:P10916|ensembl:ENSP00000228841	P	Uncharacterized	protein	MYL2	protein	taxon:9541	20210123	Ensembl
UniProtKB	A0A2K5WGQ8	ENG	GO:0003222	GO_REF:0000107	IEA	UniProtKB:Q63961|ensembl:ENSMUSP00000009705	P	ZP	domain-containing	protein	ENG	protein	taxon:9541	20210123	Ensembl
UniProtKB	A0A2K5WGV5	EGM_10604	GO:0055010	GO_REF:0000107	IEA	UniProtKB:P63316|ensembl:ENSP00000232975	P	Uncharacterized	protein	EGM_10604	protein	taxon:9541	20210123	Ensembl
UniProtKB	A0A2K5WH56	NKX2-5	GO:0003221	GO_REF:0000107	IEA	UniProtKB:P52952|ensembl:ENSP00000327758	P	Uncharacterized	protein	NKX2-5	protein	taxon:9541	20210123	Ensembl
UniProtKB	A0A2K5WNW7	BMP10	GO:0055010	GO_REF:0000107	IEA	UniProtKB:Q9R229|ensembl:ENSMUSP00000032125	P	TGF_BETA_2	domain-containing	protein	BMP10	protein	taxon:9541	20210123	Ensembl
UniProtKB	A0A2K5WR97	MED1	GO:0003222	GO_REF:0000107	IEA	UniProtKB:Q925J9|ensembl:ENSMUSP00000103169	P	Mediator	of	RNA	polymerase	II	transcription	subunit	1	MED1	protein	taxon:9541	20210123	Ensembl
UniProtKB	A0A2K5WUG2	COL11A1	GO:0055010	GO_REF:0000107	IEA	UniProtKB:Q61245|ensembl:ENSMUSP00000089793	P	Fibrillar	collagen	NC1	domain-containing	protein	COL11A1	protein	taxon:9541	20210123	Ensembl
UniProtKB	A0A2K5X7S2	MYH6	GO:0055010	GO_REF:0000107	IEA	UniProtKB:P13533|ensembl:ENSP00000386041	P	Uncharacterized	protein	MYH6	protein	taxon:9541	20210123	Ensembl
UniProtKB	A0A2K5X7Y9	HAND1	GO:0055010	GO_REF:0000107	IEA	UniProtKB:O96004|ensembl:ENSP00000231121	P	BHLH	domain-containing	protein	HAND1	protein	taxon:9541	20210123	Ensembl
UniProtKB	A0A2K5X7Y9	HAND1	GO:0055010	GO_REF:0000107	IEA	UniProtKB:Q64279|ensembl:ENSMUSP00000046999	P	BHLH	domain-containing	protein	HAND1	protein	taxon:9541	20210123	Ensembl
UniProtKB	A0A2K5X9A0	NOTCH1	GO:0003222	GO_REF:0000107	IEA	UniProtKB:Q01705|ensembl:ENSMUSP00000028288	P	Neurogenic	locus	notch	homolog	protein	1	NOTCH1	protein	taxon:9541	20210123	Ensembl
UniProtKB	A0A2K5X9Z6	NKX2-5	GO:0003221	GO_REF:0000107	IEA	UniProtKB:P52952|ensembl:ENSP00000327758	P	Homeobox	protein	NK-2	homolog	E	NKX2-5	protein	taxon:9568	20210123	Ensembl
UniProtKB	A0A2K5XFF1	MYL3	GO:0055010	GO_REF:0000107	IEA	UniProtKB:P08590|ensembl:ENSP00000499406	P	EF-hand	domain-containing	protein	MYL3	protein	taxon:9568	20210123	Ensembl
UniProtKB	A0A2K5XGW2	TGFB1	GO:0055010	GO_REF:0000107	IEA	UniProtKB:P04202|ensembl:ENSMUSP00000002678	P	Latency-associated	peptide	TGFB1	protein	taxon:9568	20210123	Ensembl
UniProtKB	A0A2K5XVP7	NOG	GO:0003223	GO_REF:0000107	IEA	UniProtKB:P97466|ensembl:ENSMUSP00000061427	P	Noggin	NOG	protein	taxon:9568	20210123	Ensembl
UniProtKB	A0A2K5XWF3	SMAD4	GO:0003220	GO_REF:0000107	IEA	UniProtKB:P97471|ensembl:ENSMUSP00000025393	P	Mothers	against	decapentaplegic	homolog	SMAD4	protein	taxon:9568	20210123	Ensembl
UniProtKB	A0A2K5XXR8	ENG	GO:0003222	GO_REF:0000107	IEA	UniProtKB:Q63961|ensembl:ENSMUSP00000009705	P	ZP	domain-containing	protein	ENG	protein	taxon:9568	20210123	Ensembl
UniProtKB	A0A2K5Y5A1	LRP2	GO:0003223	GO_REF:0000107	IEA	UniProtKB:A2ARV4|ensembl:ENSMUSP00000079752	P	Uncharacterized	protein	LRP2	protein	taxon:9568	20210123	Ensembl
UniProtKB	A0A2K5Y629	TNNI1	GO:0055010	GO_REF:0000107	IEA	UniProtKB:Q9WUZ5|ensembl:ENSMUSP00000123509	P	Uncharacterized	protein	TNNI1	protein	taxon:9568	20210123	Ensembl
UniProtKB	A0A2K5Y8R7	BMP10	GO:0055010	GO_REF:0000107	IEA	UniProtKB:Q9R229|ensembl:ENSMUSP00000032125	P	TGF_BETA_2	domain-containing	protein	BMP10	protein	taxon:9568	20210123	Ensembl
UniProtKB	A0A2K5YE38	PTCD2	GO:0055010	GO_REF:0000107	IEA	UniProtKB:Q8R3K3|ensembl:ENSMUSP00000022153	P	Pentatricopeptide	repeat-containing	protein	2
UniProtKB	A0A2K5YE46	HAND1	GO:0055010	GO_REF:0000107	IEA	UniProtKB:Q64279|ensembl:ENSMUSP00000046999	P	BHLH	domain-containing	protein	HAND1	protein	taxon:9568	20210123	Ensembl
UniProtKB	A0A2K5YE46	HAND1	GO:0055010	GO_REF:0000107	IEA	UniProtKB:O96004|ensembl:ENSP00000231121	P	BHLH	domain-containing	protein	HAND1	protein	taxon:9568	20210123	Ensembl
UniProtKB	A0A2K5YHF0	MYL2	GO:0055010	GO_REF:0000107	IEA	UniProtKB:P10916|ensembl:ENSP00000228841	P	Uncharacterized	protein	MYL2	protein	taxon:9568	20210123	Ensembl
UniProtKB	A0A2K5YKE2	DLL4	GO:0003222	GO_REF:0000107	IEA	UniProtKB:Q9JI71|ensembl:ENSMUSP00000099575	P	Delta-like	protein	DLL4	protein	taxon:9568	20210123	Ensembl
UniProtKB	A0A2K5YPC6	FOXH1	GO:0003222	GO_REF:0000107	IEA	UniProtKB:O88621|ensembl:ENSMUSP00000036591	P	Fork-head	domain-containing	protein	FOXH1	protein	taxon:9568	20210123	Ensembl
UniProtKB	A0A2K5YR16	MYH7	GO:0055010	GO_REF:0000107	IEA	UniProtKB:P12883|ensembl:ENSP00000347507	P	Uncharacterized	protein	MYH7	protein	taxon:9568	20210123	Ensembl
UniProtKB	A0A2K5YY87	NOTCH1	GO:0003222	GO_REF:0000107	IEA	UniProtKB:Q01705|ensembl:ENSMUSP00000028288	P	Neurogenic	locus	notch	homolog	protein	1	NOTCH1	protein	taxon:9568	20210123	Ensembl
UniProtKB	A0A2K5Z0L3	BMPR1A	GO:0003222	GO_REF:0000107	IEA	UniProtKB:P36895|ensembl:ENSMUSP00000035900	P	Receptor	protein	serine/threonine	kinase	BMPR1A	protein	taxon:9568	20210123	Ensembl
UniProtKB	A0A2K5Z0L3	BMPR1A	GO:0003223	GO_REF:0000107	IEA	UniProtKB:P36895|ensembl:ENSMUSP00000035900	P	Receptor	protein	serine/threonine	kinase	BMPR1A	protein	taxon:9568	20210123	Ensembl
UniProtKB	A0A2K5Z101	MYH6	GO:0055010	GO_REF:0000107	IEA	UniProtKB:P13533|ensembl:ENSP00000386041	P	Uncharacterized	protein	MYH6	protein	taxon:9568	20210123	Ensembl
UniProtKB	A0A2K5Z1D7	TGFBR1	GO:0003222	GO_REF:0000107	IEA	UniProtKB:Q64729|ensembl:ENSMUSP00000007757	P	Receptor	protein	serine/threonine	kinase	TGFBR1	protein	taxon:9568	20210123	Ensembl
UniProtKB	A0A2K5Z1D7	TGFBR1	GO:0003223	GO_REF:0000107	IEA	UniProtKB:Q64729|ensembl:ENSMUSP00000007757	P	Receptor	protein	serine/threonine	kinase	TGFBR1	protein	taxon:9568	20210123	Ensembl
UniProtKB	A0A2K5Z9M5	PROX1	GO:0055010	GO_REF:0000107	IEA	UniProtKB:P48437|ensembl:ENSMUSP00000135703	P	Prospero	domain-containing	protein	PROX1	protein	taxon:9568	20210123	Ensembl
UniProtKB	A0A2K5ZF48	HEG1	GO:0003222	GO_REF:0000107	IEA	UniProtKB:E9Q7X6|ensembl:ENSMUSP00000119790	P	Uncharacterized	protein	HEG1	protein	taxon:9568	20210123	Ensembl
UniProtKB	A0A2K5ZGS3	ZMPSTE24	GO:0003229	GO_REF:0000107	IEA	UniProtKB:Q80W54|ensembl:ENSMUSP00000053900	P	CAAX	prenyl	protease	ZMPSTE24	protein	taxon:9568	20210123	Ensembl
UniProtKB	A0A2K5ZJV2	ZFPM2	GO:0003221	GO_REF:0000107	IEA	UniProtKB:Q8WW38|ensembl:ENSP00000384179	P	Uncharacterized	protein	ZFPM2	protein	taxon:9568	20210123	Ensembl
UniProtKB	A0A2K5ZN30	CHD7	GO:0003222	GO_REF:0000107	IEA	UniProtKB:A2AJK6|ensembl:ENSMUSP00000059079	P	DNA	helicase	CHD7	protein	taxon:9568	20210123	Ensembl
UniProtKB	A0A2K5ZN30	CHD7	GO:0003226	GO_REF:0000107	IEA	UniProtKB:A2AJK6|ensembl:ENSMUSP00000059079	P	DNA	helicase	CHD7	protein	taxon:9568	20210123	Ensembl
UniProtKB	A0A2K5ZT22	PKP2	GO:0055010	GO_REF:0000107	IEA	UniProtKB:Q99959|ensembl:ENSP00000070846	P	Uncharacterized	protein	PKP2	protein	taxon:9568	20210123	Ensembl
UniProtKB	A0A2K5ZY85	TNNC1	GO:0055010	GO_REF:0000107	IEA	UniProtKB:P63316|ensembl:ENSP00000232975	P	Uncharacterized	protein	TNNC1	protein	taxon:9568	20210123	Ensembl
UniProtKB	A0A2K6A525	DSP	GO:0003223	GO_REF:0000107	IEA	UniProtKB:E9Q557|ensembl:ENSMUSP00000115062	P	SH3	domain-containing	protein	DSP	protein	taxon:9568	20210123	Ensembl
UniProtKB	A0A2K6A786	DSG2	GO:0003165	GO_REF:0000107	IEA	UniProtKB:Q14126|ensembl:ENSP00000261590	P	Uncharacterized	protein	DSG2	protein	taxon:9568	20210123	Ensembl
UniProtKB	A0A2K6ARA3	PTCD2	GO:0055010	GO_REF:0000107	IEA	UniProtKB:Q8R3K3|ensembl:ENSMUSP00000022153	P	Pentatricopeptide	repeat-containing	protein	2
UniProtKB	A0A2K6ARE0	TBX3	GO:0003167	GO_REF:0000107	IEA	UniProtKB:P70324|ensembl:ENSMUSP00000018748	P	TBX	domain-containing	protein	TBX3	protein	taxon:9545	20210123	Ensembl
UniProtKB	A0A2K6AWK9	NKX2-5	GO:0003221	GO_REF:0000107	IEA	UniProtKB:P52952|ensembl:ENSP00000327758	P	Homeobox	protein	NK-2	homolog	E	NKX2-5	protein	taxon:9545	20210123	Ensembl
UniProtKB	A0A2K6AWX4	LRP2	GO:0003223	GO_REF:0000107	IEA	UniProtKB:A2ARV4|ensembl:ENSMUSP00000079752	P	Uncharacterized	protein	LRP2	protein	taxon:9545	20210123	Ensembl
UniProtKB	A0A2K6BF99	DSG2	GO:0003165	GO_REF:0000107	IEA	UniProtKB:Q14126|ensembl:ENSP00000261590	P	Uncharacterized	protein	DSG2	protein	taxon:9545	20210123	Ensembl
UniProtKB	A0A2K6BHC7	IRX3	GO:0003167	GO_REF:0000107	IEA	UniProtKB:P81067|ensembl:ENSMUSP00000091002	P	Homeobox	domain-containing	protein	IRX3	protein	taxon:9545	20210123	Ensembl
UniProtKB	A0A2K6BHC7	IRX3	GO:0060932	GO_REF:0000107	IEA	UniProtKB:P81067|ensembl:ENSMUSP00000091002	P	Homeobox	domain-containing	protein	IRX3	protein	taxon:9545	20210123	Ensembl
UniProtKB	A0A2K6BHC7	IRX3	GO:0003165	GO_REF:0000107	IEA	UniProtKB:P81067|ensembl:ENSMUSP00000091002	P	Homeobox	domain-containing	protein	IRX3	protein	taxon:9545	20210123	Ensembl
UniProtKB	A0A2K6BJ98	PKP2	GO:0055010	GO_REF:0000107	IEA	UniProtKB:Q99959|ensembl:ENSP00000070846	P	Uncharacterized	protein	PKP2	protein	taxon:9545	20210123	Ensembl
UniProtKB	A0A2K6BMN7	NOTCH1	GO:0003222	GO_REF:0000107	IEA	UniProtKB:Q01705|ensembl:ENSMUSP00000028288	P	Neurogenic	locus	notch	homolog	protein	1	NOTCH1	protein	taxon:9545	20210123	Ensembl
UniProtKB	A0A2K6BP78	TNNC1	GO:0055010	GO_REF:0000107	IEA	UniProtKB:P63316|ensembl:ENSP00000232975	P	Uncharacterized	protein	TNNC1	protein	taxon:9545	20210123	Ensembl
UniProtKB	A0A2K6BPD0	FOXH1	GO:0003222	GO_REF:0000107	IEA	UniProtKB:O88621|ensembl:ENSMUSP00000036591	P	Fork-head	domain-containing	protein	FOXH1	protein	taxon:9545	20210123	Ensembl
UniProtKB	A0A2K6BPF5	SMAD4	GO:0003220	GO_REF:0000107	IEA	UniProtKB:P97471|ensembl:ENSMUSP00000025393	P	Mothers	against	decapentaplegic	homolog	SMAD4	protein	taxon:9545	20210123	Ensembl
UniProtKB	A0A2K6BSI6	PROX1	GO:0055010	GO_REF:0000107	IEA	UniProtKB:P48437|ensembl:ENSMUSP00000135703	P	Prospero	domain-containing	protein	PROX1	protein	taxon:9545	20210123	Ensembl
UniProtKB	A0A2K6BUU5	TGFBR1	GO:0003222	GO_REF:0000107	IEA	UniProtKB:Q64729|ensembl:ENSMUSP00000007757	P	Receptor	protein	serine/threonine	kinase	TGFBR1	protein	taxon:9545	20210123	Ensembl
UniProtKB	A0A2K6BUU5	TGFBR1	GO:0003223	GO_REF:0000107	IEA	UniProtKB:Q64729|ensembl:ENSMUSP00000007757	P	Receptor	protein	serine/threonine	kinase	TGFBR1	protein	taxon:9545	20210123	Ensembl
UniProtKB	A0A2K6C2T9	BMPR1A	GO:0003222	GO_REF:0000107	IEA	UniProtKB:P36895|ensembl:ENSMUSP00000035900	P	Receptor	protein	serine/threonine	kinase	BMPR1A	protein	taxon:9545	20210123	Ensembl
UniProtKB	A0A2K6C2T9	BMPR1A	GO:0003223	GO_REF:0000107	IEA	UniProtKB:P36895|ensembl:ENSMUSP00000035900	P	Receptor	protein	serine/threonine	kinase	BMPR1A	protein	taxon:9545	20210123	Ensembl
UniProtKB	A0A2K6C689	HAND1	GO:0055010	GO_REF:0000107	IEA	UniProtKB:Q64279|ensembl:ENSMUSP00000046999	P	BHLH	domain-containing	protein	HAND1	protein	taxon:9545	20210123	Ensembl
UniProtKB	A0A2K6C689	HAND1	GO:0055010	GO_REF:0000107	IEA	UniProtKB:O96004|ensembl:ENSP00000231121	P	BHLH	domain-containing	protein	HAND1	protein	taxon:9545	20210123	Ensembl
UniProtKB	A0A2K6C9W4	PPP1R13L	GO:0003229	GO_REF:0000107	IEA	UniProtKB:Q5I1X5|ensembl:ENSMUSP00000047839	P	Uncharacterized	protein	PPP1R13L	protein	taxon:9545	20210123	Ensembl
UniProtKB	A0A2K6CDW7	ZFPM2	GO:0003221	GO_REF:0000107	IEA	UniProtKB:Q8WW38|ensembl:ENSP00000384179	P	Uncharacterized	protein	ZFPM2	protein	taxon:9545	20210123	Ensembl
UniProtKB	A0A2K6CGM9	ENG	GO:0003222	GO_REF:0000107	IEA	UniProtKB:Q63961|ensembl:ENSMUSP00000009705	P	ZP	domain-containing	protein	ENG	protein	taxon:9545	20210123	Ensembl
UniProtKB	A0A2K6CVX4	HEY2	GO:0003222	GO_REF:0000107	IEA	UniProtKB:Q9QUS4|ensembl:ENSMUSP00000019924	P	Uncharacterized	protein	HEY2	protein	taxon:9545	20210123	Ensembl
UniProtKB	A0A2K6CY95	FOXC2	GO:0055010	GO_REF:0000107	IEA	UniProtKB:Q61850|ensembl:ENSMUSP00000055290	P	Fork-head	domain-containing	protein	FOXC2	protein	taxon:9545	20210123	Ensembl
UniProtKB	A0A2K6CZ08	RBPJ	GO:0003222	GO_REF:0000107	IEA	UniProtKB:P31266|ensembl:ENSMUSP00000040694	P	Uncharacterized	protein	RBPJ	protein	taxon:9545	20210123	Ensembl
UniProtKB	A0A2K6CZU6	ZMPSTE24	GO:0003229	GO_REF:0000107	IEA	UniProtKB:Q80W54|ensembl:ENSMUSP00000053900	P	CAAX	prenyl	protease	ZMPSTE24	protein	taxon:9545	20210123	Ensembl
UniProtKB	A0A2K6D0F5	NOG	GO:0003223	GO_REF:0000107	IEA	UniProtKB:P97466|ensembl:ENSMUSP00000061427	P	Noggin	NOG	protein	taxon:9545	20210123	Ensembl
UniProtKB	A0A2K6D298	HEG1	GO:0003222	GO_REF:0000107	IEA	UniProtKB:E9Q7X6|ensembl:ENSMUSP00000119790	P	Uncharacterized	protein	HEG1	protein	taxon:9545	20210123	Ensembl
UniProtKB	A0A2K6D704	DLL4	GO:0003222	GO_REF:0000107	IEA	UniProtKB:Q9JI71|ensembl:ENSMUSP00000099575	P	Delta-like	protein	DLL4	protein	taxon:9545	20210123	Ensembl
UniProtKB	A0A2K6DA70	SMAD7	GO:0055010	GO_REF:0000107	IEA	UniProtKB:O35253|ensembl:ENSMUSP00000026999	P	Mothers	against	decapentaplegic	homolog	SMAD7	protein	taxon:9545	20210123	Ensembl
UniProtKB	A0A2K6DA96	MYH6	GO:0055010	GO_REF:0000107	IEA	UniProtKB:P13533|ensembl:ENSP00000386041	P	Uncharacterized	protein	MYH6	protein	taxon:9545	20210123	Ensembl
UniProtKB	A0A2K6DAQ2	POU4F1	GO:0003223	GO_REF:0000107	IEA	UniProtKB:P17208|ensembl:ENSMUSP00000060798	P	POU	domain	protein	POU4F1	protein	taxon:9545	20210123	Ensembl
UniProtKB	A0A2K6DEV1	DSP	GO:0003223	GO_REF:0000107	IEA	UniProtKB:E9Q557|ensembl:ENSMUSP00000115062	P	SH3	domain-containing	protein	DSP	protein	taxon:9545	20210123	Ensembl
UniProtKB	A0A2K6DIJ5	CHD7	GO:0003222	GO_REF:0000107	IEA	UniProtKB:A2AJK6|ensembl:ENSMUSP00000059079	P	DNA	helicase	CHD7	protein	taxon:9545	20210123	Ensembl
UniProtKB	A0A2K6DIJ5	CHD7	GO:0003226	GO_REF:0000107	IEA	UniProtKB:A2AJK6|ensembl:ENSMUSP00000059079	P	DNA	helicase	CHD7	protein	taxon:9545	20210123	Ensembl
UniProtKB	A0A2K6DK81	ISL1	GO:0055010	GO_REF:0000107	IEA	UniProtKB:P61372|ensembl:ENSMUSP00000044879	P	Uncharacterized	protein	ISL1	protein	taxon:9545	20210123	Ensembl
UniProtKB	A0A2K6DLI7	MYL2	GO:0055010	GO_REF:0000107	IEA	UniProtKB:P10916|ensembl:ENSP00000228841	P	Uncharacterized	protein	MYL2	protein	taxon:9545	20210123	Ensembl
UniProtKB	A0A2K6DMG3	TNNI1	GO:0055010	GO_REF:0000107	IEA	UniProtKB:Q9WUZ5|ensembl:ENSMUSP00000123509	P	Uncharacterized	protein	TNNI1	protein	taxon:9545	20210123	Ensembl
UniProtKB	A0A2K6DRR8	BMP10	GO:0055010	GO_REF:0000107	IEA	UniProtKB:Q9R229|ensembl:ENSMUSP00000032125	P	TGF_BETA_2	domain-containing	protein	BMP10	protein	taxon:9545	20210123	Ensembl
UniProtKB	A0A2K6DVH0	TGFB1	GO:0055010	GO_REF:0000107	IEA	UniProtKB:P04202|ensembl:ENSMUSP00000002678	P	Transforming	growth	factor	beta	TGFB1	protein	taxon:9545	20210123	Ensembl
UniProtKB	A0A2K6E0G1	MED1	GO:0003222	GO_REF:0000107	IEA	UniProtKB:Q925J9|ensembl:ENSMUSP00000103169	P	Mediator	of	RNA	polymerase	II	transcription	subunit	1	MED1	protein	taxon:9545	20210123	Ensembl
UniProtKB	A0A2K6E4S2	MYL3	GO:0055010	GO_REF:0000107	IEA	UniProtKB:P08590|ensembl:ENSP00000499406	P	EF-hand	domain-containing	protein	MYL3	protein	taxon:9545	20210123	Ensembl
UniProtKB	A0A2K6EFZ8	TNNC1	GO:0055010	GO_REF:0000107	IEA	UniProtKB:P63316|ensembl:ENSP00000232975	P	Uncharacterized	protein	TNNC1	protein	taxon:379532	20210123	Ensembl
UniProtKB	A0A2K6EGT6	NOG	GO:0003223	GO_REF:0000107	IEA	UniProtKB:P97466|ensembl:ENSMUSP00000061427	P	Noggin	NOG	protein	taxon:379532	20210123	Ensembl
UniProtKB	A0A2K6EH02	SMAD7	GO:0055010	GO_REF:0000107	IEA	UniProtKB:O35253|ensembl:ENSMUSP00000026999	P	Mothers	against	decapentaplegic	homolog	SMAD7	protein	taxon:379532	20210123	Ensembl
UniProtKB	A0A2K6EHR1	PKP2	GO:0055010	GO_REF:0000107	IEA	UniProtKB:Q99959|ensembl:ENSP00000070846	P	Uncharacterized	protein	PKP2	protein	taxon:379532	20210123	Ensembl
UniProtKB	A0A2K6ELN3	LRP2	GO:0003223	GO_REF:0000107	IEA	UniProtKB:A2ARV4|ensembl:ENSMUSP00000079752	P	Uncharacterized	protein	LRP2	protein	taxon:379532	20210123	Ensembl
UniProtKB	A0A2K6EQ54	DLL4	GO:0003222	GO_REF:0000107	IEA	UniProtKB:Q9JI71|ensembl:ENSMUSP00000099575	P	Delta-like	protein	DLL4	protein	taxon:379532	20210123	Ensembl
UniProtKB	A0A2K6ETB3	MED1	GO:0003222	GO_REF:0000107	IEA	UniProtKB:Q925J9|ensembl:ENSMUSP00000103169	P	Mediator	of	RNA	polymerase	II	transcription	subunit	1	MED1	protein	taxon:379532	20210123	Ensembl
UniProtKB	A0A2K6EVI3	CHD7	GO:0003222	GO_REF:0000107	IEA	UniProtKB:A2AJK6|ensembl:ENSMUSP00000059079	P	DNA	helicase	CHD7	protein	taxon:379532	20210123	Ensembl
UniProtKB	A0A2K6EVI3	CHD7	GO:0003226	GO_REF:0000107	IEA	UniProtKB:A2AJK6|ensembl:ENSMUSP00000059079	P	DNA	helicase	CHD7	protein	taxon:379532	20210123	Ensembl
UniProtKB	A0A2K6EYR5	BMP10	GO:0055010	GO_REF:0000107	IEA	UniProtKB:Q9R229|ensembl:ENSMUSP00000032125	P	TGF_BETA_2	domain-containing	protein	BMP10	protein	taxon:379532	20210123	Ensembl
UniProtKB	A0A2K6F0A2	RBPJ	GO:0003222	GO_REF:0000107	IEA	UniProtKB:P31266|ensembl:ENSMUSP00000040694	P	Uncharacterized	protein	RBPJ	protein	taxon:379532	20210123	Ensembl
UniProtKB	A0A2K6F0L1	MYH6	GO:0055010	GO_REF:0000107	IEA	UniProtKB:P13533|ensembl:ENSP00000386041	P	Uncharacterized	protein	MYH6	protein	taxon:379532	20210123	Ensembl
UniProtKB	A0A2K6F0Q3	MYH7	GO:0055010	GO_REF:0000107	IEA	UniProtKB:P12883|ensembl:ENSP00000347507	P	Uncharacterized	protein	MYH7	protein	taxon:379532	20210123	Ensembl
UniProtKB	A0A2K6F7T8	ZMPSTE24	GO:0003229	GO_REF:0000107	IEA	UniProtKB:Q80W54|ensembl:ENSMUSP00000053900	P	CAAX	prenyl	protease	ZMPSTE24	protein	taxon:379532	20210123	Ensembl
UniProtKB	A0A2K6FAT5	MYL3	GO:0055010	GO_REF:0000107	IEA	UniProtKB:P08590|ensembl:ENSP00000499406	P	Uncharacterized	protein	MYL3	protein	taxon:379532	20210123	Ensembl
UniProtKB	A0A2K6FDC0	BMPR1A	GO:0003222	GO_REF:0000107	IEA	UniProtKB:P36895|ensembl:ENSMUSP00000035900	P	Receptor	protein	serine/threonine	kinase	BMPR1A	protein	taxon:379532	20210123	Ensembl
UniProtKB	A0A2K6FDC0	BMPR1A	GO:0003223	GO_REF:0000107	IEA	UniProtKB:P36895|ensembl:ENSMUSP00000035900	P	Receptor	protein	serine/threonine	kinase	BMPR1A	protein	taxon:379532	20210123	Ensembl
UniProtKB	A0A2K6FEA0	TBX5	GO:0003229	GO_REF:0000107	IEA	UniProtKB:P70326|ensembl:ENSMUSP00000018407	P	Uncharacterized	protein	TBX5	protein	taxon:379532	20210123	Ensembl
UniProtKB	A0A2K6FEA0	TBX5	GO:0003166	GO_REF:0000107	IEA	UniProtKB:P70326|ensembl:ENSMUSP00000018407	P	Uncharacterized	protein	TBX5	protein	taxon:379532	20210123	Ensembl
UniProtKB	A0A2K6FEA0	TBX5	GO:0003167	GO_REF:0000107	IEA	UniProtKB:P70326|ensembl:ENSMUSP00000018407	P	Uncharacterized	protein	TBX5	protein	taxon:379532	20210123	Ensembl
UniProtKB	A0A2K6FFX0	ISL1	GO:0055010	GO_REF:0000107	IEA	UniProtKB:P61372|ensembl:ENSMUSP00000044879	P	Uncharacterized	protein	ISL1	protein	taxon:379532	20210123	Ensembl
UniProtKB	A0A2K6FIN8	PROX1	GO:0055010	GO_REF:0000107	IEA	UniProtKB:P48437|ensembl:ENSMUSP00000135703	P	Prospero	domain-containing	protein	PROX1	protein	taxon:379532	20210123	Ensembl
UniProtKB	A0A2K6FLH1	ZFPM2	GO:0003221	GO_REF:0000107	IEA	UniProtKB:Q8WW38|ensembl:ENSP00000384179	P	Uncharacterized	protein	ZFPM2	protein	taxon:379532	20210123	Ensembl
UniProtKB	A0A2K6FNM6	NKX2-5	GO:0003221	GO_REF:0000107	IEA	UniProtKB:P52952|ensembl:ENSP00000327758	P	Homeobox	protein	NK-2	homolog	E	NKX2-5	protein	taxon:379532	20210123	Ensembl
UniProtKB	A0A2K6FUU4	IRX3	GO:0060932	GO_REF:0000107	IEA	UniProtKB:P81067|ensembl:ENSMUSP00000091002	P	Homeobox	domain-containing	protein	IRX3	protein	taxon:379532	20210123	Ensembl
UniProtKB	A0A2K6FUU4	IRX3	GO:0003165	GO_REF:0000107	IEA	UniProtKB:P81067|ensembl:ENSMUSP00000091002	P	Homeobox	domain-containing	protein	IRX3	protein	taxon:379532	20210123	Ensembl
UniProtKB	A0A2K6FUU4	IRX3	GO:0003167	GO_REF:0000107	IEA	UniProtKB:P81067|ensembl:ENSMUSP00000091002	P	Homeobox	domain-containing	protein	IRX3	protein	taxon:379532	20210123	Ensembl
UniProtKB	A0A2K6FWM5	MYL2	GO:0055010	GO_REF:0000107	IEA	UniProtKB:P10916|ensembl:ENSP00000228841	P	Uncharacterized	protein	MYL2	protein	taxon:379532	20210123	Ensembl
UniProtKB	A0A2K6FXH8	TGFBR1	GO:0003222	GO_REF:0000107	IEA	UniProtKB:Q64729|ensembl:ENSMUSP00000007757	P	Receptor	protein	serine/threonine	kinase	TGFBR1	protein	taxon:379532	20210123	Ensembl
UniProtKB	A0A2K6FXH8	TGFBR1	GO:0003223	GO_REF:0000107	IEA	UniProtKB:Q64729|ensembl:ENSMUSP00000007757	P	Receptor	protein	serine/threonine	kinase	TGFBR1	protein	taxon:379532	20210123	Ensembl
UniProtKB	A0A2K6G412	ENG	GO:0003222	GO_REF:0000107	IEA	UniProtKB:Q63961|ensembl:ENSMUSP00000009705	P	ZP	domain-containing	protein	ENG	protein	taxon:379532	20210123	Ensembl
UniProtKB	A0A2K6G4K8	PPP1R13L	GO:0003229	GO_REF:0000107	IEA	UniProtKB:Q5I1X5|ensembl:ENSMUSP00000047839	P	Uncharacterized	protein	PPP1R13L	protein	taxon:379532	20210123	Ensembl
UniProtKB	A0A2K6G5R6	HEG1	GO:0003222	GO_REF:0000107	IEA	UniProtKB:E9Q7X6|ensembl:ENSMUSP00000119790	P	Uncharacterized	protein	HEG1	protein	taxon:379532	20210123	Ensembl
UniProtKB	A0A2K6G6Q3	COL11A1	GO:0055010	GO_REF:0000107	IEA	UniProtKB:Q61245|ensembl:ENSMUSP00000089793	P	Fibrillar	collagen	NC1	domain-containing	protein	COL11A1	protein	taxon:379532	20210123	Ensembl
UniProtKB	A0A2K6G8H1	DSG2	GO:0003165	GO_REF:0000107	IEA	UniProtKB:Q14126|ensembl:ENSP00000261590	P	Uncharacterized	protein	DSG2	protein	taxon:379532	20210123	Ensembl
UniProtKB	A0A2K6GA04	TGFB1	GO:0055010	GO_REF:0000107	IEA	UniProtKB:P04202|ensembl:ENSMUSP00000002678	P	Transforming	growth	factor	beta	TGFB1	protein	taxon:379532	20210123	Ensembl
UniProtKB	A0A2K6GEF8	FOXH1	GO:0003222	GO_REF:0000107	IEA	UniProtKB:O88621|ensembl:ENSMUSP00000036591	P	Fork-head	domain-containing	protein	FOXH1	protein	taxon:379532	20210123	Ensembl
UniProtKB	A0A2K6GEQ8	POU4F1	GO:0003223	GO_REF:0000107	IEA	UniProtKB:P17208|ensembl:ENSMUSP00000060798	P	POU	domain	protein	POU4F1	protein	taxon:379532	20210123	Ensembl
UniProtKB	A0A2K6GFJ2	SMAD4	GO:0003220	GO_REF:0000107	IEA	UniProtKB:P97471|ensembl:ENSMUSP00000025393	P	Mothers	against	decapentaplegic	homolog	SMAD4	protein	taxon:379532	20210123	Ensembl
UniProtKB	A0A2K6GJL4	FOXC2	GO:0055010	GO_REF:0000107	IEA	UniProtKB:Q61850|ensembl:ENSMUSP00000055290	P	Fork-head	domain-containing	protein	FOXC2	protein	taxon:379532	20210123	Ensembl
UniProtKB	A0A2K6GN52	HAND1	GO:0055010	GO_REF:0000107	IEA	UniProtKB:O96004|ensembl:ENSP00000231121	P	BHLH	domain-containing	protein	HAND1	protein	taxon:379532	20210123	Ensembl
UniProtKB	A0A2K6GN52	HAND1	GO:0055010	GO_REF:0000107	IEA	UniProtKB:Q64279|ensembl:ENSMUSP00000046999	P	BHLH	domain-containing	protein	HAND1	protein	taxon:379532	20210123	Ensembl
UniProtKB	A0A2K6GW66	HEY2	GO:0003222	GO_REF:0000107	IEA	UniProtKB:Q9QUS4|ensembl:ENSMUSP00000019924	P	Uncharacterized	protein	HEY2	protein	taxon:379532	20210123	Ensembl
UniProtKB	A0A2K6GWZ5	TNNI1	GO:0055010	GO_REF:0000107	IEA	UniProtKB:Q9WUZ5|ensembl:ENSMUSP00000123509	P	Uncharacterized	protein	TNNI1	protein	taxon:379532	20210123	Ensembl
UniProtKB	A0A2K6JQY7	NKX2-5	GO:0003221	GO_REF:0000107	IEA	UniProtKB:P52952|ensembl:ENSP00000327758	P	Homeobox	protein	NK-2	homolog	E	NKX2-5	protein	taxon:61621	20210123	Ensembl
UniProtKB	A0A2K6K0J6	ZMPSTE24	GO:0003229	GO_REF:0000107	IEA	UniProtKB:Q80W54|ensembl:ENSMUSP00000053900	P	CAAX	prenyl	protease	ZMPSTE24	protein	taxon:61621	20210123	Ensembl
UniProtKB	A0A2K6K1U3	IRX3	GO:0060932	GO_REF:0000107	IEA	UniProtKB:P81067|ensembl:ENSMUSP00000091002	P	Homeobox	domain-containing	protein	IRX3	protein	taxon:61621	20210123	Ensembl
UniProtKB	A0A2K6K1U3	IRX3	GO:0003165	GO_REF:0000107	IEA	UniProtKB:P81067|ensembl:ENSMUSP00000091002	P	Homeobox	domain-containing	protein	IRX3	protein	taxon:61621	20210123	Ensembl
UniProtKB	A0A2K6K1U3	IRX3	GO:0003167	GO_REF:0000107	IEA	UniProtKB:P81067|ensembl:ENSMUSP00000091002	P	Homeobox	domain-containing	protein	IRX3	protein	taxon:61621	20210123	Ensembl
UniProtKB	A0A2K6K6F3	TGFB1	GO:0055010	GO_REF:0000107	IEA	UniProtKB:P04202|ensembl:ENSMUSP00000002678	P	Transforming	growth	factor	beta	TGFB1	protein	taxon:61621	20210123	Ensembl
UniProtKB	A0A2K6KEA7	TNNI1	GO:0055010	GO_REF:0000107	IEA	UniProtKB:Q9WUZ5|ensembl:ENSMUSP00000123509	P	Uncharacterized	protein	TNNI1	protein	taxon:61621	20210123	Ensembl
UniProtKB	A0A2K6KIE4	LRP2	GO:0003223	GO_REF:0000107	IEA	UniProtKB:A2ARV4|ensembl:ENSMUSP00000079752	P	Uncharacterized	protein	LRP2	protein	taxon:61621	20210123	Ensembl
UniProtKB	A0A2K6KMF1	BMP10	GO:0055010	GO_REF:0000107	IEA	UniProtKB:Q9R229|ensembl:ENSMUSP00000032125	P	TGF_BETA_2	domain-containing	protein	BMP10	protein	taxon:61621	20210123	Ensembl
UniProtKB	A0A2K6KR46	HAND1	GO:0055010	GO_REF:0000107	IEA	UniProtKB:O96004|ensembl:ENSP00000231121	P	BHLH	domain-containing	protein	HAND1	protein	taxon:61621	20210123	Ensembl
UniProtKB	A0A2K6KR46	HAND1	GO:0055010	GO_REF:0000107	IEA	UniProtKB:Q64279|ensembl:ENSMUSP00000046999	P	BHLH	domain-containing	protein	HAND1	protein	taxon:61621	20210123	Ensembl
UniProtKB	A0A2K6KW73	ZFPM2	GO:0003221	GO_REF:0000107	IEA	UniProtKB:Q8WW38|ensembl:ENSP00000384179	P	Uncharacterized	protein	ZFPM2	protein	taxon:61621	20210123	Ensembl
UniProtKB	A0A2K6L013	DLL4	GO:0003222	GO_REF:0000107	IEA	UniProtKB:Q9JI71|ensembl:ENSMUSP00000099575	P	Delta-like	protein	DLL4	protein	taxon:61621	20210123	Ensembl
UniProtKB	A0A2K6L2V5	PTCD2	GO:0055010	GO_REF:0000107	IEA	UniProtKB:Q8R3K3|ensembl:ENSMUSP00000022153	P	Pentatricopeptide	repeat-containing	protein	2
UniProtKB	A0A2K6L596	MYL2	GO:0055010	GO_REF:0000107	IEA	UniProtKB:P10916|ensembl:ENSP00000228841	P	Uncharacterized	protein	MYL2	protein	taxon:61621	20210123	Ensembl
UniProtKB	A0A2K6L5S1	SMAD4	GO:0003220	GO_REF:0000107	IEA	UniProtKB:P97471|ensembl:ENSMUSP00000025393	P	Mothers	against	decapentaplegic	homolog	SMAD4	protein	taxon:61621	20210123	Ensembl
UniProtKB	A0A2K6L663	TBX5	GO:0003229	GO_REF:0000107	IEA	UniProtKB:P70326|ensembl:ENSMUSP00000018407	P	Uncharacterized	protein	TBX5	protein	taxon:61621	20210123	Ensembl
UniProtKB	A0A2K6L663	TBX5	GO:0003167	GO_REF:0000107	IEA	UniProtKB:P70326|ensembl:ENSMUSP00000018407	P	Uncharacterized	protein	TBX5	protein	taxon:61621	20210123	Ensembl
UniProtKB	A0A2K6L663	TBX5	GO:0003166	GO_REF:0000107	IEA	UniProtKB:P70326|ensembl:ENSMUSP00000018407	P	Uncharacterized	protein	TBX5	protein	taxon:61621	20210123	Ensembl
UniProtKB	A0A2K6L7V2	POU4F1	GO:0003223	GO_REF:0000107	IEA	UniProtKB:P17208|ensembl:ENSMUSP00000060798	P	POU	domain	protein	POU4F1	protein	taxon:61621	20210123	Ensembl
UniProtKB	A0A2K6LE61	HEY2	GO:0003222	GO_REF:0000107	IEA	UniProtKB:Q9QUS4|ensembl:ENSMUSP00000019924	P	Uncharacterized	protein	HEY2	protein	taxon:61621	20210123	Ensembl
UniProtKB	A0A2K6LFE6	NOTCH1	GO:0003222	GO_REF:0000107	IEA	UniProtKB:Q01705|ensembl:ENSMUSP00000028288	P	Neurogenic	locus	notch	homolog	protein	1	NOTCH1	protein	taxon:61621	20210123	Ensembl
UniProtKB	A0A2K6LFP1	MYL3	GO:0055010	GO_REF:0000107	IEA	UniProtKB:P08590|ensembl:ENSP00000499406	P	Uncharacterized	protein	MYL3	protein	taxon:61621	20210123	Ensembl
UniProtKB	A0A2K6M1H8	FOXH1	GO:0003222	GO_REF:0000107	IEA	UniProtKB:O88621|ensembl:ENSMUSP00000036591	P	Fork-head	domain-containing	protein	FOXH1	protein	taxon:61621	20210123	Ensembl
UniProtKB	A0A2K6MA13	TNNC1	GO:0055010	GO_REF:0000107	IEA	UniProtKB:P63316|ensembl:ENSP00000232975	P	Uncharacterized	protein	TNNC1	protein	taxon:61621	20210123	Ensembl
UniProtKB	A0A2K6MBM2	RBPJ	GO:0003222	GO_REF:0000107	IEA	UniProtKB:P31266|ensembl:ENSMUSP00000040694	P	Uncharacterized	protein	RBPJ	protein	taxon:61621	20210123	Ensembl
UniProtKB	A0A2K6MD09	DSP	GO:0003223	GO_REF:0000107	IEA	UniProtKB:E9Q557|ensembl:ENSMUSP00000115062	P	SH3	domain-containing	protein	DSP	protein	taxon:61621	20210123	Ensembl
UniProtKB	A0A2K6MEJ3	PKP2	GO:0055010	GO_REF:0000107	IEA	UniProtKB:Q99959|ensembl:ENSP00000070846	P	Uncharacterized	protein	PKP2	protein	taxon:61621	20210123	Ensembl
UniProtKB	A0A2K6MF69	ENG	GO:0003222	GO_REF:0000107	IEA	UniProtKB:Q63961|ensembl:ENSMUSP00000009705	P	ZP	domain-containing	protein	ENG	protein	taxon:61621	20210123	Ensembl
UniProtKB	A0A2K6MH69	DSG2	GO:0003165	GO_REF:0000107	IEA	UniProtKB:Q14126|ensembl:ENSP00000261590	P	Uncharacterized	protein	DSG2	protein	taxon:61621	20210123	Ensembl
UniProtKB	A0A2K6MWZ6	CHD7	GO:0003222	GO_REF:0000107	IEA	UniProtKB:A2AJK6|ensembl:ENSMUSP00000059079	P	DNA	helicase	CHD7	protein	taxon:61621	20210123	Ensembl
UniProtKB	A0A2K6MWZ6	CHD7	GO:0003226	GO_REF:0000107	IEA	UniProtKB:A2AJK6|ensembl:ENSMUSP00000059079	P	DNA	helicase	CHD7	protein	taxon:61621	20210123	Ensembl
UniProtKB	A0A2K6N009	HEG1	GO:0003222	GO_REF:0000107	IEA	UniProtKB:E9Q7X6|ensembl:ENSMUSP00000119790	P	Uncharacterized	protein	HEG1	protein	taxon:61621	20210123	Ensembl
UniProtKB	A0A2K6N6G5	MYH7	GO:0055010	GO_REF:0000107	IEA	UniProtKB:P12883|ensembl:ENSP00000347507	P	Uncharacterized	protein	MYH7	protein	taxon:61621	20210123	Ensembl
UniProtKB	A0A2K6N724	PTCD2	GO:0055010	GO_REF:0000107	IEA	UniProtKB:Q8R3K3|ensembl:ENSMUSP00000022153	P	Pentatricopeptide	repeat-containing	protein	2
UniProtKB	A0A2K6N847	PKP2	GO:0055010	GO_REF:0000107	IEA	UniProtKB:Q99959|ensembl:ENSP00000070846	P	Uncharacterized	protein	PKP2	protein	taxon:61622	20210123	Ensembl
UniProtKB	A0A2K6N8M9	DLL4	GO:0003222	GO_REF:0000107	IEA	UniProtKB:Q9JI71|ensembl:ENSMUSP00000099575	P	Delta-like	protein	DLL4	protein	taxon:61622	20210123	Ensembl
UniProtKB	A0A2K6NAR3	FOXC2	GO:0055010	GO_REF:0000107	IEA	UniProtKB:Q61850|ensembl:ENSMUSP00000055290	P	Fork-head	domain-containing	protein	FOXC2	protein	taxon:61622	20210123	Ensembl
UniProtKB	A0A2K6NDF5	CHD7	GO:0003222	GO_REF:0000107	IEA	UniProtKB:A2AJK6|ensembl:ENSMUSP00000059079	P	DNA	helicase	CHD7	protein	taxon:61622	20210123	Ensembl
UniProtKB	A0A2K6NDF5	CHD7	GO:0003226	GO_REF:0000107	IEA	UniProtKB:A2AJK6|ensembl:ENSMUSP00000059079	P	DNA	helicase	CHD7	protein	taxon:61622	20210123	Ensembl
UniProtKB	A0A2K6NIT8	HAND1	GO:0055010	GO_REF:0000107	IEA	UniProtKB:Q64279|ensembl:ENSMUSP00000046999	P	BHLH	domain-containing	protein	HAND1	protein	taxon:61622	20210123	Ensembl
UniProtKB	A0A2K6NIT8	HAND1	GO:0055010	GO_REF:0000107	IEA	UniProtKB:O96004|ensembl:ENSP00000231121	P	BHLH	domain-containing	protein	HAND1	protein	taxon:61622	20210123	Ensembl
UniProtKB	A0A2K6NIW3	NOG	GO:0003223	GO_REF:0000107	IEA	UniProtKB:P97466|ensembl:ENSMUSP00000061427	P	Noggin	NOG	protein	taxon:61622	20210123	Ensembl
UniProtKB	A0A2K6NKL3	MYL3	GO:0055010	GO_REF:0000107	IEA	UniProtKB:P08590|ensembl:ENSP00000499406	P	EF-hand	domain-containing	protein	MYL3	protein	taxon:61622	20210123	Ensembl
UniProtKB	A0A2K6NSE3	MYH7	GO:0055010	GO_REF:0000107	IEA	UniProtKB:P12883|ensembl:ENSP00000347507	P	Myosin	heavy	chain	7	MYH7	protein	taxon:61622	20210123	Ensembl
UniProtKB	A0A2K6NZZ9	ZMPSTE24	GO:0003229	GO_REF:0000107	IEA	UniProtKB:Q80W54|ensembl:ENSMUSP00000053900	P	Ste24	endopeptidase	ZMPSTE24	protein	taxon:61622	20210123	Ensembl
UniProtKB	A0A2K6P2Q2	ENG	GO:0003222	GO_REF:0000107	IEA	UniProtKB:Q63961|ensembl:ENSMUSP00000009705	P	ZP	domain-containing	protein	ENG	protein	taxon:61622	20210123	Ensembl
UniProtKB	A0A2K6P867	TNNC1	GO:0055010	GO_REF:0000107	IEA	UniProtKB:P63316|ensembl:ENSP00000232975	P	Uncharacterized	protein	TNNC1	protein	taxon:61622	20210123	Ensembl
UniProtKB	A0A2K6PEE1	MYH6	GO:0055010	GO_REF:0000107	IEA	UniProtKB:P13533|ensembl:ENSP00000386041	P	Uncharacterized	protein	MYH6	protein	taxon:61622	20210123	Ensembl
UniProtKB	A0A2K6PI43	ZFPM2	GO:0003221	GO_REF:0000107	IEA	UniProtKB:Q8WW38|ensembl:ENSP00000384179	P	Uncharacterized	protein	ZFPM2	protein	taxon:61622	20210123	Ensembl
UniProtKB	A0A2K6PIK7	PROX1	GO:0055010	GO_REF:0000107	IEA	UniProtKB:P48437|ensembl:ENSMUSP00000135703	P	Prospero	domain-containing	protein	PROX1	protein	taxon:61622	20210123	Ensembl
UniProtKB	A0A2K6PJW6	MYL2	GO:0055010	GO_REF:0000107	IEA	UniProtKB:P10916|ensembl:ENSP00000228841	P	Uncharacterized	protein	MYL2	protein	taxon:61622	20210123	Ensembl
UniProtKB	A0A2K6PSG5	HEG1	GO:0003222	GO_REF:0000107	IEA	UniProtKB:E9Q7X6|ensembl:ENSMUSP00000119790	P	Uncharacterized	protein	HEG1	protein	taxon:61622	20210123	Ensembl
UniProtKB	A0A2K6PUE9	TNNI1	GO:0055010	GO_REF:0000107	IEA	UniProtKB:Q9WUZ5|ensembl:ENSMUSP00000123509	P	Uncharacterized	protein	TNNI1	protein	taxon:61622	20210123	Ensembl
UniProtKB	A0A2K6Q5I5	LRP2	GO:0003223	GO_REF:0000107	IEA	UniProtKB:A2ARV4|ensembl:ENSMUSP00000079752	P	Uncharacterized	protein	LRP2	protein	taxon:61622	20210123	Ensembl
UniProtKB	A0A2K6Q744	TGFBR1	GO:0003223	GO_REF:0000107	IEA	UniProtKB:Q64729|ensembl:ENSMUSP00000007757	P	Receptor	protein	serine/threonine	kinase	TGFBR1	protein	taxon:61622	20210123	Ensembl
UniProtKB	A0A2K6Q744	TGFBR1	GO:0003222	GO_REF:0000107	IEA	UniProtKB:Q64729|ensembl:ENSMUSP00000007757	P	Receptor	protein	serine/threonine	kinase	TGFBR1	protein	taxon:61622	20210123	Ensembl
UniProtKB	A0A2K6QIP3	DSP	GO:0003223	GO_REF:0000107	IEA	UniProtKB:E9Q557|ensembl:ENSMUSP00000115062	P	SH3	domain-containing	protein	DSP	protein	taxon:61622	20210123	Ensembl
UniProtKB	A0A2K6QKE6	TBX3	GO:0003167	GO_REF:0000107	IEA	UniProtKB:P70324|ensembl:ENSMUSP00000018748	P	TBX	domain-containing	protein	TBX3	protein	taxon:61622	20210123	Ensembl
UniProtKB	A0A2K6QMC2	MED1	GO:0003222	GO_REF:0000107	IEA	UniProtKB:Q925J9|ensembl:ENSMUSP00000103169	P	Mediator	of	RNA	polymerase	II	transcription	subunit	1	MED1	protein	taxon:61622	20210123	Ensembl
UniProtKB	A0A2K6QPZ2	FOXH1	GO:0003222	GO_REF:0000107	IEA	UniProtKB:O88621|ensembl:ENSMUSP00000036591	P	Fork-head	domain-containing	protein	FOXH1	protein	taxon:61622	20210123	Ensembl
UniProtKB	A0A2K6QU18	BMP10	GO:0055010	GO_REF:0000107	IEA	UniProtKB:Q9R229|ensembl:ENSMUSP00000032125	P	TGF_BETA_2	domain-containing	protein	BMP10	protein	taxon:61622	20210123	Ensembl
UniProtKB	A0A2K6R3X8	RYR2	GO:0003220	GO_REF:0000107	IEA	UniProtKB:E9Q401|ensembl:ENSMUSP00000021750	P	Ryanodine	receptor	2	RYR2	protein	taxon:61622	20210123	Ensembl
UniProtKB	A0A2K6RFZ5	TGFB1	GO:0055010	GO_REF:0000107	IEA	UniProtKB:P04202|ensembl:ENSMUSP00000002678	P	Transforming	growth	factor	beta	TGFB1	protein	taxon:61622	20210123	Ensembl
UniProtKB	A0A2K6RGA7	NKX2-5	GO:0003221	GO_REF:0000107	IEA	UniProtKB:P52952|ensembl:ENSP00000327758	P	Homeobox	protein	NK-2	homolog	E	NKX2-5	protein	taxon:61622	20210123	Ensembl
UniProtKB	A0A2K6RH63	DSG2	GO:0003165	GO_REF:0000107	IEA	UniProtKB:Q14126|ensembl:ENSP00000261590	P	Uncharacterized	protein	DSG2	protein	taxon:61622	20210123	Ensembl
UniProtKB	A0A2K6RIV7	NOTCH1	GO:0003222	GO_REF:0000107	IEA	UniProtKB:Q01705|ensembl:ENSMUSP00000028288	P	Neurogenic	locus	notch	homolog	protein	1	NOTCH1	protein	taxon:61622	20210123	Ensembl
UniProtKB	A0A2K6RQM2	SMAD4	GO:0003220	GO_REF:0000107	IEA	UniProtKB:P97471|ensembl:ENSMUSP00000025393	P	Mothers	against	decapentaplegic	homolog	SMAD4	protein	taxon:61622	20210123	Ensembl
UniProtKB	A0A2K6S1M7	NOG	GO:0003223	GO_REF:0000107	IEA	UniProtKB:P97466|ensembl:ENSMUSP00000061427	P	Noggin	NOG	protein	taxon:39432	20210123	Ensembl
UniProtKB	A0A2K6SA49	TGFB1	GO:0055010	GO_REF:0000107	IEA	UniProtKB:P04202|ensembl:ENSMUSP00000002678	P	Transforming	growth	factor	beta	TGFB1	protein	taxon:39432	20210123	Ensembl
UniProtKB	A0A2K6SB01	PTCD2	GO:0055010	GO_REF:0000107	IEA	UniProtKB:Q8R3K3|ensembl:ENSMUSP00000022153	P	Pentatricopeptide	repeat-containing	protein	2
UniProtKB	A0A2K6SBC7	TGFBR1	GO:0003222	GO_REF:0000107	IEA	UniProtKB:Q64729|ensembl:ENSMUSP00000007757	P	Receptor	protein	serine/threonine	kinase	TGFBR1	protein	taxon:39432	20210123	Ensembl
UniProtKB	A0A2K6SBC7	TGFBR1	GO:0003223	GO_REF:0000107	IEA	UniProtKB:Q64729|ensembl:ENSMUSP00000007757	P	Receptor	protein	serine/threonine	kinase	TGFBR1	protein	taxon:39432	20210123	Ensembl
UniProtKB	A0A2K6SDU0	ENG	GO:0003222	GO_REF:0000107	IEA	UniProtKB:Q63961|ensembl:ENSMUSP00000009705	P	ZP	domain-containing	protein	ENG	protein	taxon:39432	20210123	Ensembl
UniProtKB	A0A2K6SH28	POU4F1	GO:0003223	GO_REF:0000107	IEA	UniProtKB:P17208|ensembl:ENSMUSP00000060798	P	POU	domain	protein	POU4F1	protein	taxon:39432	20210123	Ensembl
UniProtKB	A0A2K6SI63	MYH6	GO:0055010	GO_REF:0000107	IEA	UniProtKB:P13533|ensembl:ENSP00000386041	P	Myosin	heavy	chain	6	MYH6	protein	taxon:39432	20210123	Ensembl
UniProtKB	A0A2K6SPC5	CHD7	GO:0003222	GO_REF:0000107	IEA	UniProtKB:A2AJK6|ensembl:ENSMUSP00000059079	P	DNA	helicase	CHD7	protein	taxon:39432	20210123	Ensembl
UniProtKB	A0A2K6SPC5	CHD7	GO:0003226	GO_REF:0000107	IEA	UniProtKB:A2AJK6|ensembl:ENSMUSP00000059079	P	DNA	helicase	CHD7	protein	taxon:39432	20210123	Ensembl
UniProtKB	A0A2K6SQ21	ZFPM2	GO:0003221	GO_REF:0000107	IEA	UniProtKB:Q8WW38|ensembl:ENSP00000384179	P	Zinc	finger	protein
UniProtKB	A0A2K6SQ59	BMPR1A	GO:0003222	GO_REF:0000107	IEA	UniProtKB:P36895|ensembl:ENSMUSP00000035900	P	Receptor	protein	serine/threonine	kinase	BMPR1A	protein	taxon:39432	20210123	Ensembl
UniProtKB	A0A2K6SQ59	BMPR1A	GO:0003223	GO_REF:0000107	IEA	UniProtKB:P36895|ensembl:ENSMUSP00000035900	P	Receptor	protein	serine/threonine	kinase	BMPR1A	protein	taxon:39432	20210123	Ensembl
UniProtKB	A0A2K6SVM3	HEY2	GO:0003222	GO_REF:0000107	IEA	UniProtKB:Q9QUS4|ensembl:ENSMUSP00000019924	P	Hes	related	family	bHLH	transcription	factor	with	YRPW	motif	2	HEY2	protein	taxon:39432	20210123	Ensembl
UniProtKB	A0A2K6T4J4	HAND1	GO:0055010	GO_REF:0000107	IEA	UniProtKB:Q64279|ensembl:ENSMUSP00000046999	P	BHLH	domain-containing	protein	HAND1	protein	taxon:39432	20210123	Ensembl
UniProtKB	A0A2K6T4J4	HAND1	GO:0055010	GO_REF:0000107	IEA	UniProtKB:O96004|ensembl:ENSP00000231121	P	BHLH	domain-containing	protein	HAND1	protein	taxon:39432	20210123	Ensembl
UniProtKB	A0A2K6T539	NKX2-5	GO:0003221	GO_REF:0000107	IEA	UniProtKB:P52952|ensembl:ENSP00000327758	P	Homeobox	protein	NK-2	homolog	E	NKX2-5	protein	taxon:39432	20210123	Ensembl
UniProtKB	A0A2K6T624	FOXH1	GO:0003222	GO_REF:0000107	IEA	UniProtKB:O88621|ensembl:ENSMUSP00000036591	P	Fork-head	domain-containing	protein	FOXH1	protein	taxon:39432	20210123	Ensembl
UniProtKB	A0A2K6T7W1	RBPJ	GO:0003222	GO_REF:0000107	IEA	UniProtKB:P31266|ensembl:ENSMUSP00000040694	P	Recombination	signal	binding	protein	for	immunoglobulin	kappa	J	region	RBPJ	protein	taxon:39432	20210123	Ensembl
UniProtKB	A0A2K6T8N6	NOTCH1	GO:0003222	GO_REF:0000107	IEA	UniProtKB:Q01705|ensembl:ENSMUSP00000028288	P	Neurogenic	locus	notch	homolog	protein	1	NOTCH1	protein	taxon:39432	20210123	Ensembl
UniProtKB	A0A2K6TAR0	TNNI1	GO:0055010	GO_REF:0000107	IEA	UniProtKB:Q9WUZ5|ensembl:ENSMUSP00000123509	P	Troponin	I1
UniProtKB	A0A2K6TFJ5	TBX5	GO:0003229	GO_REF:0000107	IEA	UniProtKB:P70326|ensembl:ENSMUSP00000018407	P	T-box	transcription	factor	5	TBX5	protein	taxon:39432	20210123	Ensembl
UniProtKB	A0A2K6TFJ5	TBX5	GO:0003166	GO_REF:0000107	IEA	UniProtKB:P70326|ensembl:ENSMUSP00000018407	P	T-box	transcription	factor	5	TBX5	protein	taxon:39432	20210123	Ensembl
UniProtKB	A0A2K6TFJ5	TBX5	GO:0003167	GO_REF:0000107	IEA	UniProtKB:P70326|ensembl:ENSMUSP00000018407	P	T-box	transcription	factor	5	TBX5	protein	taxon:39432	20210123	Ensembl
UniProtKB	A0A2K6TFM6	BMP10	GO:0055010	GO_REF:0000107	IEA	UniProtKB:Q9R229|ensembl:ENSMUSP00000032125	P	TGF_BETA_2	domain-containing	protein	BMP10	protein	taxon:39432	20210123	Ensembl
UniProtKB	A0A2K6TJ16	ZMPSTE24	GO:0003229	GO_REF:0000107	IEA	UniProtKB:Q80W54|ensembl:ENSMUSP00000053900	P	CAAX	prenyl	protease	ZMPSTE24	protein	taxon:39432	20210123	Ensembl
UniProtKB	A0A2K6TM43	MYL2	GO:0055010	GO_REF:0000107	IEA	UniProtKB:P10916|ensembl:ENSP00000228841	P	Myosin	light	chain	2	MYL2	protein	taxon:39432	20210123	Ensembl
UniProtKB	A0A2K6TTX0	HEG1	GO:0003222	GO_REF:0000107	IEA	UniProtKB:E9Q7X6|ensembl:ENSMUSP00000119790	P	Heart	development	protein	with	EGF	like	domains	1	HEG1	protein	taxon:39432	20210123	Ensembl
UniProtKB	A0A2K6TVU1	DSG2	GO:0003165	GO_REF:0000107	IEA	UniProtKB:Q14126|ensembl:ENSP00000261590	P	Desmoglein	2	DSG2	protein	taxon:39432	20210123	Ensembl
UniProtKB	A0A2K6TYN6	SMAD7	GO:0055010	GO_REF:0000107	IEA	UniProtKB:O35253|ensembl:ENSMUSP00000026999	P	Mothers	against	decapentaplegic	homolog	SMAD7	protein	taxon:39432	20210123	Ensembl
UniProtKB	A0A2K6U2H9	TBX3	GO:0003167	GO_REF:0000107	IEA	UniProtKB:P70324|ensembl:ENSMUSP00000018748	P	TBX	domain-containing	protein	TBX3	protein	taxon:39432	20210123	Ensembl
UniProtKB	A0A2K6U2X1	ISL1	GO:0055010	GO_REF:0000107	IEA	UniProtKB:P61372|ensembl:ENSMUSP00000044879	P	ISL	LIM	homeobox	1	ISL1	protein	taxon:39432	20210123	Ensembl
UniProtKB	A0A2K6U3T9	SMAD4	GO:0003220	GO_REF:0000107	IEA	UniProtKB:P97471|ensembl:ENSMUSP00000025393	P	Mothers	against	decapentaplegic	homolog	SMAD4	protein	taxon:39432	20210123	Ensembl
UniProtKB	A0A2K6U4W1	MYH7	GO:0055010	GO_REF:0000107	IEA	UniProtKB:P12883|ensembl:ENSP00000347507	P	Myosin	heavy	chain	7	MYH7	protein	taxon:39432	20210123	Ensembl
UniProtKB	A0A2K6U7H4	MYL3	GO:0055010	GO_REF:0000107	IEA	UniProtKB:P08590|ensembl:ENSP00000499406	P	Myosin	light	chain	3	MYL3	protein	taxon:39432	20210123	Ensembl
UniProtKB	A0A2K6UA59	IRX3	GO:0003165	GO_REF:0000107	IEA	UniProtKB:P81067|ensembl:ENSMUSP00000091002	P	Homeobox	domain-containing	protein	IRX3	protein	taxon:39432	20210123	Ensembl
UniProtKB	A0A2K6UA59	IRX3	GO:0060932	GO_REF:0000107	IEA	UniProtKB:P81067|ensembl:ENSMUSP00000091002	P	Homeobox	domain-containing	protein	IRX3	protein	taxon:39432	20210123	Ensembl
UniProtKB	A0A2K6UA59	IRX3	GO:0003167	GO_REF:0000107	IEA	UniProtKB:P81067|ensembl:ENSMUSP00000091002	P	Homeobox	domain-containing	protein	IRX3	protein	taxon:39432	20210123	Ensembl
UniProtKB	A0A2K6UIV3	LRP2	GO:0003223	GO_REF:0000107	IEA	UniProtKB:A2ARV4|ensembl:ENSMUSP00000079752	P	LDL	receptor	related	protein	2	LRP2	protein	taxon:39432	20210123	Ensembl
UniProtKB	A0A2K6UMM3	PROX1	GO:0055010	GO_REF:0000107	IEA	UniProtKB:P48437|ensembl:ENSMUSP00000135703	P	Prospero	domain-containing	protein	PROX1	protein	taxon:39432	20210123	Ensembl
UniProtKB	A0A2K6UWH7	TNNC1	GO:0055010	GO_REF:0000107	IEA	UniProtKB:P63316|ensembl:ENSP00000232975	P	Troponin	C1
UniProtKB	A0A2K6UYU8	PKP2	GO:0055010	GO_REF:0000107	IEA	UniProtKB:Q99959|ensembl:ENSP00000070846	P	Plakophilin	2	PKP2	protein	taxon:39432	20210123	Ensembl
UniProtKB	A0A2K6UZZ9	DLL4	GO:0003222	GO_REF:0000107	IEA	UniProtKB:Q9JI71|ensembl:ENSMUSP00000099575	P	Delta-like	protein	DLL4	protein	taxon:39432	20210123	Ensembl
UniProtKB	A0A2K6V3U0	DSP	GO:0003223	GO_REF:0000107	IEA	UniProtKB:E9Q557|ensembl:ENSMUSP00000115062	P	SH3	domain-containing	protein	DSP	protein	taxon:39432	20210123	Ensembl
UniProtKB	A0A2R8MA21	MYL2	GO:0055010	GO_REF:0000107	IEA	UniProtKB:P10916|ensembl:ENSP00000228841	P	Uncharacterized	protein	MYL2	protein	taxon:9483	20210123	Ensembl
UniProtKB	A0A2R8MAR1	SMAD4	GO:0003220	GO_REF:0000107	IEA	UniProtKB:P97471|ensembl:ENSMUSP00000025393	P	Mothers	against	decapentaplegic	homolog	SMAD4	protein	taxon:9483	20210123	Ensembl
UniProtKB	A0A2R8MI49	RBPJ	GO:0003222	GO_REF:0000107	IEA	UniProtKB:P31266|ensembl:ENSMUSP00000040694	P	Uncharacterized	protein	RBPJ	protein	taxon:9483	20210123	Ensembl
UniProtKB	A0A2R8MJQ4	TNNC1	GO:0055010	GO_REF:0000107	IEA	UniProtKB:P63316|ensembl:ENSP00000232975	P	Uncharacterized	protein	TNNC1	protein	taxon:9483	20210123	Ensembl
UniProtKB	A0A2R8MRM9	FOXC2	GO:0055010	GO_REF:0000107	IEA	UniProtKB:Q61850|ensembl:ENSMUSP00000055290	P	Fork-head	domain-containing	protein	FOXC2	protein	taxon:9483	20210123	Ensembl
UniProtKB	A0A2R8MVV0	POU4F1	GO:0003223	GO_REF:0000107	IEA	UniProtKB:P17208|ensembl:ENSMUSP00000060798	P	POU	domain	protein	POU4F1	protein	taxon:9483	20210123	Ensembl
UniProtKB	A0A2R8PCZ4	DLL4	GO:0003222	GO_REF:0000107	IEA	UniProtKB:Q9JI71|ensembl:ENSMUSP00000099575	P	Delta-like	protein	DLL4	protein	taxon:9483	20210123	Ensembl
UniProtKB	A0A2R8Z834	IRX3	GO:0060932	GO_REF:0000107	IEA	UniProtKB:P81067|ensembl:ENSMUSP00000091002	P	Homeobox	domain-containing	protein	IRX3	protein	taxon:9597	20210123	Ensembl
UniProtKB	A0A2R8Z834	IRX3	GO:0003165	GO_REF:0000107	IEA	UniProtKB:P81067|ensembl:ENSMUSP00000091002	P	Homeobox	domain-containing	protein	IRX3	protein	taxon:9597	20210123	Ensembl
UniProtKB	A0A2R8Z834	IRX3	GO:0003167	GO_REF:0000107	IEA	UniProtKB:P81067|ensembl:ENSMUSP00000091002	P	Homeobox	domain-containing	protein	IRX3	protein	taxon:9597	20210123	Ensembl
UniProtKB	A0A2R8ZAH7	NOG	GO:0003223	GO_REF:0000107	IEA	UniProtKB:P97466|ensembl:ENSMUSP00000061427	P	Noggin	NOG	protein	taxon:9597	20210123	Ensembl
UniProtKB	A0A2R8ZET5	ZFPM2	GO:0003221	GO_REF:0000107	IEA	UniProtKB:Q8WW38|ensembl:ENSP00000384179	P	Uncharacterized	protein	ZFPM2	protein	taxon:9597	20210123	Ensembl
UniProtKB	A0A2R8ZLG5	A0A2R8ZLG5	GO:0003222	GO_REF:0000107	IEA	UniProtKB:O88621|ensembl:ENSMUSP00000036591	P	Fork-head	domain-containing	protein	protein	taxon:9597	20210123	Ensembl
UniProtKB	A0A2R8ZRU1	TNNI1	GO:0055010	GO_REF:0000107	IEA	UniProtKB:Q9WUZ5|ensembl:ENSMUSP00000123509	P	Uncharacterized	protein	TNNI1	protein	taxon:9597	20210123	Ensembl
UniProtKB	A0A2R8ZWU9	DSG2	GO:0003165	GO_REF:0000107	IEA	UniProtKB:Q14126|ensembl:ENSP00000261590	P	Uncharacterized	protein	DSG2	protein	taxon:9597	20210123	Ensembl
UniProtKB	A0A2R8ZXU8	MYL2	GO:0055010	GO_REF:0000107	IEA	UniProtKB:P10916|ensembl:ENSP00000228841	P	Uncharacterized	protein	MYL2	protein	taxon:9597	20210123	Ensembl
UniProtKB	A0A2R8ZZW7	PTCD2	GO:0055010	GO_REF:0000107	IEA	UniProtKB:Q8R3K3|ensembl:ENSMUSP00000022153	P	Pentatricopeptide	repeat-containing	protein	2
UniProtKB	A0A2R9A0M1	SMAD4	GO:0003220	GO_REF:0000107	IEA	UniProtKB:P97471|ensembl:ENSMUSP00000025393	P	Mothers	against	decapentaplegic	homolog	SMAD4	protein	taxon:9597	20210123	Ensembl
UniProtKB	A0A2R9A0V0	PKP2	GO:0055010	GO_REF:0000107	IEA	UniProtKB:Q99959|ensembl:ENSP00000070846	P	Uncharacterized	protein	PKP2	protein	taxon:9597	20210123	Ensembl
UniProtKB	A0A2R9A172	DLL4	GO:0003222	GO_REF:0000107	IEA	UniProtKB:Q9JI71|ensembl:ENSMUSP00000099575	P	Delta-like	protein	DLL4	protein	taxon:9597	20210123	Ensembl
UniProtKB	A0A2R9A5H2	TBX5	GO:0003166	GO_REF:0000107	IEA	UniProtKB:P70326|ensembl:ENSMUSP00000018407	P	Uncharacterized	protein	TBX5	protein	taxon:9597	20210123	Ensembl
UniProtKB	A0A2R9A5H2	TBX5	GO:0003167	GO_REF:0000107	IEA	UniProtKB:P70326|ensembl:ENSMUSP00000018407	P	Uncharacterized	protein	TBX5	protein	taxon:9597	20210123	Ensembl
UniProtKB	A0A2R9A5H2	TBX5	GO:0003229	GO_REF:0000107	IEA	UniProtKB:P70326|ensembl:ENSMUSP00000018407	P	Uncharacterized	protein	TBX5	protein	taxon:9597	20210123	Ensembl
UniProtKB	A0A2R9A6F2	TBX3	GO:0003167	GO_REF:0000107	IEA	UniProtKB:P70324|ensembl:ENSMUSP00000018748	P	TBX	domain-containing	protein	TBX3	protein	taxon:9597	20210123	Ensembl
UniProtKB	A0A2R9AE23	TGFBR1	GO:0003223	GO_REF:0000107	IEA	UniProtKB:Q64729|ensembl:ENSMUSP00000007757	P	Receptor	protein	serine/threonine	kinase	TGFBR1	protein	taxon:9597	20210123	Ensembl
UniProtKB	A0A2R9AE23	TGFBR1	GO:0003222	GO_REF:0000107	IEA	UniProtKB:Q64729|ensembl:ENSMUSP00000007757	P	Receptor	protein	serine/threonine	kinase	TGFBR1	protein	taxon:9597	20210123	Ensembl
UniProtKB	A0A2R9AEW5	NKX2-5	GO:0003221	GO_REF:0000107	IEA	UniProtKB:P52952|ensembl:ENSP00000327758	P	Homeobox	protein	NK-2	homolog	E	NKX2-5	protein	taxon:9597	20210123	Ensembl
UniProtKB	A0A2R9AI79	TGFB1	GO:0055010	GO_REF:0000107	IEA	UniProtKB:P04202|ensembl:ENSMUSP00000002678	P	Transforming	growth	factor	beta	TGFB1	protein	taxon:9597	20210123	Ensembl
UniProtKB	A0A2R9AKB4	ENG	GO:0003222	GO_REF:0000107	IEA	UniProtKB:Q63961|ensembl:ENSMUSP00000009705	P	ZP	domain-containing	protein	ENG	protein	taxon:9597	20210123	Ensembl
UniProtKB	A0A2R9AM84	DSP	GO:0003223	GO_REF:0000107	IEA	UniProtKB:E9Q557|ensembl:ENSMUSP00000115062	P	SH3	domain-containing	protein	DSP	protein	taxon:9597	20210123	Ensembl
UniProtKB	A0A2R9ASX4	CHD7	GO:0003226	GO_REF:0000107	IEA	UniProtKB:A2AJK6|ensembl:ENSMUSP00000059079	P	DNA	helicase	CHD7	protein	taxon:9597	20210123	Ensembl
UniProtKB	A0A2R9ASX4	CHD7	GO:0003222	GO_REF:0000107	IEA	UniProtKB:A2AJK6|ensembl:ENSMUSP00000059079	P	DNA	helicase	CHD7	protein	taxon:9597	20210123	Ensembl
UniProtKB	A0A2R9AWK9	HAND1	GO:0055010	GO_REF:0000107	IEA	UniProtKB:O96004|ensembl:ENSP00000231121	P	BHLH	domain-containing	protein	HAND1	protein	taxon:9597	20210123	Ensembl
UniProtKB	A0A2R9AWK9	HAND1	GO:0055010	GO_REF:0000107	IEA	UniProtKB:Q64279|ensembl:ENSMUSP00000046999	P	BHLH	domain-containing	protein	HAND1	protein	taxon:9597	20210123	Ensembl
UniProtKB	A0A2R9AXJ5	HEY2	GO:0003222	GO_REF:0000107	IEA	UniProtKB:Q9QUS4|ensembl:ENSMUSP00000019924	P	Uncharacterized	protein	HEY2	protein	taxon:9597	20210123	Ensembl
UniProtKB	A0A2R9B1B8	ISL1	GO:0055010	GO_REF:0000107	IEA	UniProtKB:P61372|ensembl:ENSMUSP00000044879	P	Uncharacterized	protein	ISL1	protein	taxon:9597	20210123	Ensembl
UniProtKB	A0A2R9B5U5	PROX1	GO:0055010	GO_REF:0000107	IEA	UniProtKB:P48437|ensembl:ENSMUSP00000135703	P	Prospero	domain-containing	protein	PROX1	protein	taxon:9597	20210123	Ensembl
UniProtKB	A0A2R9B891	ZMPSTE24	GO:0003229	GO_REF:0000107	IEA	UniProtKB:Q80W54|ensembl:ENSMUSP00000053900	P	CAAX	prenyl	protease	ZMPSTE24	protein	taxon:9597	20210123	Ensembl
UniProtKB	A0A2R9BCN1	COL11A1	GO:0055010	GO_REF:0000107	IEA	UniProtKB:Q61245|ensembl:ENSMUSP00000089793	P	Fibrillar	collagen	NC1	domain-containing	protein	COL11A1	protein	taxon:9597	20210123	Ensembl
UniProtKB	A0A2R9BDA3	TNNC1	GO:0055010	GO_REF:0000107	IEA	UniProtKB:P63316|ensembl:ENSP00000232975	P	Uncharacterized	protein	TNNC1	protein	taxon:9597	20210123	Ensembl
UniProtKB	A0A2R9BLR8	MYL3	GO:0055010	GO_REF:0000107	IEA	UniProtKB:P08590|ensembl:ENSP00000499406	P	Uncharacterized	protein	MYL3	protein	taxon:9597	20210123	Ensembl
UniProtKB	A0A2R9BP16	MYH7	GO:0055010	GO_REF:0000107	IEA	UniProtKB:P12883|ensembl:ENSP00000347507	P	Uncharacterized	protein	MYH7	protein	taxon:9597	20210123	Ensembl
UniProtKB	A0A2R9BS80	MYH6	GO:0055010	GO_REF:0000107	IEA	UniProtKB:P13533|ensembl:ENSP00000386041	P	Uncharacterized	protein	MYH6	protein	taxon:9597	20210123	Ensembl
UniProtKB	A0A2R9BUT9	NOTCH1	GO:0003222	GO_REF:0000107	IEA	UniProtKB:Q01705|ensembl:ENSMUSP00000028288	P	Neurogenic	locus	notch	homolog	protein	1	NOTCH1	protein	taxon:9597	20210123	Ensembl
UniProtKB	A0A2R9BVX7	BMPR1A	GO:0003223	GO_REF:0000107	IEA	UniProtKB:P36895|ensembl:ENSMUSP00000035900	P	Receptor	protein	serine/threonine	kinase	BMPR1A	protein	taxon:9597	20210123	Ensembl
UniProtKB	A0A2R9BVX7	BMPR1A	GO:0003222	GO_REF:0000107	IEA	UniProtKB:P36895|ensembl:ENSMUSP00000035900	P	Receptor	protein	serine/threonine	kinase	BMPR1A	protein	taxon:9597	20210123	Ensembl
UniProtKB	A0A2R9BZN1	MED1	GO:0003222	GO_REF:0000107	IEA	UniProtKB:Q925J9|ensembl:ENSMUSP00000103169	P	Mediator	of	RNA	polymerase	II	transcription	subunit	1	MED1	protein	taxon:9597	20210123	Ensembl
UniProtKB	A0A2R9C6Y0	HEG1	GO:0003222	GO_REF:0000107	IEA	UniProtKB:E9Q7X6|ensembl:ENSMUSP00000119790	P	Uncharacterized	protein	HEG1	protein	taxon:9597	20210123	Ensembl
UniProtKB	A0A2R9C9A4	LRP2	GO:0003223	GO_REF:0000107	IEA	UniProtKB:A2ARV4|ensembl:ENSMUSP00000079752	P	Uncharacterized	protein	LRP2	protein	taxon:9597	20210123	Ensembl
UniProtKB	A0A2R9CI72	BMP10	GO:0055010	GO_REF:0000107	IEA	UniProtKB:Q9R229|ensembl:ENSMUSP00000032125	P	TGF_BETA_2	domain-containing	protein	BMP10	protein	taxon:9597	20210123	Ensembl
UniProtKB	A0A2S1YEP4	TGFBR1	GO:0003222	GO_REF:0000107	IEA	UniProtKB:Q64729|ensembl:ENSMUSP00000007757	P	Receptor	protein	serine/threonine	kinase	TGFBR1	protein	taxon:9925	20210123	Ensembl
UniProtKB	A0A2S1YEP4	TGFBR1	GO:0003223	GO_REF:0000107	IEA	UniProtKB:Q64729|ensembl:ENSMUSP00000007757	P	Receptor	protein	serine/threonine	kinase	TGFBR1	protein	taxon:9925	20210123	Ensembl
UniProtKB	A0A2U3V203	NKX2-5	GO:0003221	GO_REF:0000107	IEA	UniProtKB:P52952|ensembl:ENSP00000327758	P	Homeobox	protein	NK-2	homolog	E	NKX2-5	protein	taxon:9739	20210123	Ensembl
UniProtKB	A0A2U3V2P8	ZMPSTE24	GO:0003229	GO_REF:0000107	IEA	UniProtKB:Q80W54|ensembl:ENSMUSP00000053900	P	CAAX	prenyl	protease	ZMPSTE24	protein	taxon:9739	20210123	Ensembl
UniProtKB	A0A2U3V603	MYL2	GO:0055010	GO_REF:0000107	IEA	UniProtKB:P10916|ensembl:ENSP00000228841	P	myosin	regulatory	light	chain	2
UniProtKB	A0A2U4AHG1	HAND1	GO:0055010	GO_REF:0000107	IEA	UniProtKB:O96004|ensembl:ENSP00000231121	P	BHLH	domain-containing	protein	HAND1	protein	taxon:9739	20210123	Ensembl
UniProtKB	A0A2Y9EHJ2	PROX1	GO:0055010	GO_REF:0000107	IEA	UniProtKB:P48437|ensembl:ENSMUSP00000135703	P	Prospero	domain-containing	protein	PROX1	protein	taxon:9755	20210123	Ensembl
UniProtKB	A0A2Y9EKH2	SMAD4	GO:0003220	GO_REF:0000107	IEA	UniProtKB:P97471|ensembl:ENSMUSP00000025393	P	Mothers	against	decapentaplegic	homolog	SMAD4	protein	taxon:9755	20210123	Ensembl
UniProtKB	A0A2Y9EMY2	FOXH1	GO:0003222	GO_REF:0000107	IEA	UniProtKB:O88621|ensembl:ENSMUSP00000036591	P	Fork-head	domain-containing	protein	FOXH1	protein	taxon:9755	20210123	Ensembl
UniProtKB	A0A2Y9EWU9	ISL1	GO:0055010	GO_REF:0000107	IEA	UniProtKB:P61372|ensembl:ENSMUSP00000044879	P	insulin	gene	enhancer	protein	ISL-1	ISL1	protein	taxon:9755	20210123	Ensembl
UniProtKB	A0A2Y9EZB9	DLL4	GO:0003222	GO_REF:0000107	IEA	UniProtKB:Q9JI71|ensembl:ENSMUSP00000099575	P	Delta-like	protein	DLL4	protein	taxon:9755	20210123	Ensembl
UniProtKB	A0A2Y9F0F2	MED1	GO:0003222	GO_REF:0000107	IEA	UniProtKB:Q925J9|ensembl:ENSMUSP00000103169	P	Mediator	of	RNA	polymerase	II	transcription	subunit	1	MED1	protein	taxon:9755	20210123	Ensembl
UniProtKB	A0A2Y9F0W0	MYL2	GO:0055010	GO_REF:0000107	IEA	UniProtKB:P10916|ensembl:ENSP00000228841	P	myosin	regulatory	light	chain	2
UniProtKB	A0A2Y9F350	NKX2-5	GO:0003221	GO_REF:0000107	IEA	UniProtKB:P52952|ensembl:ENSP00000327758	P	Homeobox	protein	NK-2	homolog	E	NKX2-5	protein	taxon:9755	20210123	Ensembl
UniProtKB	A0A2Y9F4Y9	HAND1	GO:0055010	GO_REF:0000107	IEA	UniProtKB:O96004|ensembl:ENSP00000231121	P	BHLH	domain-containing	protein	HAND1	protein	taxon:9755	20210123	Ensembl
UniProtKB	A0A2Y9F7X7	TNNC1	GO:0055010	GO_REF:0000107	IEA	UniProtKB:P63316|ensembl:ENSP00000232975	P	troponin	C
UniProtKB	A0A2Y9F957	PKP2	GO:0055010	GO_REF:0000107	IEA	UniProtKB:Q99959|ensembl:ENSP00000070846	P	plakophilin-2	PKP2	protein	taxon:9755	20210123	Ensembl
UniProtKB	A0A2Y9FLD3	MYL3	GO:0055010	GO_REF:0000107	IEA	UniProtKB:P08590|ensembl:ENSP00000499406	P	myosin	light	chain	3	MYL3	protein	taxon:9755	20210123	Ensembl
UniProtKB	A0A2Y9FMA1	BMP10	GO:0055010	GO_REF:0000107	IEA	UniProtKB:Q9R229|ensembl:ENSMUSP00000032125	P	TGF_BETA_2	domain-containing	protein	BMP10	protein	taxon:9755	20210123	Ensembl
UniProtKB	A0A2Y9FUA2	HEY2	GO:0003222	GO_REF:0000107	IEA	UniProtKB:Q9QUS4|ensembl:ENSMUSP00000019924	P	hairy/enhancer-of-split	related	with	YRPW	motif	protein	2	isoform	X1	HEY2	protein	taxon:9755	20210123	Ensembl
UniProtKB	A0A2Y9LAH3	TBX3	GO:0003167	GO_REF:0000107	IEA	UniProtKB:P70324|ensembl:ENSMUSP00000018748	P	TBX	domain-containing	protein	TBX3	protein	taxon:9749	20210123	Ensembl
UniProtKB	A0A2Y9LAN0	TBX5	GO:0003167	GO_REF:0000107	IEA	UniProtKB:P70326|ensembl:ENSMUSP00000018407	P	T-box	transcription	factor	TBX5	isoform	X1	TBX5	protein	taxon:9749	20210123	Ensembl
UniProtKB	A0A2Y9LAN0	TBX5	GO:0003166	GO_REF:0000107	IEA	UniProtKB:P70326|ensembl:ENSMUSP00000018407	P	T-box	transcription	factor	TBX5	isoform	X1	TBX5	protein	taxon:9749	20210123	Ensembl
UniProtKB	A0A2Y9LAN0	TBX5	GO:0003229	GO_REF:0000107	IEA	UniProtKB:P70326|ensembl:ENSMUSP00000018407	P	T-box	transcription	factor	TBX5	isoform	X1	TBX5	protein	taxon:9749	20210123	Ensembl
UniProtKB	A0A2Y9LFG3	NOG	GO:0003223	GO_REF:0000107	IEA	UniProtKB:P97466|ensembl:ENSMUSP00000061427	P	Noggin	NOG	protein	taxon:9749	20210123	Ensembl
UniProtKB	A0A2Y9LQ30	ISL1	GO:0055010	GO_REF:0000107	IEA	UniProtKB:P61372|ensembl:ENSMUSP00000044879	P	insulin	gene	enhancer	protein	ISL-1	ISL1	protein	taxon:9749	20210123	Ensembl
UniProtKB	A0A2Y9LQH2	HEY2	GO:0003222	GO_REF:0000107	IEA	UniProtKB:Q9QUS4|ensembl:ENSMUSP00000019924	P	hairy/enhancer-of-split	related	with	YRPW	motif	protein	2	HEY2	protein	taxon:9749	20210123	Ensembl
UniProtKB	A0A2Y9LVX6	FOXH1	GO:0003222	GO_REF:0000107	IEA	UniProtKB:O88621|ensembl:ENSMUSP00000036591	P	Fork-head	domain-containing	protein	FOXH1	protein	taxon:9749	20210123	Ensembl
UniProtKB	A0A2Y9M7N1	BMPR1A	GO:0003223	GO_REF:0000107	IEA	UniProtKB:P36895|ensembl:ENSMUSP00000035900	P	Receptor	protein	serine/threonine	kinase	BMPR1A	protein	taxon:9749	20210123	Ensembl
UniProtKB	A0A2Y9M7N1	BMPR1A	GO:0003222	GO_REF:0000107	IEA	UniProtKB:P36895|ensembl:ENSMUSP00000035900	P	Receptor	protein	serine/threonine	kinase	BMPR1A	protein	taxon:9749	20210123	Ensembl
UniProtKB	A0A2Y9MIG4	BMP10	GO:0055010	GO_REF:0000107	IEA	UniProtKB:Q9R229|ensembl:ENSMUSP00000032125	P	TGF_BETA_2	domain-containing	protein	BMP10	protein	taxon:9749	20210123	Ensembl
UniProtKB	A0A2Y9NDS4	ZMPSTE24	GO:0003229	GO_REF:0000107	IEA	UniProtKB:Q80W54|ensembl:ENSMUSP00000053900	P	CAAX	prenyl	protease	ZMPSTE24	protein	taxon:9749	20210123	Ensembl
UniProtKB	A0A2Y9NHF9	ENG	GO:0003222	GO_REF:0000107	IEA	UniProtKB:Q63961|ensembl:ENSMUSP00000009705	P	ZP	domain-containing	protein	ENG	protein	taxon:9749	20210123	Ensembl
UniProtKB	A0A2Y9NU60	FOXC2	GO:0055010	GO_REF:0000107	IEA	UniProtKB:Q61850|ensembl:ENSMUSP00000055290	P	Fork-head	domain-containing	protein	FOXC2	protein	taxon:9749	20210123	Ensembl
UniProtKB	A0A2Y9NWE7	NOTCH1	GO:0003222	GO_REF:0000107	IEA	UniProtKB:Q01705|ensembl:ENSMUSP00000028288	P	Neurogenic	locus	notch	homolog	protein	1	NOTCH1	protein	taxon:9749	20210123	Ensembl
UniProtKB	A0A2Y9NZ77	SMAD4	GO:0003220	GO_REF:0000107	IEA	UniProtKB:P97471|ensembl:ENSMUSP00000025393	P	Mothers	against	decapentaplegic	homolog	SMAD4	protein	taxon:9749	20210123	Ensembl
UniProtKB	A0A2Y9P281	ZFPM2	GO:0003221	GO_REF:0000107	IEA	UniProtKB:Q8WW38|ensembl:ENSP00000384179	P	zinc	finger	protein	ZFPM2	ZFPM2	protein	taxon:9749	20210123	Ensembl
UniProtKB	A0A2Y9P7S8	TGFB1	GO:0055010	GO_REF:0000107	IEA	UniProtKB:P04202|ensembl:ENSMUSP00000002678	P	Transforming	growth	factor	beta	TGFB1	protein	taxon:9749	20210123	Ensembl
UniProtKB	A0A2Y9P963	DSG2	GO:0003165	GO_REF:0000107	IEA	UniProtKB:Q14126|ensembl:ENSP00000261590	P	desmoglein-2	DSG2	protein	taxon:9749	20210123	Ensembl
UniProtKB	A0A2Y9P9C7	COL11A1	GO:0055010	GO_REF:0000107	IEA	UniProtKB:Q61245|ensembl:ENSMUSP00000089793	P	Fibrillar	collagen	NC1	domain-containing	protein	COL11A1	protein	taxon:9749	20210123	Ensembl
UniProtKB	A0A2Y9PCL8	SMAD7	GO:0055010	GO_REF:0000107	IEA	UniProtKB:O35253|ensembl:ENSMUSP00000026999	P	Mothers	against	decapentaplegic	homolog	SMAD7	protein	taxon:9749	20210123	Ensembl
UniProtKB	A0A2Y9PG65	HAND1	GO:0055010	GO_REF:0000107	IEA	UniProtKB:Q64279|ensembl:ENSMUSP00000046999	P	BHLH	domain-containing	protein	HAND1	protein	taxon:9749	20210123	Ensembl
UniProtKB	A0A2Y9PG65	HAND1	GO:0055010	GO_REF:0000107	IEA	UniProtKB:O96004|ensembl:ENSP00000231121	P	BHLH	domain-containing	protein	HAND1	protein	taxon:9749	20210123	Ensembl
UniProtKB	A0A2Y9PGF8	DSP	GO:0003223	GO_REF:0000107	IEA	UniProtKB:E9Q557|ensembl:ENSMUSP00000115062	P	SH3	domain-containing	protein	DSP	protein	taxon:9749	20210123	Ensembl
UniProtKB	A0A2Y9PHR4	FOXC1	GO:0055010	GO_REF:0000107	IEA	UniProtKB:Q61572|ensembl:ENSMUSP00000052196	P	Fork-head	domain-containing	protein	FOXC1	protein	taxon:9749	20210123	Ensembl
UniProtKB	A0A2Y9PU90	PROX1	GO:0055010	GO_REF:0000107	IEA	UniProtKB:P48437|ensembl:ENSMUSP00000135703	P	Prospero	domain-containing	protein	PROX1	protein	taxon:9749	20210123	Ensembl
UniProtKB	A0A2Y9PVK9	NKX2-5	GO:0003221	GO_REF:0000107	IEA	UniProtKB:P52952|ensembl:ENSP00000327758	P	Homeobox	protein	NK-2	homolog	E	NKX2-5	protein	taxon:9749	20210123	Ensembl
UniProtKB	A0A2Y9Q0T4	CHD7	GO:0003226	GO_REF:0000107	IEA	UniProtKB:A2AJK6|ensembl:ENSMUSP00000059079	P	DNA	helicase	CHD7	protein	taxon:9749	20210123	Ensembl
UniProtKB	A0A2Y9Q0T4	CHD7	GO:0003222	GO_REF:0000107	IEA	UniProtKB:A2AJK6|ensembl:ENSMUSP00000059079	P	DNA	helicase	CHD7	protein	taxon:9749	20210123	Ensembl
UniProtKB	A0A2Y9Q6L5	PTCD2	GO:0055010	GO_REF:0000107	IEA	UniProtKB:Q8R3K3|ensembl:ENSMUSP00000022153	P	Pentatricopeptide	repeat-containing	protein	2
UniProtKB	A0A2Y9QEC8	TGFBR1	GO:0003222	GO_REF:0000107	IEA	UniProtKB:Q64729|ensembl:ENSMUSP00000007757	P	Receptor	protein	serine/threonine	kinase	TGFBR1	protein	taxon:9749	20210123	Ensembl
UniProtKB	A0A2Y9QEC8	TGFBR1	GO:0003223	GO_REF:0000107	IEA	UniProtKB:Q64729|ensembl:ENSMUSP00000007757	P	Receptor	protein	serine/threonine	kinase	TGFBR1	protein	taxon:9749	20210123	Ensembl
UniProtKB	A0A2Y9SVH2	NOTCH1	GO:0003222	GO_REF:0000107	IEA	UniProtKB:Q01705|ensembl:ENSMUSP00000028288	P	Neurogenic	locus	notch	homolog	protein	1	NOTCH1	protein	taxon:9755	20210123	Ensembl
UniProtKB	A0A2Y9SW24	IRX3	GO:0060932	GO_REF:0000107	IEA	UniProtKB:P81067|ensembl:ENSMUSP00000091002	P	Homeobox	domain-containing	protein	IRX3	protein	taxon:9755	20210123	Ensembl
UniProtKB	A0A2Y9SW24	IRX3	GO:0003165	GO_REF:0000107	IEA	UniProtKB:P81067|ensembl:ENSMUSP00000091002	P	Homeobox	domain-containing	protein	IRX3	protein	taxon:9755	20210123	Ensembl
UniProtKB	A0A2Y9SW24	IRX3	GO:0003167	GO_REF:0000107	IEA	UniProtKB:P81067|ensembl:ENSMUSP00000091002	P	Homeobox	domain-containing	protein	IRX3	protein	taxon:9755	20210123	Ensembl
UniProtKB	A0A2Y9SW41	FOXC2	GO:0055010	GO_REF:0000107	IEA	UniProtKB:Q61850|ensembl:ENSMUSP00000055290	P	Fork-head	domain-containing	protein	FOXC2	protein	taxon:9755	20210123	Ensembl
UniProtKB	A0A2Y9SZS5	ZMPSTE24	GO:0003229	GO_REF:0000107	IEA	UniProtKB:Q80W54|ensembl:ENSMUSP00000053900	P	CAAX	prenyl	protease	ZMPSTE24	protein	taxon:9755	20210123	Ensembl
UniProtKB	A0A2Y9THV7	TGFB1	GO:0055010	GO_REF:0000107	IEA	UniProtKB:P04202|ensembl:ENSMUSP00000002678	P	Transforming	growth	factor	beta	TGFB1	protein	taxon:9755	20210123	Ensembl
UniProtKB	A0A2Y9TKC0	MYH6	GO:0055010	GO_REF:0000107	IEA	UniProtKB:P13533|ensembl:ENSP00000386041	P	myosin-6	isoform	X1	MYH6	protein	taxon:9755	20210123	Ensembl
UniProtKB	A0A2Z2EAM9	Nog	GO:0003223	GO_REF:0000107	IEA	UniProtKB:P97466|ensembl:ENSMUSP00000061427	P	Noggin	Nog	protein	taxon:51338	20210123	Ensembl
UniProtKB	A0A2Z2ENX3	Hand1	GO:0055010	GO_REF:0000107	IEA	UniProtKB:Q64279|ensembl:ENSMUSP00000046999	P	BHLH	domain-containing	protein	Hand1	protein	taxon:51338	20210123	Ensembl
UniProtKB	A0A2Z2ENX3	Hand1	GO:0055010	GO_REF:0000107	IEA	UniProtKB:O96004|ensembl:ENSP00000231121	P	BHLH	domain-containing	protein	Hand1	protein	taxon:51338	20210123	Ensembl
UniProtKB	A0A2Z4FR29	NOG	GO:0003223	GO_REF:0000107	IEA	UniProtKB:P97466|ensembl:ENSMUSP00000061427	P	Noggin	NOG	protein	taxon:9925	20210123	Ensembl
UniProtKB	A0A315VVB6	CCH79_00000343	GO:0055010	GO_REF:0000107	IEA	UniProtKB:A0A0R4ILP3|ensembl:ENSDARP00000135304	P	Uncharacterized	protein	CCH79_00000343	protein	taxon:33528	20210123	Ensembl
UniProtKB	A0A315WC61	CCH79_00007639	GO:0003229	GO_REF:0000107	IEA	UniProtKB:E9QCG4|ensembl:ENSDARP00000127596	P	RRM	domain-containing	protein	CCH79_00007639	protein	taxon:33528	20210123	Ensembl
UniProtKB	A0A337RWD9	FOXC1	GO:0055010	GO_REF:0000107	IEA	UniProtKB:Q61572|ensembl:ENSMUSP00000052196	P	Fork-head	domain-containing	protein	FOXC1	protein	taxon:9685	20210123	Ensembl
UniProtKB	A0A337S891	MED1	GO:0003222	GO_REF:0000107	IEA	UniProtKB:Q925J9|ensembl:ENSMUSP00000103169	P	Mediator	of	RNA	polymerase	II	transcription	subunit	1	MED1	protein	taxon:9685	20210123	Ensembl
UniProtKB	A0A337SAF3	SMAD7	GO:0055010	GO_REF:0000107	IEA	UniProtKB:O35253|ensembl:ENSMUSP00000026999	P	Mothers	against	decapentaplegic	homolog	SMAD7	protein	taxon:9685	20210123	Ensembl
UniProtKB	A0A337SBT0	TGFBR1	GO:0003222	GO_REF:0000107	IEA	UniProtKB:Q64729|ensembl:ENSMUSP00000007757	P	Receptor	protein	serine/threonine	kinase	TGFBR1	protein	taxon:9685	20210123	Ensembl
UniProtKB	A0A337SBT0	TGFBR1	GO:0003223	GO_REF:0000107	IEA	UniProtKB:Q64729|ensembl:ENSMUSP00000007757	P	Receptor	protein	serine/threonine	kinase	TGFBR1	protein	taxon:9685	20210123	Ensembl
UniProtKB	A0A337SCB8	POU4F1	GO:0003223	GO_REF:0000107	IEA	UniProtKB:P17208|ensembl:ENSMUSP00000060798	P	POU	domain	protein	POU4F1	protein	taxon:9685	20210123	Ensembl
UniProtKB	A0A337SGW1	NOG	GO:0003223	GO_REF:0000107	IEA	UniProtKB:P97466|ensembl:ENSMUSP00000061427	P	Noggin	NOG	protein	taxon:9685	20210123	Ensembl
UniProtKB	A0A337SHF4	COL11A1	GO:0055010	GO_REF:0000107	IEA	UniProtKB:Q61245|ensembl:ENSMUSP00000089793	P	Fibrillar	collagen	NC1	domain-containing	protein	COL11A1	protein	taxon:9685	20210123	Ensembl
UniProtKB	A0A337SHM1	ZFPM2	GO:0003221	GO_REF:0000107	IEA	UniProtKB:Q8WW38|ensembl:ENSP00000384179	P	Zinc	finger	protein
UniProtKB	A0A337SM64	FOXC2	GO:0055010	GO_REF:0000107	IEA	UniProtKB:Q61850|ensembl:ENSMUSP00000055290	P	Fork-head	domain-containing	protein	FOXC2	protein	taxon:9685	20210123	Ensembl
UniProtKB	A0A337SNR2	TBX3	GO:0003167	GO_REF:0000107	IEA	UniProtKB:P70324|ensembl:ENSMUSP00000018748	P	TBX	domain-containing	protein	TBX3	protein	taxon:9685	20210123	Ensembl
UniProtKB	A0A384BI93	FOXH1	GO:0003222	GO_REF:0000107	IEA	UniProtKB:O88621|ensembl:ENSMUSP00000036591	P	Fork-head	domain-containing	protein	FOXH1	protein	taxon:29073	20210123	Ensembl
UniProtKB	A0A384BPP0	RBPJ	GO:0003222	GO_REF:0000107	IEA	UniProtKB:P31266|ensembl:ENSMUSP00000040694	P	recombining	binding	protein	suppressor	of	hairless	isoform	X2	RBPJ	protein	taxon:29073	20210123	Ensembl
UniProtKB	A0A384C527	PTCD2	GO:0055010	GO_REF:0000107	IEA	UniProtKB:Q8R3K3|ensembl:ENSMUSP00000022153	P	Pentatricopeptide	repeat-containing	protein	2
UniProtKB	A0A384C6C3	SMAD4	GO:0003220	GO_REF:0000107	IEA	UniProtKB:P97471|ensembl:ENSMUSP00000025393	P	Mothers	against	decapentaplegic	homolog	SMAD4	protein	taxon:29073	20210123	Ensembl
UniProtKB	A0A384C8I4	ISL1	GO:0055010	GO_REF:0000107	IEA	UniProtKB:P61372|ensembl:ENSMUSP00000044879	P	insulin	gene	enhancer	protein	ISL-1	ISL1	protein	taxon:29073	20210123	Ensembl
UniProtKB	A0A384CHL7	BMPR1A	GO:0003223	GO_REF:0000107	IEA	UniProtKB:P36895|ensembl:ENSMUSP00000035900	P	Receptor	protein	serine/threonine	kinase	BMPR1A	protein	taxon:29073	20210123	Ensembl
UniProtKB	A0A384CHL7	BMPR1A	GO:0003222	GO_REF:0000107	IEA	UniProtKB:P36895|ensembl:ENSMUSP00000035900	P	Receptor	protein	serine/threonine	kinase	BMPR1A	protein	taxon:29073	20210123	Ensembl
UniProtKB	A0A384CTN0	BMP10	GO:0055010	GO_REF:0000107	IEA	UniProtKB:Q9R229|ensembl:ENSMUSP00000032125	P	TGF_BETA_2	domain-containing	protein	BMP10	protein	taxon:29073	20210123	Ensembl
UniProtKB	A0A384CY17	PROX1	GO:0055010	GO_REF:0000107	IEA	UniProtKB:P48437|ensembl:ENSMUSP00000135703	P	Prospero	domain-containing	protein	PROX1	protein	taxon:29073	20210123	Ensembl
UniProtKB	A0A3B1IF23	A0A3B1IF23	GO:0055010	GO_REF:0000107	IEA	UniProtKB:A0A0R4ILP3|ensembl:ENSDARP00000135304	P	Uncharacterized	protein	protein	taxon:7994	20210123	Ensembl
UniProtKB	A0A3B1IIB9	A0A3B1IIB9	GO:0003223	GO_REF:0000107	IEA	UniProtKB:Q90XE7|ensembl:ENSDARP00000147221	P	Uncharacterized	protein	protein	taxon:7994	20210123	Ensembl
UniProtKB	A0A3B1IQY2	A0A3B1IQY2	GO:0003223	GO_REF:0000107	IEA	UniProtKB:Q1LXI7|ensembl:ENSDARP00000062586	P	Uncharacterized	protein	protein	taxon:7994	20210123	Ensembl
UniProtKB	A0A3B1JET0	A0A3B1JET0	GO:0003222	GO_REF:0000107	IEA	UniProtKB:A0A0R4IBM0|ensembl:ENSDARP00000131493	P	EGF-like	domain-containing	protein	protein	taxon:7994	20210123	Ensembl
UniProtKB	A0A3B1KGX4	A0A3B1KGX4	GO:0055010	GO_REF:0000107	IEA	UniProtKB:A0A1L1QZU5|ensembl:ENSDARP00000143224	P	Myosin	binding	protein	C
UniProtKB	A0A3B3C694	A0A3B3C694	GO:0055010	GO_REF:0000107	IEA	UniProtKB:E7EYC9|ensembl:ENSDARP00000124963	P	Troponin	T	type	2a	(cardiac)	protein	taxon:30732	20210123	Ensembl
UniProtKB	A0A3B3C9L6	A0A3B3C9L6	GO:0003222	GO_REF:0000107	IEA	UniProtKB:A0A0R4IBM0|ensembl:ENSDARP00000131493	P	EGF-like	domain-containing	protein	protein	taxon:30732	20210123	Ensembl
UniProtKB	A0A3B3CH67	A0A3B3CH67	GO:0055010	GO_REF:0000107	IEA	UniProtKB:A0A1L1QZU5|ensembl:ENSDARP00000143224	P	Myosin	binding	protein	C
UniProtKB	A0A3B3CKV5	A0A3B3CKV5	GO:0003222	GO_REF:0000107	IEA	UniProtKB:A5D6U9|ensembl:ENSDARP00000089467	P	Uncharacterized	protein	protein	taxon:30732	20210123	Ensembl
UniProtKB	A0A3B3CMW5	A0A3B3CMW5	GO:0055010	GO_REF:0000107	IEA	UniProtKB:A0A0R4ILP3|ensembl:ENSDARP00000135304	P	Uncharacterized	protein	protein	taxon:30732	20210123	Ensembl
UniProtKB	A0A3B3CSN8	A0A3B3CSN8	GO:0003222	GO_REF:0000107	IEA	UniProtKB:O42222|ensembl:ENSDARP00000091159	P	Growth/differentiation	factor	8	protein	taxon:30732	20210123	Ensembl
UniProtKB	A0A3B3DI49	A0A3B3DI49	GO:0003223	GO_REF:0000107	IEA	UniProtKB:Q90XE7|ensembl:ENSDARP00000147221	P	Kruppel-like	factor	2b	protein	taxon:30732	20210123	Ensembl
UniProtKB	A0A3B3HAX7	mstn	GO:0003222	GO_REF:0000107	IEA	UniProtKB:O42222|ensembl:ENSDARP00000091159	P	Growth/differentiation	factor	8	mstn	protein	taxon:8090	20210123	Ensembl
UniProtKB	A0A3B3HSA8	LOC101160461	GO:0003222	GO_REF:0000107	IEA	UniProtKB:A0A0R4IBM0|ensembl:ENSDARP00000131493	P	EGF-like	domain-containing	protein	LOC101160461	protein	taxon:8090	20210123	Ensembl
UniProtKB	A0A3B3I368	LOC101164582	GO:0003222	GO_REF:0000107	IEA	UniProtKB:A5D6U9|ensembl:ENSDARP00000089467	P	Uncharacterized	protein	LOC101164582	protein	taxon:8090	20210123	Ensembl
UniProtKB	A0A3B3I7N7	LOC105354378	GO:0055010	GO_REF:0000107	IEA	UniProtKB:E7EYC9|ensembl:ENSDARP00000124963	P	Uncharacterized	protein	LOC105354378	protein	taxon:8090	20210123	Ensembl
UniProtKB	A0A3B3QTG2	WWTR1	GO:0003222	GO_REF:0000107	IEA	UniProtKB:Q307I6|ensembl:ENSDARP00000088304	P	Uncharacterized	protein	WWTR1	protein	taxon:1676925	20210123	Ensembl
UniProtKB	A0A3B3QZU2	A0A3B3QZU2	GO:0003222	GO_REF:0000107	IEA	UniProtKB:A0A0R4IBM0|ensembl:ENSDARP00000131493	P	Uncharacterized	protein	protein	taxon:1676925	20210123	Ensembl
UniProtKB	A0A3B3RME6	A0A3B3RME6	GO:0055010	GO_REF:0000107	IEA	UniProtKB:A0A0R4ILP3|ensembl:ENSDARP00000135304	P	Uncharacterized	protein	protein	taxon:1676925	20210123	Ensembl
UniProtKB	A0A3B3SAU3	A0A3B3SAU3	GO:0003222	GO_REF:0000107	IEA	UniProtKB:O42222|ensembl:ENSDARP00000091159	P	Growth/differentiation	factor	8	protein	taxon:1676925	20210123	Ensembl
UniProtKB	A0A3B3TL33	A0A3B3TL33	GO:0003222	GO_REF:0000107	IEA	UniProtKB:O42222|ensembl:ENSDARP00000091159	P	Growth/differentiation	factor	8	protein	taxon:48699	20210123	Ensembl
UniProtKB	A0A3B3U163	A0A3B3U163	GO:0003222	GO_REF:0000107	IEA	UniProtKB:A5D6U9|ensembl:ENSDARP00000089467	P	Uncharacterized	protein	protein	taxon:48699	20210123	Ensembl
UniProtKB	A0A3B3URH5	A0A3B3URH5	GO:0055010	GO_REF:0000107	IEA	UniProtKB:A0A0R4ILP3|ensembl:ENSDARP00000135304	P	Uncharacterized	protein	protein	taxon:48699	20210123	Ensembl
UniProtKB	A0A3B3V1U6	A0A3B3V1U6	GO:0003222	GO_REF:0000107	IEA	UniProtKB:A0A0R4IBM0|ensembl:ENSDARP00000131493	P	EGF-like	domain-containing	protein	protein	taxon:48699	20210123	Ensembl
UniProtKB	A0A3B3V3L3	A0A3B3V3L3	GO:0055010	GO_REF:0000107	IEA	UniProtKB:E7EYC9|ensembl:ENSDARP00000124963	P	Uncharacterized	protein	protein	taxon:48699	20210123	Ensembl
UniProtKB	A0A3B3V8H2	A0A3B3V8H2	GO:0003223	GO_REF:0000107	IEA	UniProtKB:Q90XE7|ensembl:ENSDARP00000147221	P	Uncharacterized	protein	protein	taxon:48699	20210123	Ensembl
UniProtKB	A0A3B3WBM2	A0A3B3WBM2	GO:0055010	GO_REF:0000107	IEA	UniProtKB:A0A0R4ILP3|ensembl:ENSDARP00000135304	P	Uncharacterized	protein	protein	taxon:48701	20210123	Ensembl
UniProtKB	A0A3B3WDS7	A0A3B3WDS7	GO:0003222	GO_REF:0000107	IEA	UniProtKB:A5D6U9|ensembl:ENSDARP00000089467	P	Uncharacterized	protein	protein	taxon:48701	20210123	Ensembl
UniProtKB	A0A3B3WG14	A0A3B3WG14	GO:0003222	GO_REF:0000107	IEA	UniProtKB:A0A0R4IBM0|ensembl:ENSDARP00000131493	P	EGF-like	domain-containing	protein	protein	taxon:48701	20210123	Ensembl
UniProtKB	A0A3B3XIM5	A0A3B3XIM5	GO:0055010	GO_REF:0000107	IEA	UniProtKB:E7EYC9|ensembl:ENSDARP00000124963	P	Uncharacterized	protein	protein	taxon:48701	20210123	Ensembl
UniProtKB	A0A3B3XWM5	A0A3B3XWM5	GO:0003222	GO_REF:0000107	IEA	UniProtKB:O42222|ensembl:ENSDARP00000091159	P	Growth/differentiation	factor	8	protein	taxon:48701	20210123	Ensembl
UniProtKB	A0A3B3YXF7	A0A3B3YXF7	GO:0003223	GO_REF:0000107	IEA	UniProtKB:Q90XE7|ensembl:ENSDARP00000147221	P	Uncharacterized	protein	protein	taxon:48701	20210123	Ensembl
UniProtKB	A0A3B3ZL51	A0A3B3ZL51	GO:0055010	GO_REF:0000107	IEA	UniProtKB:E7EYC9|ensembl:ENSDARP00000124963	P	Troponin	T	type	2a	(cardiac)	protein	taxon:409849	20210123	Ensembl
UniProtKB	A0A3B4A635	A0A3B4A635	GO:0055010	GO_REF:0000107	IEA	UniProtKB:A0A1L1QZU5|ensembl:ENSDARP00000143224	P	Myosin	binding	protein	C
UniProtKB	A0A3B4ACG3	A0A3B4ACG3	GO:0003229	GO_REF:0000107	IEA	UniProtKB:E9QCG4|ensembl:ENSDARP00000127596	P	RRM	domain-containing	protein	protein	taxon:409849	20210123	Ensembl
UniProtKB	A0A3B4AE57	A0A3B4AE57	GO:0003222	GO_REF:0000107	IEA	UniProtKB:O42222|ensembl:ENSDARP00000091159	P	Growth/differentiation	factor	8	protein	taxon:409849	20210123	Ensembl
UniProtKB	A0A3B4ANQ5	A0A3B4ANQ5	GO:0003223	GO_REF:0000107	IEA	UniProtKB:Q90XE7|ensembl:ENSDARP00000147221	P	Kruppel-like	factor	2b	protein	taxon:409849	20210123	Ensembl
UniProtKB	A0A3B4AX83	A0A3B4AX83	GO:0055010	GO_REF:0000107	IEA	UniProtKB:A0A0R4ILP3|ensembl:ENSDARP00000135304	P	GATA	binding	protein	4	protein	taxon:409849	20210123	Ensembl
UniProtKB	A0A3B4B6J9	A0A3B4B6J9	GO:0003222	GO_REF:0000107	IEA	UniProtKB:A5D6U9|ensembl:ENSDARP00000089467	P	Neuregulin	2a	protein	taxon:409849	20210123	Ensembl
UniProtKB	A0A3B4BM25	A0A3B4BM25	GO:0055010	GO_REF:0000107	IEA	UniProtKB:A0A0R4ILP3|ensembl:ENSDARP00000135304	P	Uncharacterized	protein	protein	taxon:42514	20210123	Ensembl
UniProtKB	A0A3B4CAJ6	A0A3B4CAJ6	GO:0003222	GO_REF:0000107	IEA	UniProtKB:A5D6U9|ensembl:ENSDARP00000089467	P	Uncharacterized	protein	protein	taxon:42514	20210123	Ensembl
UniProtKB	A0A3B4CL98	A0A3B4CL98	GO:0003229	GO_REF:0000107	IEA	UniProtKB:E9QCG4|ensembl:ENSDARP00000127596	P	RRM	domain-containing	protein	protein	taxon:42514	20210123	Ensembl
UniProtKB	A0A3B4CT81	A0A3B4CT81	GO:0003222	GO_REF:0000107	IEA	UniProtKB:O42222|ensembl:ENSDARP00000091159	P	Growth/differentiation	factor	8	protein	taxon:42514	20210123	Ensembl
UniProtKB	A0A3B4CWG2	A0A3B4CWG2	GO:0003222	GO_REF:0000107	IEA	UniProtKB:A0A0R4IBM0|ensembl:ENSDARP00000131493	P	Uncharacterized	protein	protein	taxon:42514	20210123	Ensembl
UniProtKB	A0A3B4D5H6	A0A3B4D5H6	GO:0003223	GO_REF:0000107	IEA	UniProtKB:Q90XE7|ensembl:ENSDARP00000147221	P	Uncharacterized	protein	protein	taxon:42514	20210123	Ensembl
UniProtKB	A0A3B4E1B3	A0A3B4E1B3	GO:0055010	GO_REF:0000107	IEA	UniProtKB:A0A1L1QZU5|ensembl:ENSDARP00000143224	P	Uncharacterized	protein	protein	taxon:42514	20210123	Ensembl
UniProtKB	A0A3B4EE36	A0A3B4EE36	GO:0003222	GO_REF:0000107	IEA	UniProtKB:Q307I6|ensembl:ENSDARP00000088304	P	Uncharacterized	protein	protein	taxon:42514	20210123	Ensembl
UniProtKB	A0A3B4EFB6	A0A3B4EFB6	GO:0003223	GO_REF:0000107	IEA	UniProtKB:Q1LXI7|ensembl:ENSDARP00000062586	P	Uncharacterized	protein	protein	taxon:42514	20210123	Ensembl
UniProtKB	A0A3B4FK31	A0A3B4FK31	GO:0003222	GO_REF:0000107	IEA	UniProtKB:A0A0R4IBM0|ensembl:ENSDARP00000131493	P	EGF-like	domain-containing	protein	protein	taxon:303518	20210123	Ensembl
UniProtKB	A0A3B4FQM6	A0A3B4FQM6	GO:0055010	GO_REF:0000107	IEA	UniProtKB:A0A0R4ILP3|ensembl:ENSDARP00000135304	P	Uncharacterized	protein	protein	taxon:303518	20210123	Ensembl
UniProtKB	A0A3B4G345	A0A3B4G345	GO:0003222	GO_REF:0000107	IEA	UniProtKB:O42222|ensembl:ENSDARP00000091159	P	Growth/differentiation	factor	8	protein	taxon:303518	20210123	Ensembl
UniProtKB	A0A3B4GKE3	A0A3B4GKE3	GO:0055010	GO_REF:0000107	IEA	UniProtKB:E7EYC9|ensembl:ENSDARP00000124963	P	Uncharacterized	protein	protein	taxon:303518	20210123	Ensembl
UniProtKB	A0A3B4TLI8	A0A3B4TLI8	GO:0003222	GO_REF:0000107	IEA	UniProtKB:A5D6U9|ensembl:ENSDARP00000089467	P	Uncharacterized	protein	protein	taxon:41447	20210123	Ensembl
UniProtKB	A0A3B4TWW0	A0A3B4TWW0	GO:0003222	GO_REF:0000107	IEA	UniProtKB:O42222|ensembl:ENSDARP00000091159	P	Growth/differentiation	factor	8	protein	taxon:41447	20210123	Ensembl
UniProtKB	A0A3B4U7G9	A0A3B4U7G9	GO:0003223	GO_REF:0000107	IEA	UniProtKB:Q90XE7|ensembl:ENSDARP00000147221	P	Uncharacterized	protein	protein	taxon:41447	20210123	Ensembl
UniProtKB	A0A3B4UPH4	A0A3B4UPH4	GO:0055010	GO_REF:0000107	IEA	UniProtKB:E7EYC9|ensembl:ENSDARP00000124963	P	Uncharacterized	protein	protein	taxon:41447	20210123	Ensembl
UniProtKB	A0A3B4UV26	A0A3B4UV26	GO:0055010	GO_REF:0000107	IEA	UniProtKB:A0A0R4ILP3|ensembl:ENSDARP00000135304	P	Uncharacterized	protein	protein	taxon:41447	20210123	Ensembl
UniProtKB	A0A3B4VEX7	A0A3B4VEX7	GO:0003222	GO_REF:0000107	IEA	UniProtKB:A0A0R4IBM0|ensembl:ENSDARP00000131493	P	EGF-like	domain-containing	protein	protein	taxon:41447	20210123	Ensembl
UniProtKB	A0A3B4WDN2	A0A3B4WDN2	GO:0055010	GO_REF:0000107	IEA	UniProtKB:A0A0R4ILP3|ensembl:ENSDARP00000135304	P	Uncharacterized	protein	protein	taxon:1841481	20210123	Ensembl
UniProtKB	A0A3B4WMG3	A0A3B4WMG3	GO:0055010	GO_REF:0000107	IEA	UniProtKB:E7EYC9|ensembl:ENSDARP00000124963	P	Troponin	T	type	2a	(cardiac)	protein	taxon:1841481	20210123	Ensembl
UniProtKB	A0A3B4XKM4	A0A3B4XKM4	GO:0003223	GO_REF:0000107	IEA	UniProtKB:Q90XE7|ensembl:ENSDARP00000147221	P	Uncharacterized	protein	protein	taxon:1841481	20210123	Ensembl
UniProtKB	A0A3B4XUD9	A0A3B4XUD9	GO:0003222	GO_REF:0000107	IEA	UniProtKB:O42222|ensembl:ENSDARP00000091159	P	Growth/differentiation	factor	8	protein	taxon:1841481	20210123	Ensembl
UniProtKB	A0A3B4XY28	A0A3B4XY28	GO:0003222	GO_REF:0000107	IEA	UniProtKB:A5D6U9|ensembl:ENSDARP00000089467	P	Uncharacterized	protein	protein	taxon:1841481	20210123	Ensembl
UniProtKB	A0A3B4YH52	A0A3B4YH52	GO:0055010	GO_REF:0000107	IEA	UniProtKB:A0A1L1QZU5|ensembl:ENSDARP00000143224	P	Uncharacterized	protein	protein	taxon:1841481	20210123	Ensembl
UniProtKB	A0A3B4YP72	A0A3B4YP72	GO:0003222	GO_REF:0000107	IEA	UniProtKB:A0A0R4IBM0|ensembl:ENSDARP00000131493	P	EGF-like	domain-containing	protein	protein	taxon:1841481	20210123	Ensembl
UniProtKB	A0A3B4Z289	A0A3B4Z289	GO:0003222	GO_REF:0000107	IEA	UniProtKB:A0A0R4IBM0|ensembl:ENSDARP00000131493	P	EGF-like	domain-containing	protein	protein	taxon:144197	20210123	Ensembl
UniProtKB	A0A3B4Z4G4	A0A3B4Z4G4	GO:0055010	GO_REF:0000107	IEA	UniProtKB:A0A1L1QZU5|ensembl:ENSDARP00000143224	P	Uncharacterized	protein	protein	taxon:144197	20210123	Ensembl
UniProtKB	A0A3B4ZE86	A0A3B4ZE86	GO:0055010	GO_REF:0000107	IEA	UniProtKB:A0A0R4ILP3|ensembl:ENSDARP00000135304	P	Uncharacterized	protein	protein	taxon:144197	20210123	Ensembl
UniProtKB	A0A3B4ZGH6	A0A3B4ZGH6	GO:0003222	GO_REF:0000107	IEA	UniProtKB:O42222|ensembl:ENSDARP00000091159	P	Growth/differentiation	factor	8	protein	taxon:144197	20210123	Ensembl
UniProtKB	A0A3B5A6D9	A0A3B5A6D9	GO:0003222	GO_REF:0000107	IEA	UniProtKB:A5D6U9|ensembl:ENSDARP00000089467	P	Uncharacterized	protein	protein	taxon:144197	20210123	Ensembl
UniProtKB	A0A3B5AX43	A0A3B5AX43	GO:0003223	GO_REF:0000107	IEA	UniProtKB:Q90XE7|ensembl:ENSDARP00000147221	P	Uncharacterized	protein	protein	taxon:144197	20210123	Ensembl
UniProtKB	A0A3B5BD73	A0A3B5BD73	GO:0055010	GO_REF:0000107	IEA	UniProtKB:E7EYC9|ensembl:ENSDARP00000124963	P	Troponin	T	type	2a	(cardiac)	protein	taxon:144197	20210123	Ensembl
UniProtKB	A0A3B5LGS0	A0A3B5LGS0	GO:0055010	GO_REF:0000107	IEA	UniProtKB:E7EYC9|ensembl:ENSDARP00000124963	P	Troponin	T	type	2a	(cardiac)	protein	taxon:32473	20210123	Ensembl
UniProtKB	A0A3B5LTF1	A0A3B5LTF1	GO:0055010	GO_REF:0000107	IEA	UniProtKB:A0A0R4ILP3|ensembl:ENSDARP00000135304	P	Uncharacterized	protein	protein	taxon:32473	20210123	Ensembl
UniProtKB	A0A3B5MGX4	A0A3B5MGX4	GO:0003222	GO_REF:0000107	IEA	UniProtKB:A5D6U9|ensembl:ENSDARP00000089467	P	Neuregulin	2a	protein	taxon:32473	20210123	Ensembl
UniProtKB	A0A3B5MLT8	A0A3B5MLT8	GO:0003222	GO_REF:0000107	IEA	UniProtKB:O42222|ensembl:ENSDARP00000091159	P	Growth/differentiation	factor	8	protein	taxon:32473	20210123	Ensembl
UniProtKB	A0A3B5MRT1	RBM24	GO:0003229	GO_REF:0000107	IEA	UniProtKB:E9QCG4|ensembl:ENSDARP00000127596	P	RRM	domain-containing	protein	RBM24	protein	taxon:32473	20210123	Ensembl
UniProtKB	A0A3L7GL96	CgPICR_003326	GO:0003223	GO_REF:0000107	IEA	UniProtKB:P97466|ensembl:ENSMUSP00000061427	P	Noggin	CgPICR_003326	protein	taxon:10029	20210123	Ensembl
UniProtKB	A0A3L7H867	CgPICR_020468	GO:0055010	GO_REF:0000107	IEA	UniProtKB:Q9R229|ensembl:ENSMUSP00000032125	P	TGF_BETA_2	domain-containing	protein	CgPICR_020468	protein	taxon:10029	20210123	Ensembl
UniProtKB	A0A3L7HAR1	CgPICR_010606	GO:0003166	GO_REF:0000107	IEA	UniProtKB:P42582|ensembl:ENSMUSP00000015723	P	Homeobox	protein	NK-2	homolog	E	CgPICR_010606	protein	taxon:10029	20210123	Ensembl
UniProtKB	A0A3L7HAR1	CgPICR_010606	GO:0003168	GO_REF:0000107	IEA	UniProtKB:P42582|ensembl:ENSMUSP00000015723	P	Homeobox	protein	NK-2	homolog	E	CgPICR_010606	protein	taxon:10029	20210123	Ensembl
UniProtKB	A0A3L7HAR1	CgPICR_010606	GO:0003222	GO_REF:0000107	IEA	UniProtKB:P42582|ensembl:ENSMUSP00000015723	P	Homeobox	protein	NK-2	homolog	E	CgPICR_010606	protein	taxon:10029	20210123	Ensembl
UniProtKB	A0A3L7HAR1	CgPICR_010606	GO:0003221	GO_REF:0000107	IEA	UniProtKB:P52952|ensembl:ENSP00000327758	P	Homeobox	protein	NK-2	homolog	E	CgPICR_010606	protein	taxon:10029	20210123	Ensembl
UniProtKB	A0A3L7HDP3	CgPICR_006482	GO:0003166	GO_REF:0000107	IEA	UniProtKB:P41136|ensembl:ENSMUSP00000152052	P	BHLH	domain-containing	protein	CgPICR_006482	protein	taxon:10029	20210123	Ensembl
UniProtKB	A0A3L7HEZ0	CgPICR_001305	GO:0055010	GO_REF:0000107	IEA	UniProtKB:P26883|ensembl:ENSMUSP00000037206	P	Peptidylprolyl	isomerase	CgPICR_001305	protein	taxon:10029	20210123	Ensembl
UniProtKB	A0A3L7HZP9	CgPICR_005474	GO:0060932	GO_REF:0000107	IEA	UniProtKB:P81067|ensembl:ENSMUSP00000091002	P	Homeobox	domain-containing	protein	CgPICR_005474	protein	taxon:10029	20210123	Ensembl
UniProtKB	A0A3L7HZP9	CgPICR_005474	GO:0003165	GO_REF:0000107	IEA	UniProtKB:P81067|ensembl:ENSMUSP00000091002	P	Homeobox	domain-containing	protein	CgPICR_005474	protein	taxon:10029	20210123	Ensembl
UniProtKB	A0A3L7HZP9	CgPICR_005474	GO:0003167	GO_REF:0000107	IEA	UniProtKB:P81067|ensembl:ENSMUSP00000091002	P	Homeobox	domain-containing	protein	CgPICR_005474	protein	taxon:10029	20210123	Ensembl
UniProtKB	A0A3L7I259	CgPICR_014950	GO:0003222	GO_REF:0000107	IEA	UniProtKB:O88621|ensembl:ENSMUSP00000036591	P	Fork-head	domain-containing	protein	CgPICR_014950	protein	taxon:10029	20210123	Ensembl
UniProtKB	A0A3L7I9P0	CgPICR_018209	GO:0003222	GO_REF:0000107	IEA	UniProtKB:Q9QUS4|ensembl:ENSMUSP00000019924	P	HEY2	CgPICR_018209	protein	taxon:10029	20210123	Ensembl
UniProtKB	A0A3L8SBQ3	DV515_00009640	GO:0055010	GO_REF:0000107	IEA	UniProtKB:P63316|ensembl:ENSP00000232975	P	Uncharacterized	protein	DV515_00009640	protein	taxon:44316	20210123	Ensembl
UniProtKB	A0A3L8SD83	DV515_00009489	GO:0003167	GO_REF:0000107	IEA	UniProtKB:P70324|ensembl:ENSMUSP00000018748	P	TBX	domain-containing	protein	DV515_00009489	protein	taxon:44316	20210123	Ensembl
UniProtKB	A0A3L8SG36	DV515_00008248	GO:0003167	GO_REF:0000107	IEA	UniProtKB:P81067|ensembl:ENSMUSP00000091002	P	Homeobox	domain-containing	protein	DV515_00008248	protein	taxon:44316	20210123	Ensembl
UniProtKB	A0A3L8SG36	DV515_00008248	GO:0060932	GO_REF:0000107	IEA	UniProtKB:P81067|ensembl:ENSMUSP00000091002	P	Homeobox	domain-containing	protein	DV515_00008248	protein	taxon:44316	20210123	Ensembl
UniProtKB	A0A3L8SG36	DV515_00008248	GO:0003165	GO_REF:0000107	IEA	UniProtKB:P81067|ensembl:ENSMUSP00000091002	P	Homeobox	domain-containing	protein	DV515_00008248	protein	taxon:44316	20210123	Ensembl
UniProtKB	A0A3L8SHR4	DV515_00007793	GO:0055010	GO_REF:0000107	IEA	UniProtKB:Q99959|ensembl:ENSP00000070846	P	Uncharacterized	protein	DV515_00007793	protein	taxon:44316	20210123	Ensembl
UniProtKB	A0A3L8SL71	DV515_00006135	GO:0003222	GO_REF:0000107	IEA	UniProtKB:P36895|ensembl:ENSMUSP00000035900	P	Receptor	protein	serine/threonine	kinase	DV515_00006135	protein	taxon:44316	20210123	Ensembl
UniProtKB	A0A3L8SL71	DV515_00006135	GO:0003223	GO_REF:0000107	IEA	UniProtKB:P36895|ensembl:ENSMUSP00000035900	P	Receptor	protein	serine/threonine	kinase	DV515_00006135	protein	taxon:44316	20210123	Ensembl
UniProtKB	A0A3L8SVA7	DV515_00002307	GO:0003222	GO_REF:0000107	IEA	UniProtKB:Q9JI71|ensembl:ENSMUSP00000099575	P	Delta-like	protein	DV515_00002307	protein	taxon:44316	20210123	Ensembl
UniProtKB	A0A3L8SZ36	DV515_00000727	GO:0003166	GO_REF:0000107	IEA	UniProtKB:P41136|ensembl:ENSMUSP00000152052	P	BHLH	domain-containing	protein	DV515_00000727	protein	taxon:44316	20210123	Ensembl
UniProtKB	A0A3P8NHF8	A0A3P8NHF8	GO:0003222	GO_REF:0000107	IEA	UniProtKB:O42222|ensembl:ENSDARP00000091159	P	Growth/differentiation	factor	8	protein	taxon:8154	20210123	Ensembl
UniProtKB	A0A3P8P4S0	A0A3P8P4S0	GO:0055010	GO_REF:0000107	IEA	UniProtKB:E7EYC9|ensembl:ENSDARP00000124963	P	Troponin	T	type	2a	(cardiac)	protein	taxon:8154	20210123	Ensembl
UniProtKB	A0A3P8PVF9	A0A3P8PVF9	GO:0055010	GO_REF:0000107	IEA	UniProtKB:A0A0R4ILP3|ensembl:ENSDARP00000135304	P	Uncharacterized	protein	protein	taxon:8154	20210123	Ensembl
UniProtKB	A0A3P8QGL2	A0A3P8QGL2	GO:0003222	GO_REF:0000107	IEA	UniProtKB:A5D6U9|ensembl:ENSDARP00000089467	P	Uncharacterized	protein	protein	taxon:8154	20210123	Ensembl
UniProtKB	A0A3P8QHC0	A0A3P8QHC0	GO:0003222	GO_REF:0000107	IEA	UniProtKB:A0A0R4IBM0|ensembl:ENSDARP00000131493	P	EGF-like	domain-containing	protein	protein	taxon:8154	20210123	Ensembl
UniProtKB	A0A3P8RAT4	A0A3P8RAT4	GO:0055010	GO_REF:0000107	IEA	UniProtKB:A0A1L1QZU5|ensembl:ENSDARP00000143224	P	Myosin	binding	protein	C
UniProtKB	A0A3P8RV89	A0A3P8RV89	GO:0055010	GO_REF:0000107	IEA	UniProtKB:A0A0R4ILP3|ensembl:ENSDARP00000135304	P	GATA	binding	protein	4	protein	taxon:161767	20210123	Ensembl
UniProtKB	A0A3P8S0R7	A0A3P8S0R7	GO:0003222	GO_REF:0000107	IEA	UniProtKB:O42222|ensembl:ENSDARP00000091159	P	Growth/differentiation	factor	8	protein	taxon:161767	20210123	Ensembl
UniProtKB	A0A3P8S4C3	A0A3P8S4C3	GO:0055010	GO_REF:0000107	IEA	UniProtKB:E7EYC9|ensembl:ENSDARP00000124963	P	Troponin	T	type	2a	(cardiac)	protein	taxon:161767	20210123	Ensembl
UniProtKB	A0A3P8T2S5	A0A3P8T2S5	GO:0003222	GO_REF:0000107	IEA	UniProtKB:A0A0R4IBM0|ensembl:ENSDARP00000131493	P	EGF-like	domain-containing	protein	protein	taxon:161767	20210123	Ensembl
UniProtKB	A0A3P8TRI2	A0A3P8TRI2	GO:0055010	GO_REF:0000107	IEA	UniProtKB:A0A1L1QZU5|ensembl:ENSDARP00000143224	P	Myosin	binding	protein	C
UniProtKB	A0A3P8U4J8	A0A3P8U4J8	GO:0003223	GO_REF:0000107	IEA	UniProtKB:Q90XE7|ensembl:ENSDARP00000147221	P	C2H2-type	domain-containing	protein	protein	taxon:161767	20210123	Ensembl
UniProtKB	A0A3P8UFL7	A0A3P8UFL7	GO:0055010	GO_REF:0000107	IEA	UniProtKB:E7EYC9|ensembl:ENSDARP00000124963	P	Troponin	T	type	2a	(cardiac)	protein	taxon:244447	20210123	Ensembl
UniProtKB	A0A3P8UHG6	A0A3P8UHG6	GO:0055010	GO_REF:0000107	IEA	UniProtKB:A0A1L1QZU5|ensembl:ENSDARP00000143224	P	Uncharacterized	protein	protein	taxon:244447	20210123	Ensembl
UniProtKB	A0A3P8VH80	A0A3P8VH80	GO:0003222	GO_REF:0000107	IEA	UniProtKB:A5D6U9|ensembl:ENSDARP00000089467	P	Uncharacterized	protein	protein	taxon:244447	20210123	Ensembl
UniProtKB	A0A3P8WAF1	A0A3P8WAF1	GO:0003223	GO_REF:0000107	IEA	UniProtKB:Q90XE7|ensembl:ENSDARP00000147221	P	Uncharacterized	protein	protein	taxon:244447	20210123	Ensembl
UniProtKB	A0A3P8WX84	A0A3P8WX84	GO:0003222	GO_REF:0000107	IEA	UniProtKB:A0A0R4IBM0|ensembl:ENSDARP00000131493	P	EGF-like	domain-containing	protein	protein	taxon:244447	20210123	Ensembl
UniProtKB	A0A3P8WZK1	A0A3P8WZK1	GO:0055010	GO_REF:0000107	IEA	UniProtKB:A0A0R4ILP3|ensembl:ENSDARP00000135304	P	Uncharacterized	protein	protein	taxon:244447	20210123	Ensembl
UniProtKB	A0A3P8Y423	A0A3P8Y423	GO:0003222	GO_REF:0000107	IEA	UniProtKB:Q307I6|ensembl:ENSDARP00000088304	P	Uncharacterized	protein	protein	taxon:8010	20210123	Ensembl
UniProtKB	A0A3P8YCB3	A0A3P8YCB3	GO:0003223	GO_REF:0000107	IEA	UniProtKB:Q90XE7|ensembl:ENSDARP00000147221	P	Uncharacterized	protein	protein	taxon:8010	20210123	Ensembl
UniProtKB	A0A3P8YCQ8	A0A3P8YCQ8	GO:0003222	GO_REF:0000107	IEA	UniProtKB:O42222|ensembl:ENSDARP00000091159	P	Growth/differentiation	factor	8	protein	taxon:8010	20210123	Ensembl
UniProtKB	A0A3P8YIV9	A0A3P8YIV9	GO:0055010	GO_REF:0000107	IEA	UniProtKB:E7EYC9|ensembl:ENSDARP00000124963	P	Troponin	T	type	2a	(cardiac)	protein	taxon:8010	20210123	Ensembl
UniProtKB	A0A3P9AVP8	A0A3P9AVP8	GO:0055010	GO_REF:0000107	IEA	UniProtKB:A0A1L1QZU5|ensembl:ENSDARP00000143224	P	Uncharacterized	protein	protein	taxon:106582	20210123	Ensembl
UniProtKB	A0A3P9BPT3	A0A3P9BPT3	GO:0003222	GO_REF:0000107	IEA	UniProtKB:A0A0R4IBM0|ensembl:ENSDARP00000131493	P	EGF-like	domain-containing	protein	protein	taxon:106582	20210123	Ensembl
UniProtKB	A0A3P9CAX7	A0A3P9CAX7	GO:0003222	GO_REF:0000107	IEA	UniProtKB:O42222|ensembl:ENSDARP00000091159	P	Growth/differentiation	factor	8	protein	taxon:106582	20210123	Ensembl
UniProtKB	A0A3P9CIV0	A0A3P9CIV0	GO:0055010	GO_REF:0000107	IEA	UniProtKB:A0A0R4ILP3|ensembl:ENSDARP00000135304	P	Uncharacterized	protein	protein	taxon:106582	20210123	Ensembl
UniProtKB	A0A3P9CRD0	A0A3P9CRD0	GO:0003222	GO_REF:0000107	IEA	UniProtKB:A5D6U9|ensembl:ENSDARP00000089467	P	Uncharacterized	protein	protein	taxon:106582	20210123	Ensembl
UniProtKB	A0A3P9DPK9	A0A3P9DPK9	GO:0055010	GO_REF:0000107	IEA	UniProtKB:E7EYC9|ensembl:ENSDARP00000124963	P	Uncharacterized	protein	protein	taxon:106582	20210123	Ensembl
UniProtKB	A0A3P9H4U9	A0A3P9H4U9	GO:0003223	GO_REF:0000107	IEA	UniProtKB:Q90XE7|ensembl:ENSDARP00000147221	P	Kruppel-like	factor	2b	protein	taxon:8090	20210123	Ensembl
UniProtKB	A0A3P9HCD0	A0A3P9HCD0	GO:0003222	GO_REF:0000107	IEA	UniProtKB:O42222|ensembl:ENSDARP00000091159	P	Growth/differentiation	factor	8	protein	taxon:8090	20210123	Ensembl
UniProtKB	A0A3P9ICK4	A0A3P9ICK4	GO:0055010	GO_REF:0000107	IEA	UniProtKB:A0A0R4ILP3|ensembl:ENSDARP00000135304	P	GATA	binding	protein	4	protein	taxon:8090	20210123	Ensembl
UniProtKB	A0A3P9JCJ5	A0A3P9JCJ5	GO:0003222	GO_REF:0000107	IEA	UniProtKB:A5D6U9|ensembl:ENSDARP00000089467	P	Neuregulin	2a	protein	taxon:8090	20210123	Ensembl
UniProtKB	A0A3P9JK49	A0A3P9JK49	GO:0003222	GO_REF:0000107	IEA	UniProtKB:A0A0R4IBM0|ensembl:ENSDARP00000131493	P	EGF-like	domain-containing	protein	protein	taxon:8090	20210123	Ensembl
UniProtKB	A0A3P9JSY4	A0A3P9JSY4	GO:0055010	GO_REF:0000107	IEA	UniProtKB:E7EYC9|ensembl:ENSDARP00000124963	P	Troponin	T	type	2a	(cardiac)	protein	taxon:8090	20210123	Ensembl
UniProtKB	A0A3P9JX92	A0A3P9JX92	GO:0055010	GO_REF:0000107	IEA	UniProtKB:A0A0R4ILP3|ensembl:ENSDARP00000135304	P	Uncharacterized	protein	protein	taxon:8090	20210123	Ensembl
UniProtKB	A0A3P9K2P2	A0A3P9K2P2	GO:0003223	GO_REF:0000107	IEA	UniProtKB:Q90XE7|ensembl:ENSDARP00000147221	P	Kruppel-like	factor	2b	protein	taxon:8090	20210123	Ensembl
UniProtKB	A0A3P9K4Y0	A0A3P9K4Y0	GO:0003222	GO_REF:0000107	IEA	UniProtKB:A0A0R4IBM0|ensembl:ENSDARP00000131493	P	EGF-like	domain-containing	protein	protein	taxon:8090	20210123	Ensembl
UniProtKB	A0A3P9K6N1	A0A3P9K6N1	GO:0003222	GO_REF:0000107	IEA	UniProtKB:O42222|ensembl:ENSDARP00000091159	P	Growth/differentiation	factor	8	protein	taxon:8090	20210123	Ensembl
UniProtKB	A0A3P9KX90	A0A3P9KX90	GO:0055010	GO_REF:0000107	IEA	UniProtKB:A0A1L1QZU5|ensembl:ENSDARP00000143224	P	Myosin	binding	protein	C
UniProtKB	A0A3P9LU56	A0A3P9LU56	GO:0055010	GO_REF:0000107	IEA	UniProtKB:E7EYC9|ensembl:ENSDARP00000124963	P	Troponin	T	type	2a	(cardiac)	protein	taxon:8090	20210123	Ensembl
UniProtKB	A0A3P9MAY1	RBM24	GO:0003229	GO_REF:0000107	IEA	UniProtKB:E9QCG4|ensembl:ENSDARP00000127596	P	RRM	domain-containing	protein	RBM24	protein	taxon:8090	20210123	Ensembl
UniProtKB	A0A3P9MVR8	A0A3P9MVR8	GO:0003222	GO_REF:0000107	IEA	UniProtKB:O42222|ensembl:ENSDARP00000091159	P	Growth/differentiation	factor	8	protein	taxon:8081	20210123	Ensembl
UniProtKB	A0A3P9P8S2	A0A3P9P8S2	GO:0003223	GO_REF:0000107	IEA	UniProtKB:Q90XE7|ensembl:ENSDARP00000147221	P	Uncharacterized	protein	protein	taxon:8081	20210123	Ensembl
UniProtKB	A0A3P9Q6A6	A0A3P9Q6A6	GO:0055010	GO_REF:0000107	IEA	UniProtKB:E7EYC9|ensembl:ENSDARP00000124963	P	Uncharacterized	protein	protein	taxon:8081	20210123	Ensembl
UniProtKB	A0A3P9Q6S6	A0A3P9Q6S6	GO:0055010	GO_REF:0000107	IEA	UniProtKB:A0A0R4ILP3|ensembl:ENSDARP00000135304	P	Uncharacterized	protein	protein	taxon:8081	20210123	Ensembl
UniProtKB	A0A3P9QH91	A0A3P9QH91	GO:0055010	GO_REF:0000107	IEA	UniProtKB:A0A1L1QZU5|ensembl:ENSDARP00000143224	P	Uncharacterized	protein	protein	taxon:8081	20210123	Ensembl
UniProtKB	A0A3Q0CXY2	Smad4	GO:0003220	GO_REF:0000107	IEA	UniProtKB:P97471|ensembl:ENSMUSP00000025393	P	Mothers	against	decapentaplegic	homolog	Smad4	protein	taxon:10036	20210123	Ensembl
UniProtKB	A0A3Q0EGZ8	FOXH1	GO:0003222	GO_REF:0000107	IEA	UniProtKB:O88621|ensembl:ENSMUSP00000036591	P	Fork-head	domain-containing	protein	FOXH1	protein	taxon:1868482	20210123	Ensembl
UniProtKB	A0A3Q0R286	A0A3Q0R286	GO:0055010	GO_REF:0000107	IEA	UniProtKB:A0A0R4ILP3|ensembl:ENSDARP00000135304	P	GATA	binding	protein	4	protein	taxon:61819	20210123	Ensembl
UniProtKB	A0A3Q0R7E3	A0A3Q0R7E3	GO:0003222	GO_REF:0000107	IEA	UniProtKB:O42222|ensembl:ENSDARP00000091159	P	Growth/differentiation	factor	8	protein	taxon:61819	20210123	Ensembl
UniProtKB	A0A3Q0R970	A0A3Q0R970	GO:0055010	GO_REF:0000107	IEA	UniProtKB:A0A1L1QZU5|ensembl:ENSDARP00000143224	P	Myosin	binding	protein	C
UniProtKB	A0A3Q0S0B3	A0A3Q0S0B3	GO:0003222	GO_REF:0000107	IEA	UniProtKB:A0A0R4IBM0|ensembl:ENSDARP00000131493	P	EGF-like	domain-containing	protein	protein	taxon:61819	20210123	Ensembl
UniProtKB	A0A3Q0SBY4	A0A3Q0SBY4	GO:0055010	GO_REF:0000107	IEA	UniProtKB:E7EYC9|ensembl:ENSDARP00000124963	P	Troponin	T	type	2a	(cardiac)	protein	taxon:61819	20210123	Ensembl
UniProtKB	A0A3Q1AUY2	A0A3Q1AUY2	GO:0003223	GO_REF:0000107	IEA	UniProtKB:Q90XE7|ensembl:ENSDARP00000147221	P	Uncharacterized	protein	protein	taxon:80972	20210123	Ensembl
UniProtKB	A0A3Q1BWK6	A0A3Q1BWK6	GO:0055010	GO_REF:0000107	IEA	UniProtKB:E7EYC9|ensembl:ENSDARP00000124963	P	Uncharacterized	protein	protein	taxon:80972	20210123	Ensembl
UniProtKB	A0A3Q1BXP0	A0A3Q1BXP0	GO:0003222	GO_REF:0000107	IEA	UniProtKB:A0A0R4IBM0|ensembl:ENSDARP00000131493	P	EGF-like	domain-containing	protein	protein	taxon:80972	20210123	Ensembl
UniProtKB	A0A3Q1BYF9	A0A3Q1BYF9	GO:0003222	GO_REF:0000107	IEA	UniProtKB:O42222|ensembl:ENSDARP00000091159	P	Growth/differentiation	factor	8	protein	taxon:80972	20210123	Ensembl
UniProtKB	A0A3Q1CTJ5	A0A3Q1CTJ5	GO:0003222	GO_REF:0000107	IEA	UniProtKB:A5D6U9|ensembl:ENSDARP00000089467	P	Uncharacterized	protein	protein	taxon:80972	20210123	Ensembl
UniProtKB	A0A3Q1D8B4	A0A3Q1D8B4	GO:0055010	GO_REF:0000107	IEA	UniProtKB:A0A0R4ILP3|ensembl:ENSDARP00000135304	P	Uncharacterized	protein	protein	taxon:80972	20210123	Ensembl
UniProtKB	A0A3Q1EDY8	A0A3Q1EDY8	GO:0003223	GO_REF:0000107	IEA	UniProtKB:Q90XE7|ensembl:ENSDARP00000147221	P	Uncharacterized	protein	protein	taxon:80966	20210123	Ensembl
UniProtKB	A0A3Q1ESD5	A0A3Q1ESD5	GO:0003222	GO_REF:0000107	IEA	UniProtKB:A5D6U9|ensembl:ENSDARP00000089467	P	Uncharacterized	protein	protein	taxon:80966	20210123	Ensembl
UniProtKB	A0A3Q1F099	A0A3Q1F099	GO:0055010	GO_REF:0000107	IEA	UniProtKB:A0A1L1QZU5|ensembl:ENSDARP00000143224	P	Uncharacterized	protein	protein	taxon:80966	20210123	Ensembl
UniProtKB	A0A3Q1FEZ4	A0A3Q1FEZ4	GO:0003222	GO_REF:0000107	IEA	UniProtKB:A0A0R4IBM0|ensembl:ENSDARP00000131493	P	EGF-like	domain-containing	protein	protein	taxon:80966	20210123	Ensembl
UniProtKB	A0A3Q1G1N4	A0A3Q1G1N4	GO:0055010	GO_REF:0000107	IEA	UniProtKB:A0A0R4ILP3|ensembl:ENSDARP00000135304	P	Uncharacterized	protein	protein	taxon:80966	20210123	Ensembl
UniProtKB	A0A3Q1GL97	A0A3Q1GL97	GO:0055010	GO_REF:0000107	IEA	UniProtKB:E7EYC9|ensembl:ENSDARP00000124963	P	Troponin	T	type	2a	(cardiac)	protein	taxon:80966	20210123	Ensembl
UniProtKB	A0A3Q1HNJ4	A0A3Q1HNJ4	GO:0003222	GO_REF:0000107	IEA	UniProtKB:O42222|ensembl:ENSDARP00000091159	P	Growth/differentiation	factor	8	protein	taxon:80966	20210123	Ensembl
UniProtKB	A0A3Q1HVW9	A0A3Q1HVW9	GO:0055010	GO_REF:0000107	IEA	UniProtKB:A0A0R4ILP3|ensembl:ENSDARP00000135304	P	Uncharacterized	protein	protein	taxon:64144	20210123	Ensembl
UniProtKB	A0A3Q1HYG0	A0A3Q1HYG0	GO:0003222	GO_REF:0000107	IEA	UniProtKB:O42222|ensembl:ENSDARP00000091159	P	Growth/differentiation	factor	8	protein	taxon:64144	20210123	Ensembl
UniProtKB	A0A3Q1KAV6	A0A3Q1KAV6	GO:0003223	GO_REF:0000107	IEA	UniProtKB:Q90XE7|ensembl:ENSDARP00000147221	P	Uncharacterized	protein	protein	taxon:64144	20210123	Ensembl
UniProtKB	A0A3Q1KEN5	A0A3Q1KEN5	GO:0055010	GO_REF:0000107	IEA	UniProtKB:E7EYC9|ensembl:ENSDARP00000124963	P	Troponin	T	type	2a	(cardiac)	protein	taxon:64144	20210123	Ensembl
UniProtKB	A0A3Q1M165	MYL3	GO:0055010	GO_REF:0000107	IEA	UniProtKB:P08590|ensembl:ENSP00000499406	P	Myosin	light	chain	3	MYL3	protein	taxon:9913	20210123	Ensembl
UniProtKB	A0A3Q1M2G3	PKP2	GO:0055010	GO_REF:0000107	IEA	UniProtKB:Q99959|ensembl:ENSP00000070846	P	Plakophilin	2	PKP2	protein	taxon:9913	20210123	Ensembl
UniProtKB	A0A3Q1M2S9	PPP1R13L	GO:0003229	GO_REF:0000107	IEA	UniProtKB:Q5I1X5|ensembl:ENSMUSP00000047839	P	Protein	phosphatase	1	regulatory	subunit	13	like	PPP1R13L	protein	taxon:9913	20210123	Ensembl
UniProtKB	A0A3Q1M881	TBX3	GO:0003167	GO_REF:0000107	IEA	UniProtKB:P70324|ensembl:ENSMUSP00000018748	P	TBX	domain-containing	protein	TBX3	protein	taxon:9913	20210123	Ensembl
UniProtKB	A0A3Q1MTW2	POU4F1	GO:0003223	GO_REF:0000107	IEA	UniProtKB:P17208|ensembl:ENSMUSP00000060798	P	POU	domain	protein	POU4F1	protein	taxon:9913	20210123	Ensembl
UniProtKB	A0A3Q1N449	TGFB1	GO:0055010	GO_REF:0000107	IEA	UniProtKB:P04202|ensembl:ENSMUSP00000002678	P	Latency-associated	peptide	TGFB1	protein	taxon:9913	20210123	Ensembl
UniProtKB	A0A3Q1N6P5	MYL2	GO:0055010	GO_REF:0000107	IEA	UniProtKB:P10916|ensembl:ENSP00000228841	P	Myosin	regulatory	light	chain	2
UniProtKB	A0A3Q2D580	A0A3Q2D580	GO:0055010	GO_REF:0000107	IEA	UniProtKB:A0A1L1QZU5|ensembl:ENSDARP00000143224	P	Uncharacterized	protein	protein	taxon:28743	20210123	Ensembl
UniProtKB	A0A3Q2DI26	A0A3Q2DI26	GO:0055010	GO_REF:0000107	IEA	UniProtKB:A0A0R4ILP3|ensembl:ENSDARP00000135304	P	Uncharacterized	protein	protein	taxon:28743	20210123	Ensembl
UniProtKB	A0A3Q2E052	A0A3Q2E052	GO:0003222	GO_REF:0000107	IEA	UniProtKB:O42222|ensembl:ENSDARP00000091159	P	Growth/differentiation	factor	8	protein	taxon:28743	20210123	Ensembl
UniProtKB	A0A3Q2E261	A0A3Q2E261	GO:0003223	GO_REF:0000107	IEA	UniProtKB:Q90XE7|ensembl:ENSDARP00000147221	P	Uncharacterized	protein	protein	taxon:28743	20210123	Ensembl
UniProtKB	A0A3Q2FXI9	A0A3Q2FXI9	GO:0055010	GO_REF:0000107	IEA	UniProtKB:E7EYC9|ensembl:ENSDARP00000124963	P	Troponin	T	type	2a	(cardiac)	protein	taxon:28743	20210123	Ensembl
UniProtKB	A0A3Q2GS59	HEY2	GO:0003222	GO_REF:0000107	IEA	UniProtKB:Q9QUS4|ensembl:ENSMUSP00000019924	P	Hes	related	family	bHLH	transcription	factor	with	YRPW	motif	2	HEY2	protein	taxon:9796	20210123	Ensembl
UniProtKB	A0A3Q2GT10	PKP2	GO:0055010	GO_REF:0000107	IEA	UniProtKB:Q99959|ensembl:ENSP00000070846	P	Plakophilin	2	PKP2	protein	taxon:9796	20210123	Ensembl
UniProtKB	A0A3Q2GWH9	SMAD4	GO:0003220	GO_REF:0000107	IEA	UniProtKB:P97471|ensembl:ENSMUSP00000025393	P	Mothers	against	decapentaplegic	homolog	SMAD4	protein	taxon:9796	20210123	Ensembl
UniProtKB	A0A3Q2H556	TNNI1	GO:0055010	GO_REF:0000107	IEA	UniProtKB:Q9WUZ5|ensembl:ENSMUSP00000123509	P	Troponin	I1
UniProtKB	A0A3Q2I6B5	PTCD2	GO:0055010	GO_REF:0000107	IEA	UniProtKB:Q8R3K3|ensembl:ENSMUSP00000022153	P	Pentatricopeptide	repeat-containing	protein	2
UniProtKB	A0A3Q2I7Z5	ZFPM2	GO:0003221	GO_REF:0000107	IEA	UniProtKB:Q8WW38|ensembl:ENSP00000384179	P	Zinc	finger	protein
UniProtKB	A0A3Q2IAU2	FOXC1	GO:0055010	GO_REF:0000107	IEA	UniProtKB:Q61572|ensembl:ENSMUSP00000052196	P	Fork-head	domain-containing	protein	FOXC1	protein	taxon:9796	20210123	Ensembl
UniProtKB	A0A3Q2ID40	NOG	GO:0003223	GO_REF:0000107	IEA	UniProtKB:P97466|ensembl:ENSMUSP00000061427	P	Noggin	NOG	protein	taxon:9796	20210123	Ensembl
UniProtKB	A0A3Q2II24	RBPJ	GO:0003222	GO_REF:0000107	IEA	UniProtKB:P31266|ensembl:ENSMUSP00000040694	P	Recombination	signal	binding	protein	for	immunoglobulin	kappa	J	region	RBPJ	protein	taxon:9796	20210123	Ensembl
UniProtKB	A0A3Q2IKY4	TGFBR1	GO:0003222	GO_REF:0000107	IEA	UniProtKB:Q64729|ensembl:ENSMUSP00000007757	P	Receptor	protein	serine/threonine	kinase	TGFBR1	protein	taxon:9796	20210123	Ensembl
UniProtKB	A0A3Q2IKY4	TGFBR1	GO:0003223	GO_REF:0000107	IEA	UniProtKB:Q64729|ensembl:ENSMUSP00000007757	P	Receptor	protein	serine/threonine	kinase	TGFBR1	protein	taxon:9796	20210123	Ensembl
UniProtKB	A0A3Q2LHT1	LRP2	GO:0003223	GO_REF:0000107	IEA	UniProtKB:A2ARV4|ensembl:ENSMUSP00000079752	P	LDL	receptor	related	protein	2	LRP2	protein	taxon:9796	20210123	Ensembl
UniProtKB	A0A3Q2NNI8	A0A3Q2NNI8	GO:0055010	GO_REF:0000107	IEA	UniProtKB:A0A0R4ILP3|ensembl:ENSDARP00000135304	P	Uncharacterized	protein	protein	taxon:8078	20210123	Ensembl
UniProtKB	A0A3Q2PAD1	A0A3Q2PAD1	GO:0003222	GO_REF:0000107	IEA	UniProtKB:O42222|ensembl:ENSDARP00000091159	P	Growth/differentiation	factor	8	protein	taxon:8078	20210123	Ensembl
UniProtKB	A0A3Q2QBM0	A0A3Q2QBM0	GO:0055010	GO_REF:0000107	IEA	UniProtKB:E7EYC9|ensembl:ENSDARP00000124963	P	Troponin	T	type	2a	(cardiac)	protein	taxon:8078	20210123	Ensembl
UniProtKB	A0A3Q2QWV9	A0A3Q2QWV9	GO:0055010	GO_REF:0000107	IEA	UniProtKB:A0A1L1QZU5|ensembl:ENSDARP00000143224	P	Uncharacterized	protein	protein	taxon:8078	20210123	Ensembl
UniProtKB	A0A3Q2T436	A0A3Q2T436	GO:0003223	GO_REF:0000107	IEA	UniProtKB:Q90XE7|ensembl:ENSDARP00000147221	P	Uncharacterized	protein	protein	taxon:8078	20210123	Ensembl
UniProtKB	A0A3Q2UCS9	RBPJ	GO:0003222	GO_REF:0000107	IEA	UniProtKB:P31266|ensembl:ENSMUSP00000040694	P	Uncharacterized	protein	RBPJ	protein	taxon:9031	20210123	Ensembl
UniProtKB	A0A3Q2VFR3	A0A3Q2VFR3	GO:0055010	GO_REF:0000107	IEA	UniProtKB:A0A0R4ILP3|ensembl:ENSDARP00000135304	P	Uncharacterized	protein	protein	taxon:8153	20210123	Ensembl
UniProtKB	A0A3Q2VM11	A0A3Q2VM11	GO:0055010	GO_REF:0000107	IEA	UniProtKB:A0A1L1QZU5|ensembl:ENSDARP00000143224	P	Uncharacterized	protein	protein	taxon:8153	20210123	Ensembl
UniProtKB	A0A3Q2WTR5	A0A3Q2WTR5	GO:0003222	GO_REF:0000107	IEA	UniProtKB:A0A0R4IBM0|ensembl:ENSDARP00000131493	P	EGF-like	domain-containing	protein	protein	taxon:8153	20210123	Ensembl
UniProtKB	A0A3Q2XB54	A0A3Q2XB54	GO:0003223	GO_REF:0000107	IEA	UniProtKB:Q90XE7|ensembl:ENSDARP00000147221	P	Uncharacterized	protein	protein	taxon:109280	20210123	Ensembl
UniProtKB	A0A3Q2XM85	A0A3Q2XM85	GO:0003222	GO_REF:0000107	IEA	UniProtKB:O42222|ensembl:ENSDARP00000091159	P	Growth/differentiation	factor	8	protein	taxon:109280	20210123	Ensembl
UniProtKB	A0A3Q2XQ63	A0A3Q2XQ63	GO:0055010	GO_REF:0000107	IEA	UniProtKB:A0A1L1QZU5|ensembl:ENSDARP00000143224	P	Uncharacterized	protein	protein	taxon:109280	20210123	Ensembl
UniProtKB	A0A3Q2XX37	A0A3Q2XX37	GO:0055010	GO_REF:0000107	IEA	UniProtKB:A0A0R4ILP3|ensembl:ENSDARP00000135304	P	Uncharacterized	protein	protein	taxon:109280	20210123	Ensembl
UniProtKB	A0A3Q2YJ50	A0A3Q2YJ50	GO:0055010	GO_REF:0000107	IEA	UniProtKB:E7EYC9|ensembl:ENSDARP00000124963	P	Troponin	T	type	2a	(cardiac)	protein	taxon:109280	20210123	Ensembl
UniProtKB	A0A3Q2ZDP9	A0A3Q2ZDP9	GO:0003222	GO_REF:0000107	IEA	UniProtKB:O42222|ensembl:ENSDARP00000091159	P	Growth/differentiation	factor	8	protein	taxon:37003	20210123	Ensembl
UniProtKB	A0A3Q3B093	TNNI1	GO:0055010	GO_REF:0000107	IEA	UniProtKB:Q9WUZ5|ensembl:ENSMUSP00000123509	P	Uncharacterized	protein	TNNI1	protein	taxon:9031	20210123	Ensembl
UniProtKB	A0A3Q3BC08	A0A3Q3BC08	GO:0055010	GO_REF:0000107	IEA	UniProtKB:E7EYC9|ensembl:ENSDARP00000124963	P	Uncharacterized	protein	protein	taxon:37003	20210123	Ensembl
UniProtKB	A0A3Q3BGQ3	A0A3Q3BGQ3	GO:0003223	GO_REF:0000107	IEA	UniProtKB:Q90XE7|ensembl:ENSDARP00000147221	P	Uncharacterized	protein	protein	taxon:37003	20210123	Ensembl
UniProtKB	A0A3Q3BSP8	A0A3Q3BSP8	GO:0003222	GO_REF:0000107	IEA	UniProtKB:A5D6U9|ensembl:ENSDARP00000089467	P	Uncharacterized	protein	protein	taxon:37003	20210123	Ensembl
UniProtKB	A0A3Q3CEB1	A0A3Q3CEB1	GO:0003222	GO_REF:0000107	IEA	UniProtKB:O42222|ensembl:ENSDARP00000091159	P	Growth/differentiation	factor	8	protein	taxon:8153	20210123	Ensembl
UniProtKB	A0A3Q3CKJ3	A0A3Q3CKJ3	GO:0055010	GO_REF:0000107	IEA	UniProtKB:E7EYC9|ensembl:ENSDARP00000124963	P	Uncharacterized	protein	protein	taxon:8153	20210123	Ensembl
UniProtKB	A0A3Q3E0P1	A0A3Q3E0P1	GO:0003222	GO_REF:0000107	IEA	UniProtKB:A0A0R4IBM0|ensembl:ENSDARP00000131493	P	EGF-like	domain-containing	protein	protein	taxon:109280	20210123	Ensembl
UniProtKB	A0A3Q3E6F6	A0A3Q3E6F6	GO:0055010	GO_REF:0000107	IEA	UniProtKB:A0A1L1QZU5|ensembl:ENSDARP00000143224	P	Uncharacterized	protein	protein	taxon:56723	20210123	Ensembl
UniProtKB	A0A3Q3EGG0	A0A3Q3EGG0	GO:0003222	GO_REF:0000107	IEA	UniProtKB:A5D6U9|ensembl:ENSDARP00000089467	P	Uncharacterized	protein	protein	taxon:56723	20210123	Ensembl
UniProtKB	A0A3Q3ELZ6	A0A3Q3ELZ6	GO:0055010	GO_REF:0000107	IEA	UniProtKB:A0A1L1QZU5|ensembl:ENSDARP00000143224	P	Uncharacterized	protein	protein	taxon:37003	20210123	Ensembl
UniProtKB	A0A3Q3EUB3	A0A3Q3EUB3	GO:0003222	GO_REF:0000107	IEA	UniProtKB:A0A0R4IBM0|ensembl:ENSDARP00000131493	P	EGF-like	domain-containing	protein	protein	taxon:56723	20210123	Ensembl
UniProtKB	A0A3Q3EWQ2	A0A3Q3EWQ2	GO:0055010	GO_REF:0000107	IEA	UniProtKB:E7EYC9|ensembl:ENSDARP00000124963	P	Uncharacterized	protein	protein	taxon:56723	20210123	Ensembl
UniProtKB	A0A3Q3F881	A0A3Q3F881	GO:0055010	GO_REF:0000107	IEA	UniProtKB:A0A0R4ILP3|ensembl:ENSDARP00000135304	P	Uncharacterized	protein	protein	taxon:56723	20210123	Ensembl
UniProtKB	A0A3Q3FVT6	A0A3Q3FVT6	GO:0055010	GO_REF:0000107	IEA	UniProtKB:A0A0R4ILP3|ensembl:ENSDARP00000135304	P	Uncharacterized	protein	protein	taxon:37003	20210123	Ensembl
UniProtKB	A0A3Q3GWL6	A0A3Q3GWL6	GO:0003222	GO_REF:0000107	IEA	UniProtKB:O42222|ensembl:ENSDARP00000091159	P	Growth/differentiation	factor	8	protein	taxon:56723	20210123	Ensembl
UniProtKB	A0A3Q3IIE1	A0A3Q3IIE1	GO:0003222	GO_REF:0000107	IEA	UniProtKB:A0A0R4IBM0|ensembl:ENSDARP00000131493	P	EGF-like	domain-containing	protein	protein	taxon:43700	20210123	Ensembl
UniProtKB	A0A3Q3IJI9	A0A3Q3IJI9	GO:0003222	GO_REF:0000107	IEA	UniProtKB:O42222|ensembl:ENSDARP00000091159	P	Growth/differentiation	factor	8	protein	taxon:43700	20210123	Ensembl
UniProtKB	A0A3Q3J0U0	A0A3Q3J0U0	GO:0055010	GO_REF:0000107	IEA	UniProtKB:A0A0R4ILP3|ensembl:ENSDARP00000135304	P	Uncharacterized	protein	protein	taxon:43700	20210123	Ensembl
UniProtKB	A0A3Q3JF75	A0A3Q3JF75	GO:0055010	GO_REF:0000107	IEA	UniProtKB:E7EYC9|ensembl:ENSDARP00000124963	P	Uncharacterized	protein	protein	taxon:43700	20210123	Ensembl
UniProtKB	A0A3Q3JKM6	A0A3Q3JKM6	GO:0003222	GO_REF:0000107	IEA	UniProtKB:A5D6U9|ensembl:ENSDARP00000089467	P	Uncharacterized	protein	protein	taxon:43700	20210123	Ensembl
UniProtKB	A0A3Q3K8J6	A0A3Q3K8J6	GO:0055010	GO_REF:0000107	IEA	UniProtKB:A0A1L1QZU5|ensembl:ENSDARP00000143224	P	Uncharacterized	protein	protein	taxon:43700	20210123	Ensembl
UniProtKB	A0A3Q3KA09	A0A3Q3KA09	GO:0003223	GO_REF:0000107	IEA	UniProtKB:Q1LXI7|ensembl:ENSDARP00000062586	P	Uncharacterized	protein	protein	taxon:43700	20210123	Ensembl
UniProtKB	A0A3Q3LG42	A0A3Q3LG42	GO:0055010	GO_REF:0000107	IEA	UniProtKB:E7EYC9|ensembl:ENSDARP00000124963	P	Troponin	T	type	2a	(cardiac)	protein	taxon:205130	20210123	Ensembl
UniProtKB	A0A3Q3NDH7	A0A3Q3NDH7	GO:0055010	GO_REF:0000107	IEA	UniProtKB:A0A0R4ILP3|ensembl:ENSDARP00000135304	P	GATA	binding	protein	4	protein	taxon:205130	20210123	Ensembl
UniProtKB	A0A3Q3QNK8	RBM24	GO:0003229	GO_REF:0000107	IEA	UniProtKB:E9QCG4|ensembl:ENSDARP00000127596	P	RRM	domain-containing	protein	RBM24	protein	taxon:43700	20210123	Ensembl
UniProtKB	A0A3Q3RQ03	A0A3Q3RQ03	GO:0003223	GO_REF:0000107	IEA	UniProtKB:Q90XE7|ensembl:ENSDARP00000147221	P	Uncharacterized	protein	protein	taxon:205130	20210123	Ensembl
UniProtKB	A0A3Q3SMC8	A0A3Q3SMC8	GO:0003222	GO_REF:0000107	IEA	UniProtKB:A5D6U9|ensembl:ENSDARP00000089467	P	Uncharacterized	protein	protein	taxon:205130	20210123	Ensembl
UniProtKB	A0A3Q3VIR5	A0A3Q3VIR5	GO:0003222	GO_REF:0000107	IEA	UniProtKB:A0A0R4IBM0|ensembl:ENSDARP00000131493	P	EGF-like	domain-containing	protein	protein	taxon:94237	20210123	Ensembl
UniProtKB	A0A3Q3VN72	RBM24	GO:0003229	GO_REF:0000107	IEA	UniProtKB:E9QCG4|ensembl:ENSDARP00000127596	P	RRM	domain-containing	protein	RBM24	protein	taxon:94237	20210123	Ensembl
UniProtKB	A0A3Q3WTN8	A0A3Q3WTN8	GO:0055010	GO_REF:0000107	IEA	UniProtKB:E7EYC9|ensembl:ENSDARP00000124963	P	Troponin	T	type	2a	(cardiac)	protein	taxon:94237	20210123	Ensembl
UniProtKB	A0A3Q3WWJ0	A0A3Q3WWJ0	GO:0055010	GO_REF:0000107	IEA	UniProtKB:A0A1L1QZU5|ensembl:ENSDARP00000143224	P	Myosin	binding	protein	C
UniProtKB	A0A3Q3X5Z9	A0A3Q3X5Z9	GO:0055010	GO_REF:0000107	IEA	UniProtKB:A0A0R4ILP3|ensembl:ENSDARP00000135304	P	GATA	binding	protein	4	protein	taxon:94237	20210123	Ensembl
UniProtKB	A0A3Q4B144	A0A3Q4B144	GO:0003223	GO_REF:0000107	IEA	UniProtKB:Q1LXI7|ensembl:ENSDARP00000062586	P	Kruppel-like	factor	2a	protein	taxon:94237	20210123	Ensembl
UniProtKB	A0A3Q4BUS3	A0A3Q4BUS3	GO:0003222	GO_REF:0000107	IEA	UniProtKB:O42222|ensembl:ENSDARP00000091159	P	Growth/differentiation	factor	8	protein	taxon:94237	20210123	Ensembl
UniProtKB	A0A3Q4HCK5	A0A3Q4HCK5	GO:0055010	GO_REF:0000107	IEA	UniProtKB:A0A1L1QZU5|ensembl:ENSDARP00000143224	P	Uncharacterized	protein	protein	taxon:32507	20210123	Ensembl
UniProtKB	A0A3Q4HP91	A0A3Q4HP91	GO:0055010	GO_REF:0000107	IEA	UniProtKB:A0A0R4ILP3|ensembl:ENSDARP00000135304	P	Uncharacterized	protein	protein	taxon:32507	20210123	Ensembl
UniProtKB	A0A3Q4HV95	A0A3Q4HV95	GO:0055010	GO_REF:0000107	IEA	UniProtKB:E7EYC9|ensembl:ENSDARP00000124963	P	Uncharacterized	protein	protein	taxon:32507	20210123	Ensembl
UniProtKB	A0A3Q4I3M2	A0A3Q4I3M2	GO:0003222	GO_REF:0000107	IEA	UniProtKB:O42222|ensembl:ENSDARP00000091159	P	Growth/differentiation	factor	8	protein	taxon:32507	20210123	Ensembl
UniProtKB	A0A3Q4M1R4	A0A3Q4M1R4	GO:0003222	GO_REF:0000107	IEA	UniProtKB:A0A0R4IBM0|ensembl:ENSDARP00000131493	P	EGF-like	domain-containing	protein	protein	taxon:32507	20210123	Ensembl
UniProtKB	A0A3Q7QZA0	ZMPSTE24	GO:0003229	GO_REF:0000107	IEA	UniProtKB:Q80W54|ensembl:ENSMUSP00000053900	P	CAAX	prenyl	protease	ZMPSTE24	protein	taxon:9627	20210123	Ensembl
UniProtKB	A0A3Q7RVD4	HEG1	GO:0003222	GO_REF:0000107	IEA	UniProtKB:E9Q7X6|ensembl:ENSMUSP00000119790	P	protein	HEG	homolog	1	isoform	X1	HEG1	protein	taxon:9627	20210123	Ensembl
UniProtKB	A0A3Q7S1C0	NOG	GO:0003223	GO_REF:0000107	IEA	UniProtKB:P97466|ensembl:ENSMUSP00000061427	P	Noggin	NOG	protein	taxon:9627	20210123	Ensembl
UniProtKB	A0A3Q7S5I8	DLL4	GO:0003222	GO_REF:0000107	IEA	UniProtKB:Q9JI71|ensembl:ENSMUSP00000099575	P	Delta-like	protein	DLL4	protein	taxon:9627	20210123	Ensembl
UniProtKB	A0A3Q7S9H9	PTCD2	GO:0055010	GO_REF:0000107	IEA	UniProtKB:Q8R3K3|ensembl:ENSMUSP00000022153	P	Pentatricopeptide	repeat-containing	protein	2
UniProtKB	A0A3Q7SIJ2	DSP	GO:0003223	GO_REF:0000107	IEA	UniProtKB:E9Q557|ensembl:ENSMUSP00000115062	P	SH3	domain-containing	protein	DSP	protein	taxon:9627	20210123	Ensembl
UniProtKB	A0A3Q7SMX5	PROX1	GO:0055010	GO_REF:0000107	IEA	UniProtKB:P48437|ensembl:ENSMUSP00000135703	P	Prospero	domain-containing	protein	PROX1	protein	taxon:9627	20210123	Ensembl
UniProtKB	A0A3Q7SXQ1	SMAD7	GO:0055010	GO_REF:0000107	IEA	UniProtKB:O35253|ensembl:ENSMUSP00000026999	P	Mothers	against	decapentaplegic	homolog	SMAD7	protein	taxon:9627	20210123	Ensembl
UniProtKB	A0A3Q7T9S0	HAND1	GO:0055010	GO_REF:0000107	IEA	UniProtKB:Q64279|ensembl:ENSMUSP00000046999	P	BHLH	domain-containing	protein	HAND1	protein	taxon:9627	20210123	Ensembl
UniProtKB	A0A3Q7T9S0	HAND1	GO:0055010	GO_REF:0000107	IEA	UniProtKB:O96004|ensembl:ENSP00000231121	P	BHLH	domain-containing	protein	HAND1	protein	taxon:9627	20210123	Ensembl
UniProtKB	A0A3Q7TDP5	SMAD4	GO:0003220	GO_REF:0000107	IEA	UniProtKB:P97471|ensembl:ENSMUSP00000025393	P	Mothers	against	decapentaplegic	homolog	SMAD4	protein	taxon:9627	20210123	Ensembl
UniProtKB	A0A3Q7TKB6	TGFB1	GO:0055010	GO_REF:0000107	IEA	UniProtKB:P04202|ensembl:ENSMUSP00000002678	P	Transforming	growth	factor	beta	TGFB1	protein	taxon:9627	20210123	Ensembl
UniProtKB	A0A3Q7TL95	PKP2	GO:0055010	GO_REF:0000107	IEA	UniProtKB:Q99959|ensembl:ENSP00000070846	P	plakophilin-2	PKP2	protein	taxon:9627	20210123	Ensembl
UniProtKB	A0A3Q7U1S7	TBX3	GO:0003167	GO_REF:0000107	IEA	UniProtKB:P70324|ensembl:ENSMUSP00000018748	P	TBX	domain-containing	protein	TBX3	protein	taxon:9627	20210123	Ensembl
UniProtKB	A0A3Q7U2P0	CHD7	GO:0003226	GO_REF:0000107	IEA	UniProtKB:A2AJK6|ensembl:ENSMUSP00000059079	P	DNA	helicase	CHD7	protein	taxon:9627	20210123	Ensembl
UniProtKB	A0A3Q7U2P0	CHD7	GO:0003222	GO_REF:0000107	IEA	UniProtKB:A2AJK6|ensembl:ENSMUSP00000059079	P	DNA	helicase	CHD7	protein	taxon:9627	20210123	Ensembl
UniProtKB	A0A3Q7UF94	NKX2-5	GO:0003221	GO_REF:0000107	IEA	UniProtKB:P52952|ensembl:ENSP00000327758	P	Homeobox	protein	NK-2	homolog	E	NKX2-5	protein	taxon:9627	20210123	Ensembl
UniProtKB	A0A3Q7V1I1	BMP10	GO:0055010	GO_REF:0000107	IEA	UniProtKB:Q9R229|ensembl:ENSMUSP00000032125	P	TGF_BETA_2	domain-containing	protein	BMP10	protein	taxon:9627	20210123	Ensembl
UniProtKB	A0A437C7I9	OJAV_G00209510	GO:0003222	GO_REF:0000107	IEA	UniProtKB:O42222|ensembl:ENSDARP00000091159	P	Growth/differentiation	factor	8	OJAV_G00209510	protein	taxon:123683	20210123	Ensembl
UniProtKB	A0A452DLL6	BMPR1A	GO:0003222	GO_REF:0000107	IEA	UniProtKB:P36895|ensembl:ENSMUSP00000035900	P	Receptor	protein	serine/threonine	kinase	BMPR1A	protein	taxon:9925	20210123	Ensembl
UniProtKB	A0A452DLL6	BMPR1A	GO:0003223	GO_REF:0000107	IEA	UniProtKB:P36895|ensembl:ENSMUSP00000035900	P	Receptor	protein	serine/threonine	kinase	BMPR1A	protein	taxon:9925	20210123	Ensembl
UniProtKB	A0A452DNX2	HAND1	GO:0055010	GO_REF:0000107	IEA	UniProtKB:Q64279|ensembl:ENSMUSP00000046999	P	BHLH	domain-containing	protein	HAND1	protein	taxon:9925	20210123	Ensembl
UniProtKB	A0A452DNX2	HAND1	GO:0055010	GO_REF:0000107	IEA	UniProtKB:O96004|ensembl:ENSP00000231121	P	BHLH	domain-containing	protein	HAND1	protein	taxon:9925	20210123	Ensembl
UniProtKB	A0A452DPR8	POU4F1	GO:0003223	GO_REF:0000107	IEA	UniProtKB:P17208|ensembl:ENSMUSP00000060798	P	POU	domain	protein	POU4F1	protein	taxon:9925	20210123	Ensembl
UniProtKB	A0A452DUF9	FOXC1	GO:0055010	GO_REF:0000107	IEA	UniProtKB:Q61572|ensembl:ENSMUSP00000052196	P	Fork-head	domain-containing	protein	FOXC1	protein	taxon:9925	20210123	Ensembl
UniProtKB	A0A452E916	CHD7	GO:0003222	GO_REF:0000107	IEA	UniProtKB:A2AJK6|ensembl:ENSMUSP00000059079	P	DNA	helicase	CHD7	protein	taxon:9925	20210123	Ensembl
UniProtKB	A0A452E916	CHD7	GO:0003226	GO_REF:0000107	IEA	UniProtKB:A2AJK6|ensembl:ENSMUSP00000059079	P	DNA	helicase	CHD7	protein	taxon:9925	20210123	Ensembl
UniProtKB	A0A452EBG9	TBX3	GO:0003167	GO_REF:0000107	IEA	UniProtKB:P70324|ensembl:ENSMUSP00000018748	P	TBX	domain-containing	protein	TBX3	protein	taxon:9925	20210123	Ensembl
UniProtKB	A0A452EHR7	DSP	GO:0003223	GO_REF:0000107	IEA	UniProtKB:E9Q557|ensembl:ENSMUSP00000115062	P	SH3	domain-containing	protein	DSP	protein	taxon:9925	20210123	Ensembl
UniProtKB	A0A452EJ03	MYL3	GO:0055010	GO_REF:0000107	IEA	UniProtKB:P08590|ensembl:ENSP00000499406	P	EF-hand	domain-containing	protein	MYL3	protein	taxon:9925	20210123	Ensembl
UniProtKB	A0A452EKZ5	ZMPSTE24	GO:0003229	GO_REF:0000107	IEA	UniProtKB:Q80W54|ensembl:ENSMUSP00000053900	P	CAAX	prenyl	protease	ZMPSTE24	protein	taxon:9925	20210123	Ensembl
UniProtKB	A0A452EMU3	PKP2	GO:0055010	GO_REF:0000107	IEA	UniProtKB:Q99959|ensembl:ENSP00000070846	P	Uncharacterized	protein	PKP2	protein	taxon:9925	20210123	Ensembl
UniProtKB	A0A452EMX9	IRX3	GO:0003165	GO_REF:0000107	IEA	UniProtKB:P81067|ensembl:ENSMUSP00000091002	P	Homeobox	domain-containing	protein	IRX3	protein	taxon:9925	20210123	Ensembl
UniProtKB	A0A452EMX9	IRX3	GO:0060932	GO_REF:0000107	IEA	UniProtKB:P81067|ensembl:ENSMUSP00000091002	P	Homeobox	domain-containing	protein	IRX3	protein	taxon:9925	20210123	Ensembl
UniProtKB	A0A452EMX9	IRX3	GO:0003167	GO_REF:0000107	IEA	UniProtKB:P81067|ensembl:ENSMUSP00000091002	P	Homeobox	domain-containing	protein	IRX3	protein	taxon:9925	20210123	Ensembl
UniProtKB	A0A452EQR0	FOXH1	GO:0003222	GO_REF:0000107	IEA	UniProtKB:O88621|ensembl:ENSMUSP00000036591	P	Fork-head	domain-containing	protein	FOXH1	protein	taxon:9925	20210123	Ensembl
UniProtKB	A0A452ER06	DLL4	GO:0003222	GO_REF:0000107	IEA	UniProtKB:Q9JI71|ensembl:ENSMUSP00000099575	P	Delta-like	protein	DLL4	protein	taxon:9925	20210123	Ensembl
UniProtKB	A0A452ERW7	ZFPM2	GO:0003221	GO_REF:0000107	IEA	UniProtKB:Q8WW38|ensembl:ENSP00000384179	P	Zinc	finger	protein
UniProtKB	A0A452EUS1	DSG2	GO:0003165	GO_REF:0000107	IEA	UniProtKB:Q14126|ensembl:ENSP00000261590	P	Uncharacterized	protein	DSG2	protein	taxon:9925	20210123	Ensembl
UniProtKB	A0A452EVX3	TNNI1	GO:0055010	GO_REF:0000107	IEA	UniProtKB:Q9WUZ5|ensembl:ENSMUSP00000123509	P	Uncharacterized	protein	TNNI1	protein	taxon:9925	20210123	Ensembl
UniProtKB	A0A452EYJ9	PTCD2	GO:0055010	GO_REF:0000107	IEA	UniProtKB:Q8R3K3|ensembl:ENSMUSP00000022153	P	Pentatricopeptide	repeat-containing	protein	2
UniProtKB	A0A452EZF6	MYH6	GO:0055010	GO_REF:0000107	IEA	UniProtKB:P13533|ensembl:ENSP00000386041	P	Uncharacterized	protein	MYH6	protein	taxon:9925	20210123	Ensembl
UniProtKB	A0A452F0G4	NKX2-5	GO:0003221	GO_REF:0000107	IEA	UniProtKB:P52952|ensembl:ENSP00000327758	P	Homeobox	protein	NK-2	homolog	E	NKX2-5	protein	taxon:9925	20210123	Ensembl
UniProtKB	A0A452F7C6	LRP2	GO:0003223	GO_REF:0000107	IEA	UniProtKB:A2ARV4|ensembl:ENSMUSP00000079752	P	Uncharacterized	protein	LRP2	protein	taxon:9925	20210123	Ensembl
UniProtKB	A0A452F8L3	SMAD4	GO:0003220	GO_REF:0000107	IEA	UniProtKB:P97471|ensembl:ENSMUSP00000025393	P	Mothers	against	decapentaplegic	homolog	SMAD4	protein	taxon:9925	20210123	Ensembl
UniProtKB	A0A452F9E0	TNNC1	GO:0055010	GO_REF:0000107	IEA	UniProtKB:P63316|ensembl:ENSP00000232975	P	Uncharacterized	protein	TNNC1	protein	taxon:9925	20210123	Ensembl
UniProtKB	A0A452F9N5	SMAD7	GO:0055010	GO_REF:0000107	IEA	UniProtKB:O35253|ensembl:ENSMUSP00000026999	P	Mothers	against	decapentaplegic	homolog	SMAD7	protein	taxon:9925	20210123	Ensembl
UniProtKB	A0A452FC01	MYL2	GO:0055010	GO_REF:0000107	IEA	UniProtKB:P10916|ensembl:ENSP00000228841	P	Uncharacterized	protein	MYL2	protein	taxon:9925	20210123	Ensembl
UniProtKB	A0A452FC90	MYL2	GO:0055010	GO_REF:0000107	IEA	UniProtKB:P10916|ensembl:ENSP00000228841	P	Uncharacterized	protein	MYL2	protein	taxon:9925	20210123	Ensembl
UniProtKB	A0A452FHD2	NOTCH1	GO:0003222	GO_REF:0000107	IEA	UniProtKB:Q01705|ensembl:ENSMUSP00000028288	P	Neurogenic	locus	notch	homolog	protein	1	NOTCH1	protein	taxon:9925	20210123	Ensembl
UniProtKB	A0A452FJ84	MYH7	GO:0055010	GO_REF:0000107	IEA	UniProtKB:P12883|ensembl:ENSP00000347507	P	Uncharacterized	protein	MYH7	protein	taxon:9925	20210123	Ensembl
UniProtKB	A0A452FJB2	PROX1	GO:0055010	GO_REF:0000107	IEA	UniProtKB:P48437|ensembl:ENSMUSP00000135703	P	Prospero	domain-containing	protein	PROX1	protein	taxon:9925	20210123	Ensembl
UniProtKB	A0A452FLR3	RBPJ	GO:0003222	GO_REF:0000107	IEA	UniProtKB:P31266|ensembl:ENSMUSP00000040694	P	Uncharacterized	protein	RBPJ	protein	taxon:9925	20210123	Ensembl
UniProtKB	A0A452FNW4	ISL1	GO:0055010	GO_REF:0000107	IEA	UniProtKB:P61372|ensembl:ENSMUSP00000044879	P	Uncharacterized	protein	ISL1	protein	taxon:9925	20210123	Ensembl
UniProtKB	A0A452FW88	TBX5	GO:0003167	GO_REF:0000107	IEA	UniProtKB:P70326|ensembl:ENSMUSP00000018407	P	Uncharacterized	protein	TBX5	protein	taxon:9925	20210123	Ensembl
UniProtKB	A0A452FW88	TBX5	GO:0003166	GO_REF:0000107	IEA	UniProtKB:P70326|ensembl:ENSMUSP00000018407	P	Uncharacterized	protein	TBX5	protein	taxon:9925	20210123	Ensembl
UniProtKB	A0A452FW88	TBX5	GO:0003229	GO_REF:0000107	IEA	UniProtKB:P70326|ensembl:ENSMUSP00000018407	P	Uncharacterized	protein	TBX5	protein	taxon:9925	20210123	Ensembl
UniProtKB	A0A452FWS1	MED1	GO:0003222	GO_REF:0000107	IEA	UniProtKB:Q925J9|ensembl:ENSMUSP00000103169	P	Mediator	of	RNA	polymerase	II	transcription	subunit	1	MED1	protein	taxon:9925	20210123	Ensembl
UniProtKB	A0A452G0B1	FOXC2	GO:0055010	GO_REF:0000107	IEA	UniProtKB:Q61850|ensembl:ENSMUSP00000055290	P	Fork-head	domain-containing	protein	FOXC2	protein	taxon:9925	20210123	Ensembl
UniProtKB	A0A452G4W1	PPP1R13L	GO:0003229	GO_REF:0000107	IEA	UniProtKB:Q5I1X5|ensembl:ENSMUSP00000047839	P	Uncharacterized	protein	PPP1R13L	protein	taxon:9925	20210123	Ensembl
UniProtKB	A0A452G5K7	BMP10	GO:0055010	GO_REF:0000107	IEA	UniProtKB:Q9R229|ensembl:ENSMUSP00000032125	P	TGF_BETA_2	domain-containing	protein	BMP10	protein	taxon:9925	20210123	Ensembl
UniProtKB	A0A452G9M1	ENG	GO:0003222	GO_REF:0000107	IEA	UniProtKB:Q63961|ensembl:ENSMUSP00000009705	P	ZP	domain-containing	protein	ENG	protein	taxon:9925	20210123	Ensembl
UniProtKB	A0A452GAA3	HEY2	GO:0003222	GO_REF:0000107	IEA	UniProtKB:Q9QUS4|ensembl:ENSMUSP00000019924	P	Uncharacterized	protein	HEY2	protein	taxon:9925	20210123	Ensembl
UniProtKB	A0A452GAY0	RYR2	GO:0003220	GO_REF:0000107	IEA	UniProtKB:E9Q401|ensembl:ENSMUSP00000021750	P	Uncharacterized	protein	RYR2	protein	taxon:9925	20210123	Ensembl
UniProtKB	A0A452GIZ5	NOTCH1	GO:0003222	GO_REF:0000107	IEA	UniProtKB:Q01705|ensembl:ENSMUSP00000028288	P	Neurogenic	locus	notch	homolog	protein	1	NOTCH1	protein	taxon:38772	20210123	Ensembl
UniProtKB	A0A452GX33	FOXH1	GO:0003222	GO_REF:0000107	IEA	UniProtKB:O88621|ensembl:ENSMUSP00000036591	P	Fork-head	domain-containing	protein	FOXH1	protein	taxon:38772	20210123	Ensembl
UniProtKB	A0A452GYI0	HEY2	GO:0003222	GO_REF:0000107	IEA	UniProtKB:Q9QUS4|ensembl:ENSMUSP00000019924	P	Hes	related	family	bHLH	transcription	factor	with	YRPW	motif	2	HEY2	protein	taxon:38772	20210123	Ensembl
UniProtKB	A0A452H578	PKP2	GO:0055010	GO_REF:0000107	IEA	UniProtKB:Q99959|ensembl:ENSP00000070846	P	Plakophilin	2	PKP2	protein	taxon:38772	20210123	Ensembl
UniProtKB	A0A452H6D1	MYL2	GO:0055010	GO_REF:0000107	IEA	UniProtKB:P10916|ensembl:ENSP00000228841	P	Myosin	light	chain	2	MYL2	protein	taxon:38772	20210123	Ensembl
UniProtKB	A0A452HBF6	FOXC2	GO:0055010	GO_REF:0000107	IEA	UniProtKB:Q61850|ensembl:ENSMUSP00000055290	P	Fork-head	domain-containing	protein	FOXC2	protein	taxon:38772	20210123	Ensembl
UniProtKB	A0A452HBK2	RXRA	GO:0055010	GO_REF:0000107	IEA	UniProtKB:P28700|ensembl:ENSMUSP00000076491	P	Retinoid	X	receptor	alpha	RXRA	protein	taxon:38772	20210123	Ensembl
UniProtKB	A0A452HPN6	ENG	GO:0003222	GO_REF:0000107	IEA	UniProtKB:Q63961|ensembl:ENSMUSP00000009705	P	Endoglin	ENG	protein	taxon:38772	20210123	Ensembl
UniProtKB	A0A452HQ13	NOG	GO:0003223	GO_REF:0000107	IEA	UniProtKB:P97466|ensembl:ENSMUSP00000061427	P	Noggin	NOG	protein	taxon:38772	20210123	Ensembl
UniProtKB	A0A452HSM4	HAND1	GO:0055010	GO_REF:0000107	IEA	UniProtKB:Q64279|ensembl:ENSMUSP00000046999	P	BHLH	domain-containing	protein	HAND1	protein	taxon:38772	20210123	Ensembl
UniProtKB	A0A452HSM4	HAND1	GO:0055010	GO_REF:0000107	IEA	UniProtKB:O96004|ensembl:ENSP00000231121	P	BHLH	domain-containing	protein	HAND1	protein	taxon:38772	20210123	Ensembl
UniProtKB	A0A452HXC3	MED1	GO:0003222	GO_REF:0000107	IEA	UniProtKB:Q925J9|ensembl:ENSMUSP00000103169	P	Mediator	of	RNA	polymerase	II	transcription	subunit	1	MED1	protein	taxon:38772	20210123	Ensembl
UniProtKB	A0A452HYQ9	ID2	GO:0003166	GO_REF:0000107	IEA	UniProtKB:P41136|ensembl:ENSMUSP00000152052	P	BHLH	domain-containing	protein	ID2	protein	taxon:38772	20210123	Ensembl
UniProtKB	A0A452IBJ0	MYH7	GO:0055010	GO_REF:0000107	IEA	UniProtKB:P12883|ensembl:ENSP00000347507	P	Myosin	heavy	chain	7	MYH7	protein	taxon:38772	20210123	Ensembl
UniProtKB	A0A452IBY1	BMP10	GO:0055010	GO_REF:0000107	IEA	UniProtKB:Q9R229|ensembl:ENSMUSP00000032125	P	TGF_BETA_2	domain-containing	protein	BMP10	protein	taxon:38772	20210123	Ensembl
UniProtKB	A0A452IC06	BMPR1A	GO:0003223	GO_REF:0000107	IEA	UniProtKB:P36895|ensembl:ENSMUSP00000035900	P	Receptor	protein	serine/threonine	kinase	BMPR1A	protein	taxon:38772	20210123	Ensembl
UniProtKB	A0A452IC06	BMPR1A	GO:0003222	GO_REF:0000107	IEA	UniProtKB:P36895|ensembl:ENSMUSP00000035900	P	Receptor	protein	serine/threonine	kinase	BMPR1A	protein	taxon:38772	20210123	Ensembl
UniProtKB	A0A452ID73	NKX2-5	GO:0003222	GO_REF:0000107	IEA	UniProtKB:P42582|ensembl:ENSMUSP00000015723	P	Homeobox	protein	NK-2	homolog	E	NKX2-5	protein	taxon:38772	20210123	Ensembl
UniProtKB	A0A452ID73	NKX2-5	GO:0003166	GO_REF:0000107	IEA	UniProtKB:P42582|ensembl:ENSMUSP00000015723	P	Homeobox	protein	NK-2	homolog	E	NKX2-5	protein	taxon:38772	20210123	Ensembl
UniProtKB	A0A452ID73	NKX2-5	GO:0003168	GO_REF:0000107	IEA	UniProtKB:P42582|ensembl:ENSMUSP00000015723	P	Homeobox	protein	NK-2	homolog	E	NKX2-5	protein	taxon:38772	20210123	Ensembl
UniProtKB	A0A452ID73	NKX2-5	GO:0003221	GO_REF:0000107	IEA	UniProtKB:P52952|ensembl:ENSP00000327758	P	Homeobox	protein	NK-2	homolog	E	NKX2-5	protein	taxon:38772	20210123	Ensembl
UniProtKB	A0A452IDJ2	TGFB1	GO:0055010	GO_REF:0000107	IEA	UniProtKB:P04202|ensembl:ENSMUSP00000002678	P	Transforming	growth	factor	beta	TGFB1	protein	taxon:38772	20210123	Ensembl
UniProtKB	A0A452IE00	RBPJ	GO:0003222	GO_REF:0000107	IEA	UniProtKB:P31266|ensembl:ENSMUSP00000040694	P	Recombination	signal	binding	protein	for	immunoglobulin	kappa	J	region	RBPJ	protein	taxon:38772	20210123	Ensembl
UniProtKB	A0A452IEG3	ZFPM2	GO:0003221	GO_REF:0000107	IEA	UniProtKB:Q8WW38|ensembl:ENSP00000384179	P	Zinc	finger	protein
UniProtKB	A0A452IL29	CCM2L	GO:0003222	GO_REF:0000107	IEA	UniProtKB:Q8VCC6|ensembl:ENSMUSP00000105425	P	CCM2_C	domain-containing	protein	CCM2L	protein	taxon:38772	20210123	Ensembl
UniProtKB	A0A452J017	MYH6	GO:0055010	GO_REF:0000107	IEA	UniProtKB:P13533|ensembl:ENSP00000386041	P	Myosin	heavy	chain	6	MYH6	protein	taxon:38772	20210123	Ensembl
UniProtKB	A0A452J507	TPM1	GO:0055010	GO_REF:0000107	IEA	UniProtKB:P58771|ensembl:ENSMUSP00000109337	P	Tropomyosin	1	TPM1	protein	taxon:38772	20210123	Ensembl
UniProtKB	A0A452J7Q5	TNNC1	GO:0055010	GO_REF:0000107	IEA	UniProtKB:P63316|ensembl:ENSP00000232975	P	Troponin	C
UniProtKB	A0A452J837	CHD7	GO:0003222	GO_REF:0000107	IEA	UniProtKB:A2AJK6|ensembl:ENSMUSP00000059079	P	DNA	helicase	CHD7	protein	taxon:9031	20210123	Ensembl
UniProtKB	A0A452J837	CHD7	GO:0003226	GO_REF:0000107	IEA	UniProtKB:A2AJK6|ensembl:ENSMUSP00000059079	P	DNA	helicase	CHD7	protein	taxon:9031	20210123	Ensembl
UniProtKB	A0A452QAG5	PKP2	GO:0055010	GO_REF:0000107	IEA	UniProtKB:Q99959|ensembl:ENSP00000070846	P	Plakophilin	2	PKP2	protein	taxon:9643	20210123	Ensembl
UniProtKB	A0A452QD01	DSG2	GO:0003165	GO_REF:0000107	IEA	UniProtKB:Q14126|ensembl:ENSP00000261590	P	Desmoglein	2	DSG2	protein	taxon:9643	20210123	Ensembl
UniProtKB	A0A452QEN5	NKX2-5	GO:0003221	GO_REF:0000107	IEA	UniProtKB:P52952|ensembl:ENSP00000327758	P	Homeobox	protein	NK-2	homolog	E	NKX2-5	protein	taxon:9643	20210123	Ensembl
UniProtKB	A0A452QGI5	DSP	GO:0003223	GO_REF:0000107	IEA	UniProtKB:E9Q557|ensembl:ENSMUSP00000115062	P	SH3	domain-containing	protein	DSP	protein	taxon:9643	20210123	Ensembl
UniProtKB	A0A452QJQ7	TNNI1	GO:0055010	GO_REF:0000107	IEA	UniProtKB:Q9WUZ5|ensembl:ENSMUSP00000123509	P	Troponin	I1
UniProtKB	A0A452QPT9	TNNC1	GO:0055010	GO_REF:0000107	IEA	UniProtKB:P63316|ensembl:ENSP00000232975	P	Troponin	C1
UniProtKB	A0A452QTX7	PTCD2	GO:0055010	GO_REF:0000107	IEA	UniProtKB:Q8R3K3|ensembl:ENSMUSP00000022153	P	Pentatricopeptide	repeat-containing	protein	2
UniProtKB	A0A452R2N8	TGFB1	GO:0055010	GO_REF:0000107	IEA	UniProtKB:P04202|ensembl:ENSMUSP00000002678	P	Transforming	growth	factor	beta	TGFB1	protein	taxon:9643	20210123	Ensembl
UniProtKB	A0A452RBA5	BMP10	GO:0055010	GO_REF:0000107	IEA	UniProtKB:Q9R229|ensembl:ENSMUSP00000032125	P	TGF_BETA_2	domain-containing	protein	BMP10	protein	taxon:9643	20210123	Ensembl
UniProtKB	A0A452RC58	FOXC2	GO:0055010	GO_REF:0000107	IEA	UniProtKB:Q61850|ensembl:ENSMUSP00000055290	P	Fork-head	domain-containing	protein	FOXC2	protein	taxon:9643	20210123	Ensembl
UniProtKB	A0A452RJN9	ZFPM2	GO:0003221	GO_REF:0000107	IEA	UniProtKB:Q8WW38|ensembl:ENSP00000384179	P	Zinc	finger	protein
UniProtKB	A0A452RPD6	DLL4	GO:0003222	GO_REF:0000107	IEA	UniProtKB:Q9JI71|ensembl:ENSMUSP00000099575	P	Delta-like	protein	DLL4	protein	taxon:9643	20210123	Ensembl
UniProtKB	A0A452RYN8	LRP2	GO:0003223	GO_REF:0000107	IEA	UniProtKB:A2ARV4|ensembl:ENSMUSP00000079752	P	LDL	receptor	related	protein	2	LRP2	protein	taxon:9643	20210123	Ensembl
UniProtKB	A0A452RYQ2	HAND1	GO:0055010	GO_REF:0000107	IEA	UniProtKB:O96004|ensembl:ENSP00000231121	P	BHLH	domain-containing	protein	HAND1	protein	taxon:9643	20210123	Ensembl
UniProtKB	A0A452S247	PPP1R13L	GO:0003229	GO_REF:0000107	IEA	UniProtKB:Q5I1X5|ensembl:ENSMUSP00000047839	P	Protein	phosphatase	1	regulatory	subunit	13	like	PPP1R13L	protein	taxon:9643	20210123	Ensembl
UniProtKB	A0A452SCG5	ENG	GO:0003222	GO_REF:0000107	IEA	UniProtKB:Q63961|ensembl:ENSMUSP00000009705	P	ZP	domain-containing	protein	ENG	protein	taxon:9643	20210123	Ensembl
UniProtKB	A0A452SF81	MYL2	GO:0055010	GO_REF:0000107	IEA	UniProtKB:P10916|ensembl:ENSP00000228841	P	Myosin	light	chain	2	MYL2	protein	taxon:9643	20210123	Ensembl
UniProtKB	A0A452SLP4	MYL3	GO:0055010	GO_REF:0000107	IEA	UniProtKB:P08590|ensembl:ENSP00000499406	P	Myosin	light	chain	3	MYL3	protein	taxon:9643	20210123	Ensembl
UniProtKB	A0A452SMZ7	MED1	GO:0003222	GO_REF:0000107	IEA	UniProtKB:Q925J9|ensembl:ENSMUSP00000103169	P	Mediator	of	RNA	polymerase	II	transcription	subunit	1	MED1	protein	taxon:9643	20210123	Ensembl
UniProtKB	A0A452SY19	ENG	GO:0003222	GO_REF:0000107	IEA	UniProtKB:Q63961|ensembl:ENSMUSP00000009705	P	ZP	domain-containing	protein	ENG	protein	taxon:29073	20210123	Ensembl
UniProtKB	A0A452T428	TNNI1	GO:0055010	GO_REF:0000107	IEA	UniProtKB:Q9WUZ5|ensembl:ENSMUSP00000123509	P	Uncharacterized	protein	TNNI1	protein	taxon:29073	20210123	Ensembl
UniProtKB	A0A452T6K8	PKP2	GO:0055010	GO_REF:0000107	IEA	UniProtKB:Q99959|ensembl:ENSP00000070846	P	Uncharacterized	protein	PKP2	protein	taxon:29073	20210123	Ensembl
UniProtKB	A0A452TC74	MYL3	GO:0055010	GO_REF:0000107	IEA	UniProtKB:P08590|ensembl:ENSP00000499406	P	Uncharacterized	protein	MYL3	protein	taxon:29073	20210123	Ensembl
UniProtKB	A0A452TMX1	MYL2	GO:0055010	GO_REF:0000107	IEA	UniProtKB:P10916|ensembl:ENSP00000228841	P	Uncharacterized	protein	MYL2	protein	taxon:29073	20210123	Ensembl
UniProtKB	A0A452U1U7	TBX5	GO:0003229	GO_REF:0000107	IEA	UniProtKB:P70326|ensembl:ENSMUSP00000018407	P	Uncharacterized	protein	TBX5	protein	taxon:29073	20210123	Ensembl
UniProtKB	A0A452U1U7	TBX5	GO:0003166	GO_REF:0000107	IEA	UniProtKB:P70326|ensembl:ENSMUSP00000018407	P	Uncharacterized	protein	TBX5	protein	taxon:29073	20210123	Ensembl
UniProtKB	A0A452U1U7	TBX5	GO:0003167	GO_REF:0000107	IEA	UniProtKB:P70326|ensembl:ENSMUSP00000018407	P	Uncharacterized	protein	TBX5	protein	taxon:29073	20210123	Ensembl
UniProtKB	A0A452U7V9	DLL4	GO:0003222	GO_REF:0000107	IEA	UniProtKB:Q9JI71|ensembl:ENSMUSP00000099575	P	Delta-like	protein	DLL4	protein	taxon:29073	20210123	Ensembl
UniProtKB	A0A452U8Y8	TGFBR1	GO:0003222	GO_REF:0000107	IEA	UniProtKB:Q64729|ensembl:ENSMUSP00000007757	P	Receptor	protein	serine/threonine	kinase	TGFBR1	protein	taxon:29073	20210123	Ensembl
UniProtKB	A0A452U8Y8	TGFBR1	GO:0003223	GO_REF:0000107	IEA	UniProtKB:Q64729|ensembl:ENSMUSP00000007757	P	Receptor	protein	serine/threonine	kinase	TGFBR1	protein	taxon:29073	20210123	Ensembl
UniProtKB	A0A452UB53	POU4F1	GO:0003223	GO_REF:0000107	IEA	UniProtKB:P17208|ensembl:ENSMUSP00000060798	P	POU	domain	protein	POU4F1	protein	taxon:29073	20210123	Ensembl
UniProtKB	A0A452UCR5	CHD7	GO:0003222	GO_REF:0000107	IEA	UniProtKB:A2AJK6|ensembl:ENSMUSP00000059079	P	DNA	helicase	CHD7	protein	taxon:29073	20210123	Ensembl
UniProtKB	A0A452UCR5	CHD7	GO:0003226	GO_REF:0000107	IEA	UniProtKB:A2AJK6|ensembl:ENSMUSP00000059079	P	DNA	helicase	CHD7	protein	taxon:29073	20210123	Ensembl
UniProtKB	A0A452UGA9	MYH6	GO:0055010	GO_REF:0000107	IEA	UniProtKB:P13533|ensembl:ENSP00000386041	P	Uncharacterized	protein	MYH6	protein	taxon:29073	20210123	Ensembl
UniProtKB	A0A452UGV3	MYH7	GO:0055010	GO_REF:0000107	IEA	UniProtKB:P12883|ensembl:ENSP00000347507	P	Uncharacterized	protein	MYH7	protein	taxon:29073	20210123	Ensembl
UniProtKB	A0A452URF7	ZMPSTE24	GO:0003229	GO_REF:0000107	IEA	UniProtKB:Q80W54|ensembl:ENSMUSP00000053900	P	Ste24	endopeptidase	ZMPSTE24	protein	taxon:29073	20210123	Ensembl
UniProtKB	A0A452UVX0	DSP	GO:0003223	GO_REF:0000107	IEA	UniProtKB:E9Q557|ensembl:ENSMUSP00000115062	P	SH3	domain-containing	protein	DSP	protein	taxon:29073	20210123	Ensembl
UniProtKB	A0A452V218	ZFPM2	GO:0003221	GO_REF:0000107	IEA	UniProtKB:Q8WW38|ensembl:ENSP00000384179	P	Zinc	finger	protein
UniProtKB	A0A452V7K7	TNNC1	GO:0055010	GO_REF:0000107	IEA	UniProtKB:P63316|ensembl:ENSP00000232975	P	Troponin	C1
UniProtKB	A0A455AIQ9	DSG2	GO:0003165	GO_REF:0000107	IEA	UniProtKB:Q14126|ensembl:ENSP00000261590	P	desmoglein-2	DSG2	protein	taxon:9755	20210123	Ensembl
UniProtKB	A0A455ATF1	PPP1R13L	GO:0003229	GO_REF:0000107	IEA	UniProtKB:Q5I1X5|ensembl:ENSMUSP00000047839	P	relA-associated	inhibitor	isoform	X2	PPP1R13L	protein	taxon:9755	20210123	Ensembl
UniProtKB	A0A455C4M4	ZFPM2	GO:0003221	GO_REF:0000107	IEA	UniProtKB:Q8WW38|ensembl:ENSP00000384179	P	zinc	finger	protein	ZFPM2	ZFPM2	protein	taxon:9755	20210123	Ensembl
UniProtKB	A0A480EJV2	A0A480EJV2	GO:0003220	GO_REF:0000107	IEA	UniProtKB:P97471|ensembl:ENSMUSP00000025393	P	Mothers	against	decapentaplegic	homolog	protein	taxon:9823	20210123	Ensembl
UniProtKB	A0A493STQ7	FOXC1	GO:0055010	GO_REF:0000107	IEA	UniProtKB:Q61572|ensembl:ENSMUSP00000052196	P	Fork-head	domain-containing	protein	FOXC1	protein	taxon:8840	20210123	Ensembl
UniProtKB	A0A493T250	TNNI1	GO:0055010	GO_REF:0000107	IEA	UniProtKB:Q9WUZ5|ensembl:ENSMUSP00000123509	P	Troponin	I1
UniProtKB	A0A493T784	ISL1	GO:0055010	GO_REF:0000107	IEA	UniProtKB:P61372|ensembl:ENSMUSP00000044879	P	ISL	LIM	homeobox	1	ISL1	protein	taxon:8840	20210123	Ensembl
UniProtKB	A0A493T8G9	MED1	GO:0003222	GO_REF:0000107	IEA	UniProtKB:Q925J9|ensembl:ENSMUSP00000103169	P	Mediator	of	RNA	polymerase	II	transcription	subunit	1	MED1	protein	taxon:8840	20210123	Ensembl
UniProtKB	A0A493T8L3	HEG1	GO:0003222	GO_REF:0000107	IEA	UniProtKB:E9Q7X6|ensembl:ENSMUSP00000119790	P	EGF-like	domain-containing	protein	HEG1	protein	taxon:8840	20210123	Ensembl
UniProtKB	A0A493T8T8	ZFPM2	GO:0003221	GO_REF:0000107	IEA	UniProtKB:Q8WW38|ensembl:ENSP00000384179	P	Zinc	finger	protein
UniProtKB	A0A493THW9	DSG2	GO:0003165	GO_REF:0000107	IEA	UniProtKB:Q14126|ensembl:ENSP00000261590	P	Desmoglein	2	DSG2	protein	taxon:8840	20210123	Ensembl
UniProtKB	A0A493TJW6	PROX1	GO:0055010	GO_REF:0000107	IEA	UniProtKB:P48437|ensembl:ENSMUSP00000135703	P	Prospero	domain-containing	protein	PROX1	protein	taxon:8840	20210123	Ensembl
UniProtKB	A0A493TNB2	HAND1	GO:0055010	GO_REF:0000107	IEA	UniProtKB:Q64279|ensembl:ENSMUSP00000046999	P	BHLH	domain-containing	protein	HAND1	protein	taxon:8840	20210123	Ensembl
UniProtKB	A0A493TNB2	HAND1	GO:0055010	GO_REF:0000107	IEA	UniProtKB:O96004|ensembl:ENSP00000231121	P	BHLH	domain-containing	protein	HAND1	protein	taxon:8840	20210123	Ensembl
UniProtKB	A0A493TPW5	IRX3	GO:0060932	GO_REF:0000107	IEA	UniProtKB:P81067|ensembl:ENSMUSP00000091002	P	Homeobox	domain-containing	protein	IRX3	protein	taxon:8840	20210123	Ensembl
UniProtKB	A0A493TPW5	IRX3	GO:0003165	GO_REF:0000107	IEA	UniProtKB:P81067|ensembl:ENSMUSP00000091002	P	Homeobox	domain-containing	protein	IRX3	protein	taxon:8840	20210123	Ensembl
UniProtKB	A0A493TPW5	IRX3	GO:0003167	GO_REF:0000107	IEA	UniProtKB:P81067|ensembl:ENSMUSP00000091002	P	Homeobox	domain-containing	protein	IRX3	protein	taxon:8840	20210123	Ensembl
UniProtKB	A0A493TST0	RBPJ	GO:0003222	GO_REF:0000107	IEA	UniProtKB:P31266|ensembl:ENSMUSP00000040694	P	Recombination	signal	binding	protein	for	immunoglobulin	kappa	J	region	RBPJ	protein	taxon:8840	20210123	Ensembl
UniProtKB	A0A493U261	NKX2-5	GO:0003222	GO_REF:0000107	IEA	UniProtKB:P42582|ensembl:ENSMUSP00000015723	P	Homeobox	protein	NK-2	homolog	E	NKX2-5	protein	taxon:8840	20210123	Ensembl
UniProtKB	A0A493U261	NKX2-5	GO:0003168	GO_REF:0000107	IEA	UniProtKB:P42582|ensembl:ENSMUSP00000015723	P	Homeobox	protein	NK-2	homolog	E	NKX2-5	protein	taxon:8840	20210123	Ensembl
UniProtKB	A0A493U261	NKX2-5	GO:0003166	GO_REF:0000107	IEA	UniProtKB:P42582|ensembl:ENSMUSP00000015723	P	Homeobox	protein	NK-2	homolog	E	NKX2-5	protein	taxon:8840	20210123	Ensembl
UniProtKB	A0A493U261	NKX2-5	GO:0003221	GO_REF:0000107	IEA	UniProtKB:P52952|ensembl:ENSP00000327758	P	Homeobox	protein	NK-2	homolog	E	NKX2-5	protein	taxon:8840	20210123	Ensembl
UniProtKB	A0A499FJK2	TGFB1	GO:0055010	GO_REF:0000107	IEA	UniProtKB:P04202|ensembl:ENSMUSP00000002678	P	Transforming	growth	factor	beta	TGFB1	protein	taxon:9606	20210123	Ensembl
UniProtKB	A0A4U1EJ85	EI555_008672	GO:0003223	GO_REF:0000107	IEA	UniProtKB:P97466|ensembl:ENSMUSP00000061427	P	Noggin	EI555_008672	protein	taxon:40151	20210123	Ensembl
UniProtKB	A0A4U1EK40	EI555_011275	GO:0055010	GO_REF:0000107	IEA	UniProtKB:P04202|ensembl:ENSMUSP00000002678	P	Transforming	growth	factor	beta	EI555_011275	protein	taxon:40151	20210123	Ensembl
UniProtKB	A0A4U1ES58	EI555_003062	GO:0055010	GO_REF:0000107	IEA	UniProtKB:Q9R229|ensembl:ENSMUSP00000032125	P	TGF_BETA_2	domain-containing	protein	EI555_003062	protein	taxon:40151	20210123	Ensembl
UniProtKB	A0A4U1EX49	EI555_003895	GO:0055010	GO_REF:0000107	IEA	UniProtKB:Q61850|ensembl:ENSMUSP00000055290	P	Fork-head	domain-containing	protein	EI555_003895	protein	taxon:40151	20210123	Ensembl
UniProtKB	A0A4U1EY07	EI555_000911	GO:0003222	GO_REF:0000107	IEA	UniProtKB:Q9QUS4|ensembl:ENSMUSP00000019924	P	Uncharacterized	protein	EI555_000911	protein	taxon:40151	20210123	Ensembl
UniProtKB	A0A4U1F023	EI555_008115	GO:0003223	GO_REF:0000107	IEA	UniProtKB:P17208|ensembl:ENSMUSP00000060798	P	POU	domain	protein	EI555_008115	protein	taxon:40151	20210123	Ensembl
UniProtKB	A0A4U1F4R8	EI555_001733	GO:0003222	GO_REF:0000107	IEA	UniProtKB:O88621|ensembl:ENSMUSP00000036591	P	Fork-head	domain-containing	protein	EI555_001733	protein	taxon:40151	20210123	Ensembl
UniProtKB	A0A4U1FB20	EI555_019796	GO:0055010	GO_REF:0000107	IEA	UniProtKB:O35253|ensembl:ENSMUSP00000026999	P	Mothers	against	decapentaplegic	homolog	EI555_019796	protein	taxon:40151	20210123	Ensembl
UniProtKB	A0A4U1FR16	EI555_017624	GO:0003221	GO_REF:0000107	IEA	UniProtKB:P52952|ensembl:ENSP00000327758	P	Homeobox	protein	NK-2	homolog	E	EI555_017624	protein	taxon:40151	20210123	Ensembl
UniProtKB	A0A4W2BLN0	ADAMTS9	GO:0003229	GO_REF:0000107	IEA	UniProtKB:E9PYV8|ensembl:ENSMUSP00000126498	P	Uncharacterized	protein	ADAMTS9	protein	taxon:30522	20210123	Ensembl
UniProtKB	A0A4W2BR07	DSG2	GO:0003165	GO_REF:0000107	IEA	UniProtKB:Q14126|ensembl:ENSP00000261590	P	Uncharacterized	protein	DSG2	protein	taxon:30522	20210123	Ensembl
UniProtKB	A0A4W2BTK7	RXRA	GO:0055010	GO_REF:0000107	IEA	UniProtKB:P28700|ensembl:ENSMUSP00000076491	P	Uncharacterized	protein	RXRA	protein	taxon:30522	20210123	Ensembl
UniProtKB	A0A4W2C079	FOXH1	GO:0003222	GO_REF:0000107	IEA	UniProtKB:O88621|ensembl:ENSMUSP00000036591	P	Fork-head	domain-containing	protein	FOXH1	protein	taxon:30522	20210123	Ensembl
UniProtKB	A0A4W2C837	TBX3	GO:0003167	GO_REF:0000107	IEA	UniProtKB:P70324|ensembl:ENSMUSP00000018748	P	TBX	domain-containing	protein	TBX3	protein	taxon:30522	20210123	Ensembl
UniProtKB	A0A4W2C8D6	IRX3	GO:0060932	GO_REF:0000107	IEA	UniProtKB:P81067|ensembl:ENSMUSP00000091002	P	Homeobox	domain-containing	protein	IRX3	protein	taxon:30522	20210123	Ensembl
UniProtKB	A0A4W2C8D6	IRX3	GO:0003165	GO_REF:0000107	IEA	UniProtKB:P81067|ensembl:ENSMUSP00000091002	P	Homeobox	domain-containing	protein	IRX3	protein	taxon:30522	20210123	Ensembl
UniProtKB	A0A4W2C8D6	IRX3	GO:0003167	GO_REF:0000107	IEA	UniProtKB:P81067|ensembl:ENSMUSP00000091002	P	Homeobox	domain-containing	protein	IRX3	protein	taxon:30522	20210123	Ensembl
UniProtKB	A0A4W2CAM0	TBX5	GO:0003229	GO_REF:0000107	IEA	UniProtKB:P70326|ensembl:ENSMUSP00000018407	P	T-box	transcription	factor	5	TBX5	protein	taxon:30522	20210123	Ensembl
UniProtKB	A0A4W2CAM0	TBX5	GO:0003167	GO_REF:0000107	IEA	UniProtKB:P70326|ensembl:ENSMUSP00000018407	P	T-box	transcription	factor	5	TBX5	protein	taxon:30522	20210123	Ensembl
UniProtKB	A0A4W2CAM0	TBX5	GO:0003166	GO_REF:0000107	IEA	UniProtKB:P70326|ensembl:ENSMUSP00000018407	P	T-box	transcription	factor	5	TBX5	protein	taxon:30522	20210123	Ensembl
UniProtKB	A0A4W2CB52	HEY2	GO:0003222	GO_REF:0000107	IEA	UniProtKB:Q9QUS4|ensembl:ENSMUSP00000019924	P	Uncharacterized	protein	HEY2	protein	taxon:30522	20210123	Ensembl
UniProtKB	A0A4W2CDE0	PTCD2	GO:0055010	GO_REF:0000107	IEA	UniProtKB:Q8R3K3|ensembl:ENSMUSP00000022153	P	Pentatricopeptide	repeat-containing	protein	2
UniProtKB	A0A4W2CH21	RYR2	GO:0003220	GO_REF:0000107	IEA	UniProtKB:E9Q401|ensembl:ENSMUSP00000021750	P	Ryanodine	receptor	2	RYR2	protein	taxon:30522	20210123	Ensembl
UniProtKB	A0A4W2CIK8	TGFB1	GO:0055010	GO_REF:0000107	IEA	UniProtKB:P04202|ensembl:ENSMUSP00000002678	P	Latency-associated	peptide	TGFB1	protein	taxon:30522	20210123	Ensembl
UniProtKB	A0A4W2CMT7	TGFBR1	GO:0003222	GO_REF:0000107	IEA	UniProtKB:Q64729|ensembl:ENSMUSP00000007757	P	Receptor	protein	serine/threonine	kinase	TGFBR1	protein	taxon:30522	20210123	Ensembl
UniProtKB	A0A4W2CMT7	TGFBR1	GO:0003223	GO_REF:0000107	IEA	UniProtKB:Q64729|ensembl:ENSMUSP00000007757	P	Receptor	protein	serine/threonine	kinase	TGFBR1	protein	taxon:30522	20210123	Ensembl
UniProtKB	A0A4W2CRR2	ZFPM2	GO:0003221	GO_REF:0000107	IEA	UniProtKB:Q8WW38|ensembl:ENSP00000384179	P	Zinc	finger	protein
UniProtKB	A0A4W2CUG0	CCM2L	GO:0003222	GO_REF:0000107	IEA	UniProtKB:Q8VCC6|ensembl:ENSMUSP00000105425	P	CCM2_C	domain-containing	protein	CCM2L	protein	taxon:30522	20210123	Ensembl
UniProtKB	A0A4W2CVB0	DLL4	GO:0003222	GO_REF:0000107	IEA	UniProtKB:Q9JI71|ensembl:ENSMUSP00000099575	P	Delta-like	protein	DLL4	protein	taxon:30522	20210123	Ensembl
UniProtKB	A0A4W2CY22	ID2	GO:0003166	GO_REF:0000107	IEA	UniProtKB:P41136|ensembl:ENSMUSP00000152052	P	BHLH	domain-containing	protein	ID2	protein	taxon:30522	20210123	Ensembl
UniProtKB	A0A4W2CYX8	BMP10	GO:0055010	GO_REF:0000107	IEA	UniProtKB:Q9R229|ensembl:ENSMUSP00000032125	P	TGF_BETA_2	domain-containing	protein	BMP10	protein	taxon:30522	20210123	Ensembl
UniProtKB	A0A4W2CZZ9	POU4F1	GO:0003223	GO_REF:0000107	IEA	UniProtKB:P17208|ensembl:ENSMUSP00000060798	P	POU	domain	protein	POU4F1	protein	taxon:30522	20210123	Ensembl
UniProtKB	A0A4W2DE89	ZMPSTE24	GO:0003229	GO_REF:0000107	IEA	UniProtKB:Q80W54|ensembl:ENSMUSP00000053900	P	CAAX	prenyl	protease	ZMPSTE24	protein	taxon:30522	20210123	Ensembl
UniProtKB	A0A4W2DJ30	HEG1	GO:0003222	GO_REF:0000107	IEA	UniProtKB:E9Q7X6|ensembl:ENSMUSP00000119790	P	Heart	development	protein	with	EGF	like	domains	1	HEG1	protein	taxon:30522	20210123	Ensembl
UniProtKB	A0A4W2DKF0	PKP2	GO:0055010	GO_REF:0000107	IEA	UniProtKB:Q99959|ensembl:ENSP00000070846	P	Uncharacterized	protein	PKP2	protein	taxon:30522	20210123	Ensembl
UniProtKB	A0A4W2DQT1	SMAD4	GO:0003220	GO_REF:0000107	IEA	UniProtKB:P97471|ensembl:ENSMUSP00000025393	P	Mothers	against	decapentaplegic	homolog	SMAD4	protein	taxon:30522	20210123	Ensembl
UniProtKB	A0A4W2DTJ9	MED1	GO:0003222	GO_REF:0000107	IEA	UniProtKB:Q925J9|ensembl:ENSMUSP00000103169	P	Mediator	of	RNA	polymerase	II	transcription	subunit	1	MED1	protein	taxon:30522	20210123	Ensembl
UniProtKB	A0A4W2DU61	LRP2	GO:0003223	GO_REF:0000107	IEA	UniProtKB:A2ARV4|ensembl:ENSMUSP00000079752	P	Uncharacterized	protein	LRP2	protein	taxon:30522	20210123	Ensembl
UniProtKB	A0A4W2DXI1	NOTCH1	GO:0003222	GO_REF:0000107	IEA	UniProtKB:Q01705|ensembl:ENSMUSP00000028288	P	Neurogenic	locus	notch	homolog	protein	1	NOTCH1	protein	taxon:30522	20210123	Ensembl
UniProtKB	A0A4W2DXX8	PROX1	GO:0055010	GO_REF:0000107	IEA	UniProtKB:P48437|ensembl:ENSMUSP00000135703	P	Prospero	domain-containing	protein	PROX1	protein	taxon:30522	20210123	Ensembl
UniProtKB	A0A4W2DZ54	FOXC2	GO:0055010	GO_REF:0000107	IEA	UniProtKB:Q61850|ensembl:ENSMUSP00000055290	P	Fork-head	domain-containing	protein	FOXC2	protein	taxon:30522	20210123	Ensembl
UniProtKB	A0A4W2E617	PPP1R13L	GO:0003229	GO_REF:0000107	IEA	UniProtKB:Q5I1X5|ensembl:ENSMUSP00000047839	P	Uncharacterized	protein	PPP1R13L	protein	taxon:30522	20210123	Ensembl
UniProtKB	A0A4W2E713	DSP	GO:0003223	GO_REF:0000107	IEA	UniProtKB:E9Q557|ensembl:ENSMUSP00000115062	P	SH3	domain-containing	protein	DSP	protein	taxon:30522	20210123	Ensembl
UniProtKB	A0A4W2EBA8	ENG	GO:0003222	GO_REF:0000107	IEA	UniProtKB:Q63961|ensembl:ENSMUSP00000009705	P	ZP	domain-containing	protein	ENG	protein	taxon:30522	20210123	Ensembl
UniProtKB	A0A4W2EFX0	UBE4B	GO:0003222	GO_REF:0000107	IEA	UniProtKB:Q9ES00|ensembl:ENSMUSP00000099501	P	U-box	domain-containing	protein	UBE4B	protein	taxon:30522	20210123	Ensembl
UniProtKB	A0A4W2EQW3	MYH6	GO:0055010	GO_REF:0000107	IEA	UniProtKB:P13533|ensembl:ENSP00000386041	P	Uncharacterized	protein	MYH6	protein	taxon:30522	20210123	Ensembl
UniProtKB	A0A4W2F725	NOTCH1	GO:0003222	GO_REF:0000107	IEA	UniProtKB:Q01705|ensembl:ENSMUSP00000028288	P	Neurogenic	locus	notch	homolog	protein	1	NOTCH1	protein	taxon:30522	20210123	Ensembl
UniProtKB	A0A4W2F782	ZMPSTE24	GO:0003229	GO_REF:0000107	IEA	UniProtKB:Q80W54|ensembl:ENSMUSP00000053900	P	CAAX	prenyl	protease	ZMPSTE24	protein	taxon:30522	20210123	Ensembl
UniProtKB	A0A4W2FAQ3	TNNC1	GO:0055010	GO_REF:0000107	IEA	UniProtKB:P63316|ensembl:ENSP00000232975	P	Uncharacterized	protein	TNNC1	protein	taxon:30522	20210123	Ensembl
UniProtKB	A0A4W2FCS2	HEG1	GO:0003222	GO_REF:0000107	IEA	UniProtKB:E9Q7X6|ensembl:ENSMUSP00000119790	P	Uncharacterized	protein	HEG1	protein	taxon:30522	20210123	Ensembl
UniProtKB	A0A4W2FJ42	ISL1	GO:0055010	GO_REF:0000107	IEA	UniProtKB:P61372|ensembl:ENSMUSP00000044879	P	Uncharacterized	protein	ISL1	protein	taxon:30522	20210123	Ensembl
UniProtKB	A0A4W2FXZ2	RBPJ	GO:0003222	GO_REF:0000107	IEA	UniProtKB:P31266|ensembl:ENSMUSP00000040694	P	Uncharacterized	protein	RBPJ	protein	taxon:30522	20210123	Ensembl
UniProtKB	A0A4W2G3A8	ENG	GO:0003222	GO_REF:0000107	IEA	UniProtKB:Q63961|ensembl:ENSMUSP00000009705	P	ZP	domain-containing	protein	ENG	protein	taxon:30522	20210123	Ensembl
UniProtKB	A0A4W2G5E0	DSG2	GO:0003165	GO_REF:0000107	IEA	UniProtKB:Q14126|ensembl:ENSP00000261590	P	Uncharacterized	protein	DSG2	protein	taxon:30522	20210123	Ensembl
UniProtKB	A0A4W2G935	TNNI1	GO:0055010	GO_REF:0000107	IEA	UniProtKB:Q9WUZ5|ensembl:ENSMUSP00000123509	P	Uncharacterized	protein	TNNI1	protein	taxon:30522	20210123	Ensembl
UniProtKB	A0A4W2G9C6	PTCD2	GO:0055010	GO_REF:0000107	IEA	UniProtKB:Q8R3K3|ensembl:ENSMUSP00000022153	P	Pentatricopeptide	repeat-containing	protein	2
UniProtKB	A0A4W2GA61	NKX2-5	GO:0003222	GO_REF:0000107	IEA	UniProtKB:P42582|ensembl:ENSMUSP00000015723	P	Homeobox	protein	NK-2	homolog	E	NKX2-5	protein	taxon:30522	20210123	Ensembl
UniProtKB	A0A4W2GA61	NKX2-5	GO:0003168	GO_REF:0000107	IEA	UniProtKB:P42582|ensembl:ENSMUSP00000015723	P	Homeobox	protein	NK-2	homolog	E	NKX2-5	protein	taxon:30522	20210123	Ensembl
UniProtKB	A0A4W2GA61	NKX2-5	GO:0003166	GO_REF:0000107	IEA	UniProtKB:P42582|ensembl:ENSMUSP00000015723	P	Homeobox	protein	NK-2	homolog	E	NKX2-5	protein	taxon:30522	20210123	Ensembl
UniProtKB	A0A4W2GA61	NKX2-5	GO:0003221	GO_REF:0000107	IEA	UniProtKB:P52952|ensembl:ENSP00000327758	P	Homeobox	protein	NK-2	homolog	E	NKX2-5	protein	taxon:30522	20210123	Ensembl
UniProtKB	A0A4W2GHG2	MYL2	GO:0055010	GO_REF:0000107	IEA	UniProtKB:P10916|ensembl:ENSP00000228841	P	Uncharacterized	protein	MYL2	protein	taxon:30522	20210123	Ensembl
UniProtKB	A0A4W2GHH2	MYL2	GO:0055010	GO_REF:0000107	IEA	UniProtKB:P10916|ensembl:ENSP00000228841	P	Uncharacterized	protein	MYL2	protein	taxon:30522	20210123	Ensembl
UniProtKB	A0A4W2GJT0	TPM1	GO:0055010	GO_REF:0000107	IEA	UniProtKB:P58771|ensembl:ENSMUSP00000109337	P	Uncharacterized	protein	TPM1	protein	taxon:30522	20210123	Ensembl
UniProtKB	A0A4W2GJY2	CHD7	GO:0003222	GO_REF:0000107	IEA	UniProtKB:A2AJK6|ensembl:ENSMUSP00000059079	P	DNA	helicase	CHD7	protein	taxon:30522	20210123	Ensembl
UniProtKB	A0A4W2GJY2	CHD7	GO:0003226	GO_REF:0000107	IEA	UniProtKB:A2AJK6|ensembl:ENSMUSP00000059079	P	DNA	helicase	CHD7	protein	taxon:30522	20210123	Ensembl
UniProtKB	A0A4W2GLT3	RYR2	GO:0003220	GO_REF:0000107	IEA	UniProtKB:E9Q401|ensembl:ENSMUSP00000021750	P	Uncharacterized	protein	RYR2	protein	taxon:30522	20210123	Ensembl
UniProtKB	A0A4W2GRC8	HAND1	GO:0055010	GO_REF:0000107	IEA	UniProtKB:Q64279|ensembl:ENSMUSP00000046999	P	BHLH	domain-containing	protein	HAND1	protein	taxon:30522	20210123	Ensembl
UniProtKB	A0A4W2GRC8	HAND1	GO:0055010	GO_REF:0000107	IEA	UniProtKB:O96004|ensembl:ENSP00000231121	P	BHLH	domain-containing	protein	HAND1	protein	taxon:30522	20210123	Ensembl
UniProtKB	A0A4W2GVH3	LRP2	GO:0003223	GO_REF:0000107	IEA	UniProtKB:A2ARV4|ensembl:ENSMUSP00000079752	P	Uncharacterized	protein	LRP2	protein	taxon:30522	20210123	Ensembl
UniProtKB	A0A4W2GZE0	SMAD7	GO:0055010	GO_REF:0000107	IEA	UniProtKB:O35253|ensembl:ENSMUSP00000026999	P	Mothers	against	decapentaplegic	homolog	SMAD7	protein	taxon:30522	20210123	Ensembl
UniProtKB	A0A4W2H0G2	MYH6	GO:0055010	GO_REF:0000107	IEA	UniProtKB:P13533|ensembl:ENSP00000386041	P	Uncharacterized	protein	MYH6	protein	taxon:30522	20210123	Ensembl
UniProtKB	A0A4W2H249	DSP	GO:0003223	GO_REF:0000107	IEA	UniProtKB:E9Q557|ensembl:ENSMUSP00000115062	P	SH3	domain-containing	protein	DSP	protein	taxon:30522	20210123	Ensembl
UniProtKB	A0A4W2H3Q8	PKP2	GO:0055010	GO_REF:0000107	IEA	UniProtKB:Q99959|ensembl:ENSP00000070846	P	Uncharacterized	protein	PKP2	protein	taxon:30522	20210123	Ensembl
UniProtKB	A0A4W2HIW9	FOXH1	GO:0003222	GO_REF:0000107	IEA	UniProtKB:O88621|ensembl:ENSMUSP00000036591	P	Fork-head	domain-containing	protein	FOXH1	protein	taxon:30522	20210123	Ensembl
UniProtKB	A0A4W2HQV7	ZFPM2	GO:0003221	GO_REF:0000107	IEA	UniProtKB:Q8WW38|ensembl:ENSP00000384179	P	Uncharacterized	protein	ZFPM2	protein	taxon:30522	20210123	Ensembl
UniProtKB	A0A4W2I947	TBX3	GO:0003167	GO_REF:0000107	IEA	UniProtKB:P70324|ensembl:ENSMUSP00000018748	P	TBX	domain-containing	protein	TBX3	protein	taxon:30522	20210123	Ensembl
UniProtKB	A0A4W2I9S5	PPP1R13L	GO:0003229	GO_REF:0000107	IEA	UniProtKB:Q5I1X5|ensembl:ENSMUSP00000047839	P	Uncharacterized	protein	PPP1R13L	protein	taxon:30522	20210123	Ensembl
UniProtKB	A0A4W2IAK2	MYL3	GO:0055010	GO_REF:0000107	IEA	UniProtKB:P08590|ensembl:ENSP00000499406	P	Uncharacterized	protein	MYL3	protein	taxon:30522	20210123	Ensembl
UniProtKB	A0A4W2IEW3	NOG	GO:0003223	GO_REF:0000107	IEA	UniProtKB:P97466|ensembl:ENSMUSP00000061427	P	Noggin	NOG	protein	taxon:30522	20210123	Ensembl
UniProtKB	A0A4W2IPF0	BMPR1A	GO:0003223	GO_REF:0000107	IEA	UniProtKB:P36895|ensembl:ENSMUSP00000035900	P	Receptor	protein	serine/threonine	kinase	BMPR1A	protein	taxon:30522	20210123	Ensembl
UniProtKB	A0A4W2IPF0	BMPR1A	GO:0003222	GO_REF:0000107	IEA	UniProtKB:P36895|ensembl:ENSMUSP00000035900	P	Receptor	protein	serine/threonine	kinase	BMPR1A	protein	taxon:30522	20210123	Ensembl
UniProtKB	A0A4W4F1N0	nrg1	GO:0003222	GO_REF:0000107	IEA	UniProtKB:A0A0R4IBM0|ensembl:ENSDARP00000131493	P	Uncharacterized	protein	nrg1	protein	taxon:8005	20210123	Ensembl
UniProtKB	A0A4W4FBW3	LOC113580022	GO:0003229	GO_REF:0000107	IEA	UniProtKB:E9QCG4|ensembl:ENSDARP00000127596	P	RRM	domain-containing	protein	LOC113580022	protein	taxon:8005	20210123	Ensembl
UniProtKB	A0A4W4G628	LOC113574479	GO:0003223	GO_REF:0000107	IEA	UniProtKB:Q1LXI7|ensembl:ENSDARP00000062586	P	Uncharacterized	protein	LOC113574479	protein	taxon:8005	20210123	Ensembl
UniProtKB	A0A4W4GKL3	mybpc3	GO:0055010	GO_REF:0000107	IEA	UniProtKB:A0A1L1QZU5|ensembl:ENSDARP00000143224	P	Uncharacterized	protein	mybpc3	protein	taxon:8005	20210123	Ensembl
UniProtKB	A0A4W4H1L1	A0A4W4H1L1	GO:0003222	GO_REF:0000107	IEA	UniProtKB:A5D6U9|ensembl:ENSDARP00000089467	P	Neuregulin	2a	protein	taxon:8005	20210123	Ensembl
UniProtKB	A0A4W4H725	gata4	GO:0055010	GO_REF:0000107	IEA	UniProtKB:A0A0R4ILP3|ensembl:ENSDARP00000135304	P	Uncharacterized	protein	gata4	protein	taxon:8005	20210123	Ensembl
UniProtKB	A0A4W4HGL6	A0A4W4HGL6	GO:0055010	GO_REF:0000107	IEA	UniProtKB:E7EYC9|ensembl:ENSDARP00000124963	P	Troponin	T	type	2a	(cardiac)	protein	taxon:8005	20210123	Ensembl
UniProtKB	A0A4W4HL15	mstn	GO:0003222	GO_REF:0000107	IEA	UniProtKB:O42222|ensembl:ENSDARP00000091159	P	Growth/differentiation	factor	8	mstn	protein	taxon:8005	20210123	Ensembl
UniProtKB	A0A4W4HLE3	wwtr1	GO:0003222	GO_REF:0000107	IEA	UniProtKB:Q307I6|ensembl:ENSDARP00000088304	P	WW	domain-containing	protein	wwtr1	protein	taxon:8005	20210123	Ensembl
UniProtKB	A0A4W4HN92	klf2	GO:0003223	GO_REF:0000107	IEA	UniProtKB:Q90XE7|ensembl:ENSDARP00000147221	P	Uncharacterized	protein	klf2	protein	taxon:8005	20210123	Ensembl
UniProtKB	A0A4W5RA50	A0A4W5RA50	GO:0055010	GO_REF:0000107	IEA	UniProtKB:A0A0R4ILP3|ensembl:ENSDARP00000135304	P	GATA	binding	protein	4	protein	taxon:62062	20210123	Ensembl
UniProtKB	A0A4W6D150	gata4	GO:0055010	GO_REF:0000107	IEA	UniProtKB:A0A0R4ILP3|ensembl:ENSDARP00000135304	P	Uncharacterized	protein	gata4	protein	taxon:8187	20210123	Ensembl
UniProtKB	A0A4W6EGY8	LOC108884182	GO:0003223	GO_REF:0000107	IEA	UniProtKB:Q90XE7|ensembl:ENSDARP00000147221	P	Uncharacterized	protein	LOC108884182	protein	taxon:8187	20210123	Ensembl
UniProtKB	A0A4W6EKN7	A0A4W6EKN7	GO:0055010	GO_REF:0000107	IEA	UniProtKB:E7EYC9|ensembl:ENSDARP00000124963	P	Troponin	T	type	2a	(cardiac)	protein	taxon:8187	20210123	Ensembl
UniProtKB	A0A4W6ESM7	A0A4W6ESM7	GO:0055010	GO_REF:0000107	IEA	UniProtKB:A0A1L1QZU5|ensembl:ENSDARP00000143224	P	Myosin	binding	protein	C
UniProtKB	A0A4W6FFU8	mstn	GO:0003222	GO_REF:0000107	IEA	UniProtKB:O42222|ensembl:ENSDARP00000091159	P	Growth/differentiation	factor	8	mstn	protein	taxon:8187	20210123	Ensembl
UniProtKB	A0A4X1SR51	ISL1	GO:0055010	GO_REF:0000107	IEA	UniProtKB:P61372|ensembl:ENSMUSP00000044879	P	Uncharacterized	protein	ISL1	protein	taxon:9823	20210123	Ensembl
UniProtKB	A0A4X1SSE9	FOXC1	GO:0055010	GO_REF:0000107	IEA	UniProtKB:Q61572|ensembl:ENSMUSP00000052196	P	Fork-head	domain-containing	protein	FOXC1	protein	taxon:9823	20210123	Ensembl
UniProtKB	A0A4X1T7T4	FOXC2	GO:0055010	GO_REF:0000107	IEA	UniProtKB:Q61850|ensembl:ENSMUSP00000055290	P	Fork-head	domain-containing	protein	FOXC2	protein	taxon:9823	20210123	Ensembl
UniProtKB	A0A4X1T7W3	A0A4X1T7W3	GO:0055010	GO_REF:0000107	IEA	UniProtKB:P08590|ensembl:ENSP00000499406	P	Uncharacterized	protein	protein	taxon:9823	20210123	Ensembl
UniProtKB	A0A4X1TJK0	TBX5	GO:0003167	GO_REF:0000107	IEA	UniProtKB:P70326|ensembl:ENSMUSP00000018407	P	Uncharacterized	protein	TBX5	protein	taxon:9823	20210123	Ensembl
UniProtKB	A0A4X1TJK0	TBX5	GO:0003166	GO_REF:0000107	IEA	UniProtKB:P70326|ensembl:ENSMUSP00000018407	P	Uncharacterized	protein	TBX5	protein	taxon:9823	20210123	Ensembl
UniProtKB	A0A4X1TJK0	TBX5	GO:0003229	GO_REF:0000107	IEA	UniProtKB:P70326|ensembl:ENSMUSP00000018407	P	Uncharacterized	protein	TBX5	protein	taxon:9823	20210123	Ensembl
UniProtKB	A0A4X1TJW3	PROX1	GO:0055010	GO_REF:0000107	IEA	UniProtKB:P48437|ensembl:ENSMUSP00000135703	P	Prospero	domain-containing	protein	PROX1	protein	taxon:9823	20210123	Ensembl
UniProtKB	A0A4X1TM24	TBX3	GO:0003167	GO_REF:0000107	IEA	UniProtKB:P70324|ensembl:ENSMUSP00000018748	P	TBX	domain-containing	protein	TBX3	protein	taxon:9823	20210123	Ensembl
UniProtKB	A0A4X1TWK9	HAND1	GO:0055010	GO_REF:0000107	IEA	UniProtKB:Q64279|ensembl:ENSMUSP00000046999	P	BHLH	domain-containing	protein	HAND1	protein	taxon:9823	20210123	Ensembl
UniProtKB	A0A4X1TWK9	HAND1	GO:0055010	GO_REF:0000107	IEA	UniProtKB:O96004|ensembl:ENSP00000231121	P	BHLH	domain-containing	protein	HAND1	protein	taxon:9823	20210123	Ensembl
UniProtKB	A0A4X1U3M3	MYL2	GO:0055010	GO_REF:0000107	IEA	UniProtKB:P10916|ensembl:ENSP00000228841	P	Uncharacterized	protein	MYL2	protein	taxon:9823	20210123	Ensembl
UniProtKB	A0A4X1UCP4	NKX2-5	GO:0003221	GO_REF:0000107	IEA	UniProtKB:P52952|ensembl:ENSP00000327758	P	Homeobox	protein	NK-2	homolog	E	NKX2-5	protein	taxon:9823	20210123	Ensembl
UniProtKB	A0A4X1UFJ5	A0A4X1UFJ5	GO:0055010	GO_REF:0000107	IEA	UniProtKB:Q8R3K3|ensembl:ENSMUSP00000022153	P	Pentatricopeptide	repeat-containing	protein	2
UniProtKB	A0A4X1URL1	DLL4	GO:0003222	GO_REF:0000107	IEA	UniProtKB:Q9JI71|ensembl:ENSMUSP00000099575	P	Delta-like	protein	DLL4	protein	taxon:9823	20210123	Ensembl
UniProtKB	A0A4X1V116	POU4F1	GO:0003223	GO_REF:0000107	IEA	UniProtKB:P17208|ensembl:ENSMUSP00000060798	P	POU	domain	protein	POU4F1	protein	taxon:9823	20210123	Ensembl
UniProtKB	A0A4X1V8S0	RBPJ	GO:0003222	GO_REF:0000107	IEA	UniProtKB:P31266|ensembl:ENSMUSP00000040694	P	Uncharacterized	protein	RBPJ	protein	taxon:9823	20210123	Ensembl
UniProtKB	A0A4X1VGM2	BMPR1A	GO:0003222	GO_REF:0000107	IEA	UniProtKB:P36895|ensembl:ENSMUSP00000035900	P	Receptor	protein	serine/threonine	kinase	BMPR1A	protein	taxon:9823	20210123	Ensembl
UniProtKB	A0A4X1VGM2	BMPR1A	GO:0003223	GO_REF:0000107	IEA	UniProtKB:P36895|ensembl:ENSMUSP00000035900	P	Receptor	protein	serine/threonine	kinase	BMPR1A	protein	taxon:9823	20210123	Ensembl
UniProtKB	A0A4X1W9X6	BMP10	GO:0055010	GO_REF:0000107	IEA	UniProtKB:Q9R229|ensembl:ENSMUSP00000032125	P	TGF_BETA_2	domain-containing	protein	BMP10	protein	taxon:9823	20210123	Ensembl
UniProtKB	A0A4X2JLD2	PPP1R13L	GO:0003229	GO_REF:0000107	IEA	UniProtKB:Q5I1X5|ensembl:ENSMUSP00000047839	P	Protein	phosphatase	1	regulatory	subunit	13	like	PPP1R13L	protein	taxon:29139	20210123	Ensembl
UniProtKB	A0A4X2JMP6	SMAD7	GO:0055010	GO_REF:0000107	IEA	UniProtKB:O35253|ensembl:ENSMUSP00000026999	P	Mothers	against	decapentaplegic	homolog	SMAD7	protein	taxon:29139	20210123	Ensembl
UniProtKB	A0A4X2JMV8	ISL1	GO:0055010	GO_REF:0000107	IEA	UniProtKB:P61372|ensembl:ENSMUSP00000044879	P	ISL	LIM	homeobox	1	ISL1	protein	taxon:29139	20210123	Ensembl
UniProtKB	A0A4X2JRV4	COL11A1	GO:0055010	GO_REF:0000107	IEA	UniProtKB:Q61245|ensembl:ENSMUSP00000089793	P	Fibrillar	collagen	NC1	domain-containing	protein	COL11A1	protein	taxon:29139	20210123	Ensembl
UniProtKB	A0A4X2JWJ0	SMAD4	GO:0003220	GO_REF:0000107	IEA	UniProtKB:P97471|ensembl:ENSMUSP00000025393	P	Mothers	against	decapentaplegic	homolog	SMAD4	protein	taxon:29139	20210123	Ensembl
UniProtKB	A0A4X2JWN5	TNNC1	GO:0055010	GO_REF:0000107	IEA	UniProtKB:P63316|ensembl:ENSP00000232975	P	Troponin	C1
UniProtKB	A0A4X2JYC5	TNNI1	GO:0055010	GO_REF:0000107	IEA	UniProtKB:Q9WUZ5|ensembl:ENSMUSP00000123509	P	Troponin	I1
UniProtKB	A0A4X2JYW8	DSP	GO:0003223	GO_REF:0000107	IEA	UniProtKB:E9Q557|ensembl:ENSMUSP00000115062	P	SH3	domain-containing	protein	DSP	protein	taxon:29139	20210123	Ensembl
UniProtKB	A0A4X2JZI4	ZMPSTE24	GO:0003229	GO_REF:0000107	IEA	UniProtKB:Q80W54|ensembl:ENSMUSP00000053900	P	CAAX	prenyl	protease	ZMPSTE24	protein	taxon:29139	20210123	Ensembl
UniProtKB	A0A4X2K2C6	TGFB1	GO:0055010	GO_REF:0000107	IEA	UniProtKB:P04202|ensembl:ENSMUSP00000002678	P	Transforming	growth	factor	beta	TGFB1	protein	taxon:29139	20210123	Ensembl
UniProtKB	A0A4X2K2T2	FOXC1	GO:0055010	GO_REF:0000107	IEA	UniProtKB:Q61572|ensembl:ENSMUSP00000052196	P	Fork-head	domain-containing	protein	FOXC1	protein	taxon:29139	20210123	Ensembl
UniProtKB	A0A4X2K2V6	TBX5	GO:0003229	GO_REF:0000107	IEA	UniProtKB:P70326|ensembl:ENSMUSP00000018407	P	T-box	transcription	factor	5	TBX5	protein	taxon:29139	20210123	Ensembl
UniProtKB	A0A4X2K2V6	TBX5	GO:0003167	GO_REF:0000107	IEA	UniProtKB:P70326|ensembl:ENSMUSP00000018407	P	T-box	transcription	factor	5	TBX5	protein	taxon:29139	20210123	Ensembl
UniProtKB	A0A4X2K2V6	TBX5	GO:0003166	GO_REF:0000107	IEA	UniProtKB:P70326|ensembl:ENSMUSP00000018407	P	T-box	transcription	factor	5	TBX5	protein	taxon:29139	20210123	Ensembl
UniProtKB	A0A4X2K3L2	RBPJ	GO:0003222	GO_REF:0000107	IEA	UniProtKB:P31266|ensembl:ENSMUSP00000040694	P	Recombination	signal	binding	protein	for	immunoglobulin	kappa	J	region	RBPJ	protein	taxon:29139	20210123	Ensembl
UniProtKB	A0A4X2K480	HAND1	GO:0055010	GO_REF:0000107	IEA	UniProtKB:O96004|ensembl:ENSP00000231121	P	BHLH	domain-containing	protein	HAND1	protein	taxon:29139	20210123	Ensembl
UniProtKB	A0A4X2K480	HAND1	GO:0055010	GO_REF:0000107	IEA	UniProtKB:Q64279|ensembl:ENSMUSP00000046999	P	BHLH	domain-containing	protein	HAND1	protein	taxon:29139	20210123	Ensembl
UniProtKB	A0A4X2K5Z6	PKP2	GO:0055010	GO_REF:0000107	IEA	UniProtKB:Q99959|ensembl:ENSP00000070846	P	Plakophilin	2	PKP2	protein	taxon:29139	20210123	Ensembl
UniProtKB	A0A4X2KAM9	TBX3	GO:0003167	GO_REF:0000107	IEA	UniProtKB:P70324|ensembl:ENSMUSP00000018748	P	TBX	domain-containing	protein	TBX3	protein	taxon:29139	20210123	Ensembl
UniProtKB	A0A4X2KCT1	MED1	GO:0003222	GO_REF:0000107	IEA	UniProtKB:Q925J9|ensembl:ENSMUSP00000103169	P	Mediator	of	RNA	polymerase	II	transcription	subunit	1	MED1	protein	taxon:29139	20210123	Ensembl
UniProtKB	A0A4X2KEL3	ZFPM2	GO:0003221	GO_REF:0000107	IEA	UniProtKB:Q8WW38|ensembl:ENSP00000384179	P	Zinc	finger	protein
UniProtKB	A0A4X2KF84	POU4F1	GO:0003223	GO_REF:0000107	IEA	UniProtKB:P17208|ensembl:ENSMUSP00000060798	P	POU	domain	protein	POU4F1	protein	taxon:29139	20210123	Ensembl
UniProtKB	A0A4X2KG89	NOTCH1	GO:0003222	GO_REF:0000107	IEA	UniProtKB:Q01705|ensembl:ENSMUSP00000028288	P	Neurogenic	locus	notch	homolog	protein	1	NOTCH1	protein	taxon:29139	20210123	Ensembl
UniProtKB	A0A4X2KJT6	DLL4	GO:0003222	GO_REF:0000107	IEA	UniProtKB:Q9JI71|ensembl:ENSMUSP00000099575	P	Delta-like	protein	DLL4	protein	taxon:29139	20210123	Ensembl
UniProtKB	A0A4X2KXW8	PROX1	GO:0055010	GO_REF:0000107	IEA	UniProtKB:P48437|ensembl:ENSMUSP00000135703	P	Prospero	domain-containing	protein	PROX1	protein	taxon:29139	20210123	Ensembl
UniProtKB	A0A4X2KZM5	NOG	GO:0003223	GO_REF:0000107	IEA	UniProtKB:P97466|ensembl:ENSMUSP00000061427	P	Noggin	NOG	protein	taxon:29139	20210123	Ensembl
UniProtKB	A0A4X2L0B2	BMP10	GO:0055010	GO_REF:0000107	IEA	UniProtKB:Q9R229|ensembl:ENSMUSP00000032125	P	TGF_BETA_2	domain-containing	protein	BMP10	protein	taxon:29139	20210123	Ensembl
UniProtKB	A0A4X2LFP4	BMPR1A	GO:0003222	GO_REF:0000107	IEA	UniProtKB:P36895|ensembl:ENSMUSP00000035900	P	Receptor	protein	serine/threonine	kinase	BMPR1A	protein	taxon:29139	20210123	Ensembl
UniProtKB	A0A4X2LFP4	BMPR1A	GO:0003223	GO_REF:0000107	IEA	UniProtKB:P36895|ensembl:ENSMUSP00000035900	P	Receptor	protein	serine/threonine	kinase	BMPR1A	protein	taxon:29139	20210123	Ensembl
UniProtKB	A0A4X2LPZ4	FOXC2	GO:0055010	GO_REF:0000107	IEA	UniProtKB:Q61850|ensembl:ENSMUSP00000055290	P	Fork-head	domain-containing	protein	FOXC2	protein	taxon:29139	20210123	Ensembl
UniProtKB	A0A4X2LTH5	PTCD2	GO:0055010	GO_REF:0000107	IEA	UniProtKB:Q8R3K3|ensembl:ENSMUSP00000022153	P	Pentatricopeptide	repeat-containing	protein	2
UniProtKB	A0A4X2LY98	IRX3	GO:0003165	GO_REF:0000107	IEA	UniProtKB:P81067|ensembl:ENSMUSP00000091002	P	Homeobox	domain-containing	protein	IRX3	protein	taxon:29139	20210123	Ensembl
UniProtKB	A0A4X2LY98	IRX3	GO:0060932	GO_REF:0000107	IEA	UniProtKB:P81067|ensembl:ENSMUSP00000091002	P	Homeobox	domain-containing	protein	IRX3	protein	taxon:29139	20210123	Ensembl
UniProtKB	A0A4X2LY98	IRX3	GO:0003167	GO_REF:0000107	IEA	UniProtKB:P81067|ensembl:ENSMUSP00000091002	P	Homeobox	domain-containing	protein	IRX3	protein	taxon:29139	20210123	Ensembl
UniProtKB	A0A4X2M3G4	FOXH1	GO:0003222	GO_REF:0000107	IEA	UniProtKB:O88621|ensembl:ENSMUSP00000036591	P	Fork-head	domain-containing	protein	FOXH1	protein	taxon:29139	20210123	Ensembl
UniProtKB	A0A4X2M644	MYH7	GO:0055010	GO_REF:0000107	IEA	UniProtKB:P12883|ensembl:ENSP00000347507	P	Myosin	heavy	chain	7	MYH7	protein	taxon:29139	20210123	Ensembl
UniProtKB	A0A4X2M9X6	HEY2	GO:0003222	GO_REF:0000107	IEA	UniProtKB:Q9QUS4|ensembl:ENSMUSP00000019924	P	Hes	related	family	bHLH	transcription	factor	with	YRPW	motif	2	HEY2	protein	taxon:29139	20210123	Ensembl
UniProtKB	A0A4X2MCT0	MYL2	GO:0055010	GO_REF:0000107	IEA	UniProtKB:P10916|ensembl:ENSP00000228841	P	Myosin	light	chain	2	MYL2	protein	taxon:29139	20210123	Ensembl
UniProtKB	A0A5F4BRH0	ZFPM2	GO:0003221	GO_REF:0000107	IEA	UniProtKB:Q8WW38|ensembl:ENSP00000384179	P	Zinc	finger	protein
UniProtKB	A0A5F4CED2	SMAD4	GO:0003220	GO_REF:0000107	IEA	UniProtKB:P97471|ensembl:ENSMUSP00000025393	P	Mothers	against	decapentaplegic	homolog	SMAD4	protein	taxon:9615	20210123	Ensembl
UniProtKB	A0A5F4CHE1	COL11A1	GO:0055010	GO_REF:0000107	IEA	UniProtKB:Q61245|ensembl:ENSMUSP00000089793	P	Fibrillar	collagen	NC1	domain-containing	protein	COL11A1	protein	taxon:9615	20210123	Ensembl
UniProtKB	A0A5F4CHS5	MYH7	GO:0055010	GO_REF:0000107	IEA	UniProtKB:P13533|ensembl:ENSP00000386041	P	Myosin-7	MYH7	protein	taxon:9615	20210123	Ensembl
UniProtKB	A0A5F4D999	PKP2	GO:0055010	GO_REF:0000107	IEA	UniProtKB:Q99959|ensembl:ENSP00000070846	P	Plakophilin	2	PKP2	protein	taxon:9615	20210123	Ensembl
UniProtKB	A0A5F4DFK0	RBPJ	GO:0003222	GO_REF:0000107	IEA	UniProtKB:P31266|ensembl:ENSMUSP00000040694	P	Recombination	signal	binding	protein	for	immunoglobulin	kappa	J	region	RBPJ	protein	taxon:9615	20210123	Ensembl
UniProtKB	A0A5F4DI27	MYL2	GO:0055010	GO_REF:0000107	IEA	UniProtKB:P10916|ensembl:ENSP00000228841	P	Myosin	light	chain	2	MYL2	protein	taxon:9615	20210123	Ensembl
UniProtKB	A0A5F4VQZ7	MYL3	GO:0055010	GO_REF:0000107	IEA	UniProtKB:P08590|ensembl:ENSP00000499406	P	Uncharacterized	protein	MYL3	protein	taxon:9483	20210123	Ensembl
UniProtKB	A0A5F4W1H5	PPP1R13L	GO:0003229	GO_REF:0000107	IEA	UniProtKB:Q5I1X5|ensembl:ENSMUSP00000047839	P	Uncharacterized	protein	PPP1R13L	protein	taxon:9483	20210123	Ensembl
UniProtKB	A0A5F4WDM1	NKX2-5	GO:0003221	GO_REF:0000107	IEA	UniProtKB:P52952|ensembl:ENSP00000327758	P	Homeobox	protein	NK-2	homolog	E	NKX2-5	protein	taxon:9483	20210123	Ensembl
UniProtKB	A0A5F5PIP8	POU4F1	GO:0003223	GO_REF:0000107	IEA	UniProtKB:P17208|ensembl:ENSMUSP00000060798	P	POU	domain	protein	POU4F1	protein	taxon:9796	20210123	Ensembl
UniProtKB	A0A5F5PP59	MYH7	GO:0055010	GO_REF:0000107	IEA	UniProtKB:P13533|ensembl:ENSP00000386041	P	Myosin-7	MYH7	protein	taxon:9796	20210123	Ensembl
UniProtKB	A0A5F5PX94	TBX3	GO:0003167	GO_REF:0000107	IEA	UniProtKB:P70324|ensembl:ENSMUSP00000018748	P	TBX	domain-containing	protein	TBX3	protein	taxon:9796	20210123	Ensembl
UniProtKB	A0A5F5PZG0	COL11A1	GO:0055010	GO_REF:0000107	IEA	UniProtKB:Q61245|ensembl:ENSMUSP00000089793	P	Fibrillar	collagen	NC1	domain-containing	protein	COL11A1	protein	taxon:9796	20210123	Ensembl
UniProtKB	A0A5F5XGB7	PPP1R13L	GO:0003229	GO_REF:0000107	IEA	UniProtKB:Q5I1X5|ensembl:ENSMUSP00000047839	P	ANK_REP_REGION	domain-containing	protein	PPP1R13L	protein	taxon:9685	20210123	Ensembl
UniProtKB	A0A5F5XPQ7	PTCD2	GO:0055010	GO_REF:0000107	IEA	UniProtKB:Q8R3K3|ensembl:ENSMUSP00000022153	P	Pentatricopeptide	repeat-containing	protein	2
UniProtKB	A0A5F5XTR7	MYL2	GO:0055010	GO_REF:0000107	IEA	UniProtKB:P10916|ensembl:ENSP00000228841	P	Myosin	light	chain	2	MYL2	protein	taxon:9685	20210123	Ensembl
UniProtKB	A0A5F5XYQ8	TNNI1	GO:0055010	GO_REF:0000107	IEA	UniProtKB:Q9WUZ5|ensembl:ENSMUSP00000123509	P	Uncharacterized	protein	TNNI1	protein	taxon:9685	20210123	Ensembl
UniProtKB	A0A5F7ZA20	MED1	GO:0003222	GO_REF:0000107	IEA	UniProtKB:Q925J9|ensembl:ENSMUSP00000103169	P	Mediator	of	RNA	polymerase	II	transcription	subunit	1	MED1	protein	taxon:9544	20210123	Ensembl
UniProtKB	A0A5F7ZGN8	SMAD7	GO:0055010	GO_REF:0000107	IEA	UniProtKB:O35253|ensembl:ENSMUSP00000026999	P	Mothers	against	decapentaplegic	homolog	SMAD7	protein	taxon:9544	20210123	Ensembl
UniProtKB	A0A5F7ZH16	ISL1	GO:0055010	GO_REF:0000107	IEA	UniProtKB:P61372|ensembl:ENSMUSP00000044879	P	ISL	LIM	homeobox	1	ISL1	protein	taxon:9544	20210123	Ensembl
UniProtKB	A0A5F7ZN66	DLL4	GO:0003222	GO_REF:0000107	IEA	UniProtKB:Q9JI71|ensembl:ENSMUSP00000099575	P	Delta-like	protein	DLL4	protein	taxon:9544	20210123	Ensembl
UniProtKB	A0A5F7ZSJ0	EGK_01663	GO:0055010	GO_REF:0000107	IEA	UniProtKB:P48437|ensembl:ENSMUSP00000135703	P	Prospero	domain-containing	protein	EGK_01663	protein	taxon:9544	20210123	Ensembl
UniProtKB	A0A5F8A483	EGK_17142	GO:0003221	GO_REF:0000107	IEA	UniProtKB:P52952|ensembl:ENSP00000327758	P	Homeobox	protein	NK-2	homolog	E	EGK_17142	protein	taxon:9544	20210123	Ensembl
UniProtKB	A0A5F8A4K1	ZFPM2	GO:0003221	GO_REF:0000107	IEA	UniProtKB:Q8WW38|ensembl:ENSP00000384179	P	Zinc	finger	protein
UniProtKB	A0A5F8A8P8	FOXC2	GO:0055010	GO_REF:0000107	IEA	UniProtKB:Q61850|ensembl:ENSMUSP00000055290	P	Fork-head	domain-containing	protein	FOXC2	protein	taxon:9544	20210123	Ensembl
UniProtKB	A0A5F8ADS0	TNNC1	GO:0055010	GO_REF:0000107	IEA	UniProtKB:P63316|ensembl:ENSP00000232975	P	Troponin	C1
UniProtKB	A0A5F8AFH7	ENG	GO:0003222	GO_REF:0000107	IEA	UniProtKB:Q63961|ensembl:ENSMUSP00000009705	P	ZP	domain-containing	protein	ENG	protein	taxon:9544	20210123	Ensembl
UniProtKB	A0A5F8ALS4	LRP2	GO:0003223	GO_REF:0000107	IEA	UniProtKB:A2ARV4|ensembl:ENSMUSP00000079752	P	LDL	receptor	related	protein	2	LRP2	protein	taxon:9544	20210123	Ensembl
UniProtKB	A0A5F8API3	EGK_04228	GO:0003167	GO_REF:0000107	IEA	UniProtKB:P70324|ensembl:ENSMUSP00000018748	P	TBX	domain-containing	protein	EGK_04228	protein	taxon:9544	20210123	Ensembl
UniProtKB	A0A5G2R1W3	RYR2	GO:0003220	GO_REF:0000107	IEA	UniProtKB:E9Q401|ensembl:ENSMUSP00000021750	P	Ryanodine	receptor	2	RYR2	protein	taxon:9823	20210123	Ensembl
UniProtKB	A0A5G2R2I1	PKP2	GO:0055010	GO_REF:0000107	IEA	UniProtKB:Q99959|ensembl:ENSP00000070846	P	Plakophilin	2	PKP2	protein	taxon:9823	20210123	Ensembl
UniProtKB	A0A5G2R2R6	LOC100736765	GO:0055010	GO_REF:0000107	IEA	UniProtKB:P13533|ensembl:ENSP00000386041	P	Uncharacterized	protein	LOC100736765	protein	taxon:9823	20210123	Ensembl
UniProtKB	A0A5G2RKA4	COL11A1	GO:0055010	GO_REF:0000107	IEA	UniProtKB:Q61245|ensembl:ENSMUSP00000089793	P	Fibrillar	collagen	NC1	domain-containing	protein	COL11A1	protein	taxon:9823	20210123	Ensembl
UniProtKB	A0A5K1U8C7	BMPR1A	GO:0003222	GO_REF:0000107	IEA	UniProtKB:P36895|ensembl:ENSMUSP00000035900	P	Receptor	protein	serine/threonine	kinase	BMPR1A	protein	taxon:9483	20210123	Ensembl
UniProtKB	A0A5K1U8C7	BMPR1A	GO:0003223	GO_REF:0000107	IEA	UniProtKB:P36895|ensembl:ENSMUSP00000035900	P	Receptor	protein	serine/threonine	kinase	BMPR1A	protein	taxon:9483	20210123	Ensembl
UniProtKB	A0A6D2VTJ1	CK820_G0019361	GO:0003165	GO_REF:0000107	IEA	UniProtKB:Q14126|ensembl:ENSP00000261590	P	DSG2	isoform	1	CK820_G0019361	protein	taxon:9598	20210123	Ensembl
UniProtKB	A0A6D2VUX8	CK820_G0015300	GO:0055010	GO_REF:0000107	IEA	UniProtKB:Q9R229|ensembl:ENSMUSP00000032125	P	TGF_BETA_2	domain-containing	protein	CK820_G0015300	protein	taxon:9598	20210123	Ensembl
UniProtKB	A0A6D2W728	CK820_G0029664	GO:0055010	GO_REF:0000107	IEA	UniProtKB:P12883|ensembl:ENSP00000347507	P	MYH7	isoform	1	CK820_G0029664	protein	taxon:9598	20210123	Ensembl
UniProtKB	A0A6D2W7D3	CK820_G0049439	GO:0003229	GO_REF:0000107	IEA	UniProtKB:Q5I1X5|ensembl:ENSMUSP00000047839	P	PPP1R13L	isoform	1	CK820_G0049439	protein	taxon:9598	20210123	Ensembl
UniProtKB	A0A6D2W7J1	CK820_G0015832	GO:0003167	GO_REF:0000107	IEA	UniProtKB:P70326|ensembl:ENSMUSP00000018407	P	TBX5	isoform	1	CK820_G0015832	protein	taxon:9598	20210123	Ensembl
UniProtKB	A0A6D2W7J1	CK820_G0015832	GO:0003166	GO_REF:0000107	IEA	UniProtKB:P70326|ensembl:ENSMUSP00000018407	P	TBX5	isoform	1	CK820_G0015832	protein	taxon:9598	20210123	Ensembl
UniProtKB	A0A6D2W7J1	CK820_G0015832	GO:0003229	GO_REF:0000107	IEA	UniProtKB:P70326|ensembl:ENSMUSP00000018407	P	TBX5	isoform	1	CK820_G0015832	protein	taxon:9598	20210123	Ensembl
UniProtKB	A0A6D2WA09	CK820_G0016687	GO:0003167	GO_REF:0000107	IEA	UniProtKB:P81067|ensembl:ENSMUSP00000091002	P	Homeobox	domain-containing	protein	CK820_G0016687	protein	taxon:9598	20210123	Ensembl
UniProtKB	A0A6D2WA09	CK820_G0016687	GO:0003165	GO_REF:0000107	IEA	UniProtKB:P81067|ensembl:ENSMUSP00000091002	P	Homeobox	domain-containing	protein	CK820_G0016687	protein	taxon:9598	20210123	Ensembl
UniProtKB	A0A6D2WA09	CK820_G0016687	GO:0060932	GO_REF:0000107	IEA	UniProtKB:P81067|ensembl:ENSMUSP00000091002	P	Homeobox	domain-containing	protein	CK820_G0016687	protein	taxon:9598	20210123	Ensembl
UniProtKB	A0A6D2WRI6	CK820_G0042485	GO:0055010	GO_REF:0000107	IEA	UniProtKB:Q99959|ensembl:ENSP00000070846	P	PKP2	isoform	1	CK820_G0042485	protein	taxon:9598	20210123	Ensembl
UniProtKB	A0A6D2WUM2	CK820_G0017230	GO:0003223	GO_REF:0000107	IEA	UniProtKB:E9Q557|ensembl:ENSMUSP00000115062	P	SH3	domain-containing	protein	CK820_G0017230	protein	taxon:9598	20210123	Ensembl
UniProtKB	A0A6D2WY60	CK820_G0012288	GO:0003222	GO_REF:0000107	IEA	UniProtKB:Q63961|ensembl:ENSMUSP00000009705	P	ZP	domain-containing	protein	CK820_G0012288	protein	taxon:9598	20210123	Ensembl
UniProtKB	A0A6D2X480	CK820_G0038712	GO:0055010	GO_REF:0000107	IEA	UniProtKB:Q9WUZ5|ensembl:ENSMUSP00000123509	P	TNNI1	isoform	1	CK820_G0038712	protein	taxon:9598	20210123	Ensembl
UniProtKB	A0A6D2X4M6	CK820_G0004978	GO:0055010	GO_REF:0000107	IEA	UniProtKB:P63316|ensembl:ENSP00000232975	P	TNNC1	isoform	1	CK820_G0004978	protein	taxon:9598	20210123	Ensembl
UniProtKB	A0A6D2X4Z4	CK820_G0012656	GO:0055010	GO_REF:0000107	IEA	UniProtKB:P48437|ensembl:ENSMUSP00000135703	P	Prospero	domain-containing	protein	CK820_G0012656	protein	taxon:9598	20210123	Ensembl
UniProtKB	A0A6D2X8J1	CK820_G0011466	GO:0003220	GO_REF:0000107	IEA	UniProtKB:P97471|ensembl:ENSMUSP00000025393	P	Mothers	against	decapentaplegic	homolog	CK820_G0011466	protein	taxon:9598	20210123	Ensembl
UniProtKB	A0A6D2XBG7	CK820_G0015912	GO:0055010	GO_REF:0000107	IEA	UniProtKB:P10916|ensembl:ENSP00000228841	P	MYL2	isoform	2	CK820_G0015912	protein	taxon:9598	20210123	Ensembl
UniProtKB	A0A6D2XGF7	CK820_G0012017	GO:0003222	GO_REF:0000107	IEA	UniProtKB:Q01705|ensembl:ENSMUSP00000028288	P	Neurogenic	locus	notch	homolog	protein	1	CK820_G0012017	protein	taxon:9598	20210123	Ensembl
UniProtKB	A0A6D2XHV7	CK820_G0030509	GO:0055010	GO_REF:0000107	IEA	UniProtKB:P04202|ensembl:ENSMUSP00000002678	P	Transforming	growth	factor	beta	CK820_G0030509	protein	taxon:9598	20210123	Ensembl
UniProtKB	A0A6D2XKR4	CK820_G0025733	GO:0003221	GO_REF:0000107	IEA	UniProtKB:P52952|ensembl:ENSP00000327758	P	Homeobox	protein	NK-2	homolog	E	CK820_G0025733	protein	taxon:9598	20210123	Ensembl
UniProtKB	A0A6D2XKT8	CK820_G0020814	GO:0055010	GO_REF:0000107	IEA	UniProtKB:Q61245|ensembl:ENSMUSP00000089793	P	Fibrillar	collagen	NC1	domain-containing	protein	CK820_G0020814	protein	taxon:9598	20210123	Ensembl
UniProtKB	A0A6D2XKY4	CK820_G0010149	GO:0055010	GO_REF:0000107	IEA	UniProtKB:Q64279|ensembl:ENSMUSP00000046999	P	BHLH	domain-containing	protein	CK820_G0010149	protein	taxon:9598	20210123	Ensembl
UniProtKB	A0A6D2XKY4	CK820_G0010149	GO:0055010	GO_REF:0000107	IEA	UniProtKB:O96004|ensembl:ENSP00000231121	P	BHLH	domain-containing	protein	CK820_G0010149	protein	taxon:9598	20210123	Ensembl
UniProtKB	A0A6D2XQB5	CK820_G0017348	GO:0055010	GO_REF:0000107	IEA	UniProtKB:Q61572|ensembl:ENSMUSP00000052196	P	Fork-head	domain-containing	protein	CK820_G0017348	protein	taxon:9598	20210123	Ensembl
UniProtKB	A0A6D2XRM3	CK820_G0015826	GO:0003167	GO_REF:0000107	IEA	UniProtKB:P70324|ensembl:ENSMUSP00000018748	P	TBX	domain-containing	protein	CK820_G0015826	protein	taxon:9598	20210123	Ensembl
UniProtKB	A0A6D2Y1N5	CK820_G0020947	GO:0003223	GO_REF:0000107	IEA	UniProtKB:P97466|ensembl:ENSMUSP00000061427	P	Noggin	CK820_G0020947	protein	taxon:9598	20210123	Ensembl
UniProtKB	A0A6D2Y2Y3	CK820_G0029474	GO:0055010	GO_REF:0000107	IEA	UniProtKB:Q61850|ensembl:ENSMUSP00000055290	P	Fork-head	domain-containing	protein	CK820_G0029474	protein	taxon:9598	20210123	Ensembl
UniProtKB	A0A6D2Y3J3	CK820_G0039169	GO:0003222	GO_REF:0000107	IEA	UniProtKB:Q925J9|ensembl:ENSMUSP00000103169	P	Mediator	of	RNA	polymerase	II	transcription	subunit	1	CK820_G0039169	protein	taxon:9598	20210123	Ensembl
UniProtKB	A0A6D2Y801	CK820_G0040542	GO:0055010	GO_REF:0000107	IEA	UniProtKB:P61372|ensembl:ENSMUSP00000044879	P	ISL1	isoform	1	CK820_G0040542	protein	taxon:9598	20210123	Ensembl
UniProtKB	A1L1W0	mybpc3	GO:0055010	PMID:25281569	IMP	ZFIN:ZDB-MRPHLNO-131127-1	P	Myosin	binding	protein	C
UniProtKB	A2AJK6	Chd7	GO:0003222	PMID:26102480	IMP	MGI:MGI:2176467|MGI:MGI:4433295	P	Chromodomain-helicase-DNA-binding	protein	7	Chd7	protein	taxon:10090	20160311	MGI
UniProtKB	A2AJK6	Chd7	GO:0003226	PMID:26102480	IMP	MGI:MGI:2450311|MGI:MGI:4433295	P	Chromodomain-helicase-DNA-binding	protein	7	Chd7	protein	taxon:10090	20160311	MGI
UniProtKB	A2ARV4	Lrp2	GO:0003223	PMID:26822476	IMP	P	Low-density	lipoprotein	receptor-related	protein	2	Lrp2	protein	taxon:10090	20170809	UniProt
UniProtKB	A2SZB8	FOXC2	GO:0055010	GO_REF:0000107	IEA	UniProtKB:Q61850|ensembl:ENSMUSP00000055290	P	Fork-head	domain-containing	protein	FOXC2	protein	taxon:9796	20210123	Ensembl
UniProtKB	A2VDX5	IRX3	GO:0060932	GO_REF:0000107	IEA	UniProtKB:P81067|ensembl:ENSMUSP00000091002	P	Homeobox	domain-containing	protein	IRX3	protein	taxon:9913	20210123	Ensembl
UniProtKB	A2VDX5	IRX3	GO:0003165	GO_REF:0000107	IEA	UniProtKB:P81067|ensembl:ENSMUSP00000091002	P	Homeobox	domain-containing	protein	IRX3	protein	taxon:9913	20210123	Ensembl
UniProtKB	A2VDX5	IRX3	GO:0003167	GO_REF:0000107	IEA	UniProtKB:P81067|ensembl:ENSMUSP00000091002	P	Homeobox	domain-containing	protein	IRX3	protein	taxon:9913	20210123	Ensembl
UniProtKB	A5A754	FGFR2	GO:0055010	GO_REF:0000024	ISS	UniProtKB:P21803	P	Fibroblast	growth	factor	receptor	FGFR2	protein	taxon:9823	20101105	UniProt
UniProtKB	A5D6U9	nrg2a	GO:0003222	PMID:27926871	IMP	ZFIN:ZDB-GENO-170523-2	P	Neuregulin	2a	nrg2a
UniProtKB	A6H796	ISL1	GO:0055010	GO_REF:0000107	IEA	UniProtKB:P61372|ensembl:ENSMUSP00000044879	P	ISL	LIM	homeobox	1	ISL1	protein	taxon:9913	20210123	Ensembl
UniProtKB	A7E310	FGFR2	GO:0055010	GO_REF:0000024	ISS	UniProtKB:P21803	P	Receptor	protein-tyrosine	kinase	FGFR2	protein	taxon:9913	20101105	UniProt
UniProtKB	A7YFC9	SMAX5B_007129	GO:0003222	GO_REF:0000107	IEA	UniProtKB:O42222|ensembl:ENSDARP00000091159	P	Growth/differentiation	factor	8	SMAX5B_007129	protein	taxon:52904	20210123	Ensembl
UniProtKB	A8E586	tnnt2a	GO:0055010	PMID:21245263	IMP	ZFIN:ZDB-MRPHLNO-110616-1	P	Troponin	T2
UniProtKB	A9XHY5	TNNC1	GO:0055010	GO_REF:0000107	IEA	UniProtKB:P63316|ensembl:ENSP00000232975	P	Troponin	C	slow	type	TNNC1	protein	taxon:9646	20210123	Ensembl
UniProtKB	B0JYL0	SMAD4	GO:0003220	GO_REF:0000107	IEA	UniProtKB:P97471|ensembl:ENSMUSP00000025393	P	Mothers	against	decapentaplegic	homolog	SMAD4	protein	taxon:9913	20210123	Ensembl
UniProtKB	B0LPN4	Ryr2	GO:0003220	GO_REF:0000096	ISO	RGD:1557868	P	Ryanodine	receptor	2	Ryr2	protein	taxon:10116	20201118	RGD
UniProtKB	B2RQQ1	Myh6	GO:0055010	GO_REF:0000107	IEA	UniProtKB:P13533|ensembl:ENSP00000386041	P	Myosin
UniProtKB	B2RXX9	Myh7	GO:0055010	GO_REF:0000107	IEA	UniProtKB:P12883|ensembl:ENSP00000347507	P	Myosin
UniProtKB	B3DK99	nrg1	GO:0003222	PMID:29265764	IMP	ZFIN:ZDB-GENO-180709-6	P	Neuregulin	1	nrg1	protein	taxon:7955	20180709	ZFIN
UniProtKB	B8XVN4	NOG	GO:0003223	GO_REF:0000107	IEA	UniProtKB:P97466|ensembl:ENSMUSP00000061427	P	Noggin	NOG	protein	taxon:9823	20210123	Ensembl
UniProtKB	B9VQK7	nrg1	GO:0003222	PMID:29265764	IMP	ZFIN:ZDB-GENO-180709-6	P	Neuregulin	1	type	IIa	isoform	nrg1	protein	taxon:7955	20180709	ZFIN
UniProtKB	B9VQK8	nrg1	GO:0003222	PMID:29265764	IMP	ZFIN:ZDB-GENO-180709-6	P	Neuregulin	1	type	IIb1	isoform	nrg1	protein	taxon:7955	20180709	ZFIN
UniProtKB	B9VQK9	nrg1	GO:0003222	PMID:29265764	IMP	ZFIN:ZDB-GENO-180709-6	P	Neuregulin	1	type	IIb12	isoform	nrg1	protein	taxon:7955	20180709	ZFIN
UniProtKB	B9VQL0	nrg1	GO:0003222	PMID:29265764	IMP	ZFIN:ZDB-GENO-180709-6	P	EGF-like	domain-containing	protein	nrg1	protein	taxon:7955	20180709	ZFIN
UniProtKB	B9VQL1	nrg2a	GO:0003222	PMID:27926871	IMP	ZFIN:ZDB-GENO-170523-2	P	Neuregulin	2a	a1	isoform	nrg2a	protein	taxon:7955	20170523	ZFIN
UniProtKB	B9VQL2	nrg2a	GO:0003222	PMID:27926871	IMP	ZFIN:ZDB-GENO-170523-2	P	Neuregulin	2a	b1	isoform	nrg2a	protein	taxon:7955	20170523	ZFIN
UniProtKB	B9VQL3	nrg2a	GO:0003222	PMID:27926871	IMP	ZFIN:ZDB-GENO-170523-2	P	Neuregulin	2a	b2	isoform	nrg2a	protein	taxon:7955	20170523	ZFIN
UniProtKB	B9VQL4	nrg2a	GO:0003222	PMID:27926871	IMP	ZFIN:ZDB-GENO-170523-2	P	Neuregulin	2a	nrg2a	protein	taxon:7955	20170523	ZFIN
UniProtKB	C0HL13	LRP2	GO:0003223	GO_REF:0000024	ISS	UniProtKB:A2ARV4	P	Low-density	lipoprotein	receptor-related	protein	2	LRP2	protein	taxon:9823	20170809	UniProt
UniProtKB	D2H2C4	CHD7	GO:0003222	GO_REF:0000107	IEA	UniProtKB:A2AJK6|ensembl:ENSMUSP00000059079	P	DNA	helicase	CHD7
UniProtKB	D2H2C4	CHD7	GO:0003226	GO_REF:0000107	IEA	UniProtKB:A2AJK6|ensembl:ENSMUSP00000059079	P	DNA	helicase	CHD7
UniProtKB	D2H520	SMAD4	GO:0003220	GO_REF:0000107	IEA	UniProtKB:P97471|ensembl:ENSMUSP00000025393	P	Mothers	against	decapentaplegic	homolog	SMAD4
UniProtKB	D2HSK1	TBX5	GO:0003229	GO_REF:0000107	IEA	UniProtKB:P70326|ensembl:ENSMUSP00000018407	P	Uncharacterized	protein	TBX5
UniProtKB	D2HSK1	TBX5	GO:0003166	GO_REF:0000107	IEA	UniProtKB:P70326|ensembl:ENSMUSP00000018407	P	Uncharacterized	protein	TBX5
UniProtKB	D2HSK1	TBX5	GO:0003167	GO_REF:0000107	IEA	UniProtKB:P70326|ensembl:ENSMUSP00000018407	P	Uncharacterized	protein	TBX5
UniProtKB	D2I0Z0	PANDA_018907	GO:0055010	GO_REF:0000107	IEA	UniProtKB:Q9R229|ensembl:ENSMUSP00000032125	P	TGF_BETA_2	domain-containing	protein	PANDA_018907	protein	taxon:9646	20210123	Ensembl
UniProtKB	D3Z9K3	Myl2	GO:0055010	GO_REF:0000107	IEA	UniProtKB:P10916|ensembl:ENSP00000228841	P	Myosin	regulatory	light	chain	2
UniProtKB	D3ZAM4	Ccm2l	GO:0003222	GO_REF:0000096	ISO	RGD:1313090	P	CCM2-like	scaffold	protein	Ccm2l
UniProtKB	D3ZAP7	Chd7	GO:0003226	GO_REF:0000096	ISO	RGD:1616427	P	DNA	helicase	Chd7	protein	taxon:10116	20201118	RGD
UniProtKB	D3ZAP7	Chd7	GO:0003222	GO_REF:0000096	ISO	RGD:1616427	P	DNA	helicase	Chd7	protein	taxon:10116	20201118	RGD
UniProtKB	D3ZAP7	Chd7	GO:0003226	GO_REF:0000107	IEA	UniProtKB:A2AJK6|ensembl:ENSMUSP00000059079	P	DNA	helicase	Chd7	protein	taxon:10116	20210123	Ensembl
UniProtKB	D3ZAP7	Chd7	GO:0003222	GO_REF:0000107	IEA	UniProtKB:A2AJK6|ensembl:ENSMUSP00000059079	P	DNA	helicase	Chd7	protein	taxon:10116	20210123	Ensembl
UniProtKB	D3ZHH1	Dll4	GO:0003222	GO_REF:0000096	ISO	RGD:1320242	P	Delta-like	protein	4	Dll4	protein	taxon:10116	20201118	RGD
UniProtKB	D3ZHH1	Dll4	GO:0003222	GO_REF:0000107	IEA	UniProtKB:Q9JI71|ensembl:ENSMUSP00000099575	P	Delta-like	protein	4	Dll4	protein	taxon:10116	20210123	Ensembl
UniProtKB	D3ZMB0	Adamts9	GO:0003229	GO_REF:0000096	ISO	RGD:1613350	P	A	disintegrin-like	and	metalloprotease	(Reprolysin	type)	with	thrombospondin	type	1	motif
UniProtKB	D3ZNI5	Hey1	GO:0003222	GO_REF:0000096	ISO	RGD:735763	P	Hes-related	family	bHLH	transcription	factor	with	YRPW	motif	1	Hey1	protein	taxon:10116	20201118	RGD
UniProtKB	D3ZRN2	Med1	GO:0003222	GO_REF:0000096	ISO	RGD:1617613	P	Mediator	of	RNA	polymerase	II	transcription	subunit	1	Med1
UniProtKB	D3ZRN2	Med1	GO:0003222	GO_REF:0000107	IEA	UniProtKB:Q925J9|ensembl:ENSMUSP00000103169	P	Mediator	of	RNA	polymerase	II	transcription	subunit	1	Med1
UniProtKB	D3ZU00	Prox1	GO:0055010	GO_REF:0000096	ISO	RGD:1315764	P	Prospero	domain-containing	protein	Prox1	protein	taxon:10116	20201118	RGD
UniProtKB	D3ZU00	Prox1	GO:0055010	GO_REF:0000107	IEA	UniProtKB:P48437|ensembl:ENSMUSP00000135703	P	Prospero	domain-containing	protein	Prox1	protein	taxon:10116	20210123	Ensembl
UniProtKB	D3ZZT9	Col14a1	GO:0003229	GO_REF:0000096	ISO	RGD:1552297	P	Collagen	type	XIV	alpha	1	chain	Col14a1	protein	taxon:10116	20201118	RGD
UniProtKB	D4A0R1	Zfpm2	GO:0003221	GO_REF:0000096	ISO	RGD:1314398	P	Zinc	finger	protein
UniProtKB	D4A0R1	Zfpm2	GO:0003221	GO_REF:0000107	IEA	UniProtKB:Q8WW38|ensembl:ENSP00000384179	P	Zinc	finger	protein
UniProtKB	D4A5K6	Zmpste24	GO:0003229	GO_REF:0000096	ISO	RGD:1313678	P	CAAX	prenyl	protease	Zmpste24
UniProtKB	D4A5K6	Zmpste24	GO:0003229	GO_REF:0000107	IEA	UniProtKB:Q80W54|ensembl:ENSMUSP00000053900	P	CAAX	prenyl	protease	Zmpste24
UniProtKB	D4A9I4	Ptcd2	GO:0055010	GO_REF:0000096	ISO	RGD:1321138	P	Pentatricopeptide	repeat-containing	protein	2
UniProtKB	D4A9I4	Ptcd2	GO:0055010	GO_REF:0000107	IEA	UniProtKB:Q8R3K3|ensembl:ENSMUSP00000022153	P	Pentatricopeptide	repeat-containing	protein	2
UniProtKB	E0A923	E0A923	GO:0055010	GO_REF:0000107	IEA	UniProtKB:P04202|ensembl:ENSMUSP00000002678	P	Transforming	growth	factor	beta	protein	taxon:9796	20210123	Ensembl
UniProtKB	E1B7Q6	MED1	GO:0003222	GO_REF:0000107	IEA	UniProtKB:Q925J9|ensembl:ENSMUSP00000103169	P	Mediator	of	RNA	polymerase	II	transcription	subunit	1	MED1	protein	taxon:9913	20210123	Ensembl
UniProtKB	E1B8T7	SMAD7	GO:0055010	GO_REF:0000107	IEA	UniProtKB:O35253|ensembl:ENSMUSP00000026999	P	Mothers	against	decapentaplegic	homolog	SMAD7	protein	taxon:9913	20210123	Ensembl
UniProtKB	E1B8X7	BMP10	GO:0055010	GO_REF:0000107	IEA	UniProtKB:Q9R229|ensembl:ENSMUSP00000032125	P	TGF_BETA_2	domain-containing	protein	BMP10	protein	taxon:9913	20210123	Ensembl
UniProtKB	E1BBZ5	ZFPM2	GO:0003221	GO_REF:0000107	IEA	UniProtKB:Q8WW38|ensembl:ENSP00000384179	P	Zinc	finger	protein
UniProtKB	E1BEV8	HEY2	GO:0003222	GO_REF:0000107	IEA	UniProtKB:Q9QUS4|ensembl:ENSMUSP00000019924	P	Hes	related	family	bHLH	transcription	factor	with	YRPW	motif	2	HEY2	protein	taxon:9913	20210123	Ensembl
UniProtKB	E1BHV1	RYR2	GO:0003220	GO_REF:0000107	IEA	UniProtKB:E9Q401|ensembl:ENSMUSP00000021750	P	Ryanodine	receptor	2	RYR2	protein	taxon:9913	20210123	Ensembl
UniProtKB	E1BJ42	ENG	GO:0003222	GO_REF:0000107	IEA	UniProtKB:Q63961|ensembl:ENSMUSP00000009705	P	ZP	domain-containing	protein	ENG	protein	taxon:9913	20210123	Ensembl
UniProtKB	E1BKT9	DSP	GO:0003223	GO_REF:0000107	IEA	UniProtKB:E9Q557|ensembl:ENSMUSP00000115062	P	SH3	domain-containing	protein	DSP	protein	taxon:9913	20210123	Ensembl
UniProtKB	E1BM20	PROX1	GO:0055010	GO_REF:0000107	IEA	UniProtKB:P48437|ensembl:ENSMUSP00000135703	P	Prospero	domain-containing	protein	PROX1	protein	taxon:9913	20210123	Ensembl
UniProtKB	E1BMF2	ZMPSTE24	GO:0003229	GO_REF:0000107	IEA	UniProtKB:Q80W54|ensembl:ENSMUSP00000053900	P	CAAX	prenyl	protease	ZMPSTE24	protein	taxon:9913	20210123	Ensembl
UniProtKB	E1BPM4	CHD7	GO:0003226	GO_REF:0000107	IEA	UniProtKB:A2AJK6|ensembl:ENSMUSP00000059079	P	DNA	helicase	CHD7	protein	taxon:9913	20210123	Ensembl
UniProtKB	E1BPM4	CHD7	GO:0003222	GO_REF:0000107	IEA	UniProtKB:A2AJK6|ensembl:ENSMUSP00000059079	P	DNA	helicase	CHD7	protein	taxon:9913	20210123	Ensembl
UniProtKB	E1BUI5	MED1	GO:0003222	GO_REF:0000107	IEA	UniProtKB:Q925J9|ensembl:ENSMUSP00000103169	P	Mediator	of	RNA	polymerase	II	transcription	subunit	1	MED1	protein	taxon:9031	20210123	Ensembl
UniProtKB	E1BWI0	DSP	GO:0003223	GO_REF:0000107	IEA	UniProtKB:E9Q557|ensembl:ENSMUSP00000115062	P	SH3	domain-containing	protein	DSP	protein	taxon:9031	20210123	Ensembl
UniProtKB	E1C2V3	PKP2	GO:0055010	GO_REF:0000107	IEA	UniProtKB:Q99959|ensembl:ENSP00000070846	P	Uncharacterized	protein	PKP2	protein	taxon:9031	20210123	Ensembl
UniProtKB	E2QSH3	FOXC2	GO:0055010	GO_REF:0000107	IEA	UniProtKB:Q61850|ensembl:ENSMUSP00000055290	P	Fork-head	domain-containing	protein	FOXC2	protein	taxon:9615	20210123	Ensembl
UniProtKB	E2QW66	BMPR1A	GO:0003222	GO_REF:0000107	IEA	UniProtKB:P36895|ensembl:ENSMUSP00000035900	P	Receptor	protein	serine/threonine	kinase	BMPR1A	protein	taxon:9615	20210123	Ensembl
UniProtKB	E2QW66	BMPR1A	GO:0003223	GO_REF:0000107	IEA	UniProtKB:P36895|ensembl:ENSMUSP00000035900	P	Receptor	protein	serine/threonine	kinase	BMPR1A	protein	taxon:9615	20210123	Ensembl
UniProtKB	E2R4P0	MED1	GO:0003222	GO_REF:0000107	IEA	UniProtKB:Q925J9|ensembl:ENSMUSP00000103169	P	Mediator	of	RNA	polymerase	II	transcription	subunit	1	MED1	protein	taxon:9615	20210123	Ensembl
UniProtKB	E2R889	BMP10	GO:0055010	GO_REF:0000107	IEA	UniProtKB:Q9R229|ensembl:ENSMUSP00000032125	P	TGF_BETA_2	domain-containing	protein	BMP10	protein	taxon:9615	20210123	Ensembl
UniProtKB	E2R9U3	DLL4	GO:0003222	GO_REF:0000107	IEA	UniProtKB:Q9JI71|ensembl:ENSMUSP00000099575	P	Delta-like	protein	DLL4	protein	taxon:9615	20210123	Ensembl
UniProtKB	E2R9U4	TNNC1	GO:0055010	GO_REF:0000107	IEA	UniProtKB:P63316|ensembl:ENSP00000232975	P	Troponin	C1
UniProtKB	E2RC42	TBX5	GO:0003166	GO_REF:0000107	IEA	UniProtKB:P70326|ensembl:ENSMUSP00000018407	P	T-box	transcription	factor	5	TBX5	protein	taxon:9615	20210123	Ensembl
UniProtKB	E2RC42	TBX5	GO:0003167	GO_REF:0000107	IEA	UniProtKB:P70326|ensembl:ENSMUSP00000018407	P	T-box	transcription	factor	5	TBX5	protein	taxon:9615	20210123	Ensembl
UniProtKB	E2RC42	TBX5	GO:0003229	GO_REF:0000107	IEA	UniProtKB:P70326|ensembl:ENSMUSP00000018407	P	T-box	transcription	factor	5	TBX5	protein	taxon:9615	20210123	Ensembl
UniProtKB	E2RDK5	PPP1R13L	GO:0003229	GO_REF:0000107	IEA	UniProtKB:Q5I1X5|ensembl:ENSMUSP00000047839	P	Protein	phosphatase	1	regulatory	subunit	13	like	PPP1R13L	protein	taxon:9615	20210123	Ensembl
UniProtKB	E2RL98	IRX3	GO:0060932	GO_REF:0000107	IEA	UniProtKB:P81067|ensembl:ENSMUSP00000091002	P	Homeobox	domain-containing	protein	IRX3	protein	taxon:9615	20210123	Ensembl
UniProtKB	E2RL98	IRX3	GO:0003165	GO_REF:0000107	IEA	UniProtKB:P81067|ensembl:ENSMUSP00000091002	P	Homeobox	domain-containing	protein	IRX3	protein	taxon:9615	20210123	Ensembl
UniProtKB	E2RL98	IRX3	GO:0003167	GO_REF:0000107	IEA	UniProtKB:P81067|ensembl:ENSMUSP00000091002	P	Homeobox	domain-containing	protein	IRX3	protein	taxon:9615	20210123	Ensembl
UniProtKB	E2RNG4	DSP	GO:0003223	GO_REF:0000107	IEA	UniProtKB:E9Q557|ensembl:ENSMUSP00000115062	P	SH3	domain-containing	protein	DSP	protein	taxon:9615	20210123	Ensembl
UniProtKB	E2RPA0	HAND1	GO:0055010	GO_REF:0000107	IEA	UniProtKB:Q64279|ensembl:ENSMUSP00000046999	P	BHLH	domain-containing	protein	HAND1	protein	taxon:9615	20210123	Ensembl
UniProtKB	E2RPA0	HAND1	GO:0055010	GO_REF:0000107	IEA	UniProtKB:O96004|ensembl:ENSP00000231121	P	BHLH	domain-containing	protein	HAND1	protein	taxon:9615	20210123	Ensembl
UniProtKB	E2RQY7	PROX1	GO:0055010	GO_REF:0000107	IEA	UniProtKB:P48437|ensembl:ENSMUSP00000135703	P	Prospero	domain-containing	protein	PROX1	protein	taxon:9615	20210123	Ensembl
UniProtKB	E2RVU0	NOG	GO:0003223	GO_REF:0000107	IEA	UniProtKB:P97466|ensembl:ENSMUSP00000061427	P	Noggin	NOG	protein	taxon:9615	20210123	Ensembl
UniProtKB	E2RVU3	NOG	GO:0003223	GO_REF:0000107	IEA	UniProtKB:P97466|ensembl:ENSMUSP00000061427	P	Noggin	NOG	protein	taxon:9615	20210123	Ensembl
UniProtKB	E7EYC9	tnnt2a	GO:0055010	PMID:21245263	IMP	ZFIN:ZDB-MRPHLNO-110616-1	P	Troponin	T	type	2a	(cardiac)	tnnt2a	protein	taxon:7955	20110719	ZFIN
UniProtKB	E7EZ79	mybpc3	GO:0055010	PMID:25281569	IMP	ZFIN:ZDB-MRPHLNO-131127-1	P	Myosin-binding	protein	C3	mybpc3	protein	taxon:7955	20150310	ZFIN
UniProtKB	E9M2M3	BMPR1A	GO:0003222	GO_REF:0000107	IEA	UniProtKB:P36895|ensembl:ENSMUSP00000035900	P	Receptor	protein	serine/threonine	kinase	BMPR1A	protein	taxon:9823	20210123	Ensembl
UniProtKB	E9M2M3	BMPR1A	GO:0003223	GO_REF:0000107	IEA	UniProtKB:P36895|ensembl:ENSMUSP00000035900	P	Receptor	protein	serine/threonine	kinase	BMPR1A	protein	taxon:9823	20210123	Ensembl
UniProtKB	E9PYV8	Adamts9	GO:0003229	PMID:20096780	IMP	P	GON	domain-containing	protein	Adamts9	protein	taxon:10090	20171011	BHF-UCL
UniProtKB	E9Q401	Ryr2	GO:0003220	PMID:17431507	IMP	MGI:MGI:3713774	P	Ryanodine	receptor	2	Ryr2	protein	taxon:10090	20120814	MGI
UniProtKB	E9Q557	Dsp	GO:0003223	PMID:16917092	IMP	P	Desmoplakin	Dsp	protein	taxon:10090	20120625	BHF-UCL
UniProtKB	E9Q7X6	Heg1	GO:0003222	PMID:22898778	IGI	MGI:MGI:2385159	P	Protein	HEG	homolog	1	Heg1	protein	taxon:10090	20140625	MGI	results_in_morphogenesis_of(EMAPA:16350)
UniProtKB	E9Q8Y0	Myl2	GO:0055010	GO_REF:0000107	IEA	UniProtKB:P10916|ensembl:ENSP00000228841	P	Myosin	regulatory	light	chain	2
UniProtKB	E9QBD5	mybpc3	GO:0055010	PMID:25281569	IMP	ZFIN:ZDB-MRPHLNO-131127-1	P	I-set	domain-containing	protein	mybpc3	protein	taxon:7955	20150310	ZFIN
UniProtKB	E9QCG4	rbm24b	GO:0003229	PMID:22011202	IMP	ZFIN:ZDB-MRPHLNO-120111-2	P	RRM	domain-containing	protein	rbm24b	protein	taxon:7955	20120124	ZFIN
UniProtKB	E9QCH0	mybpc3	GO:0055010	PMID:25281569	IMP	ZFIN:ZDB-MRPHLNO-131127-1	P	Myosin-binding	protein	C3	mybpc3	protein	taxon:7955	20150310	ZFIN
UniProtKB	F1CK19	SMAD7	GO:0055010	GO_REF:0000107	IEA	UniProtKB:O35253|ensembl:ENSMUSP00000026999	P	Mothers	against	decapentaplegic	homolog	SMAD7
UniProtKB	F1LMV6	Dsp	GO:0003223	GO_REF:0000096	ISO	RGD:1620673	P	SH3	domain-containing	protein	Dsp	protein	taxon:10116	20201118	RGD
UniProtKB	F1LMV6	Dsp	GO:0003223	GO_REF:0000107	IEA	UniProtKB:E9Q557|ensembl:ENSMUSP00000115062	P	SH3	domain-containing	protein	Dsp	protein	taxon:10116	20210123	Ensembl
UniProtKB	F1LN06	Fgfr2	GO:0055010	GO_REF:0000096	ISO	RGD:10581	P	Fibroblast	growth	factor	receptor	Fgfr2	protein	taxon:10116	20201118	RGD	has_participant(EMAPA:17331)
UniProtKB	F1LNW0	Fgfr2	GO:0055010	GO_REF:0000096	ISO	RGD:10581	P	Fibroblast	growth	factor	receptor	Fgfr2	protein	taxon:10116	20201118	RGD	has_participant(EMAPA:17331)
UniProtKB	F1LRU8	Fgfr2	GO:0055010	GO_REF:0000096	ISO	RGD:10581	P	Fibroblast	growth	factor	receptor	Fgfr2	protein	taxon:10116	20201118	RGD	has_participant(EMAPA:17331)
UniProtKB	F1LS89	Ryr2	GO:0003220	GO_REF:0000107	IEA	UniProtKB:E9Q401|ensembl:ENSMUSP00000021750	P	Ryanodine	receptor	2	Ryr2	protein	taxon:10116	20210123	Ensembl
UniProtKB	F1LSG7	Fgfr2	GO:0055010	GO_REF:0000096	ISO	RGD:10581	P	Fibroblast	growth	factor	receptor	Fgfr2	protein	taxon:10116	20201118	RGD	has_participant(EMAPA:17331)
UniProtKB	F1LW07	Ppp1r13l	GO:0003229	GO_REF:0000096	ISO	RGD:1617213	P	Protein	phosphatase	1
UniProtKB	F1LW07	Ppp1r13l	GO:0003229	GO_REF:0000107	IEA	UniProtKB:Q5I1X5|ensembl:ENSMUSP00000047839	P	Protein	phosphatase	1
UniProtKB	F1LYX9	Dsg2	GO:0003165	GO_REF:0000096	ISO	RGD:1322446	P	Desmoglein	2	Dsg2	protein	taxon:10116	20160512	RGD
UniProtKB	F1LYX9	Dsg2	GO:0003165	GO_REF:0000107	IEA	UniProtKB:Q14126|ensembl:ENSP00000261590	P	Desmoglein	2	Dsg2	protein	taxon:10116	20210123	Ensembl
UniProtKB	F1M7L9	F1M7L9	GO:0055010	GO_REF:0000107	IEA	UniProtKB:Q99959|ensembl:ENSP00000070846	P	Uncharacterized	protein	protein	taxon:10116	20210123	Ensembl
UniProtKB	F1M8V2	Ube4b	GO:0003222	GO_REF:0000096	ISO	RGD:1312356	P	U-box	domain-containing	protein	Ube4b	protein	taxon:10116	20201118	RGD	has_participant(EMAPA:17331)
UniProtKB	F1M9I4	Heg1	GO:0003222	GO_REF:0000096	ISO	RGD:1558285	P	Heart	development	protein	with	EGF-like	domains	1	Heg1
UniProtKB	F1MCE7	BMPR1A	GO:0003222	GO_REF:0000107	IEA	UniProtKB:P36895|ensembl:ENSMUSP00000035900	P	Receptor	protein	serine/threonine	kinase	BMPR1A	protein	taxon:9913	20210123	Ensembl
UniProtKB	F1MCE7	BMPR1A	GO:0003223	GO_REF:0000107	IEA	UniProtKB:P36895|ensembl:ENSMUSP00000035900	P	Receptor	protein	serine/threonine	kinase	BMPR1A	protein	taxon:9913	20210123	Ensembl
UniProtKB	F1MFC2	DSG2	GO:0003165	GO_REF:0000107	IEA	UniProtKB:Q14126|ensembl:ENSP00000261590	P	Desmoglein	2	DSG2	protein	taxon:9913	20210123	Ensembl
UniProtKB	F1MKB5	FOXH1	GO:0003222	GO_REF:0000107	IEA	UniProtKB:O88621|ensembl:ENSMUSP00000036591	P	Fork-head	domain-containing	protein	FOXH1	protein	taxon:9913	20210123	Ensembl
UniProtKB	F1MM07	MYH7	GO:0055010	GO_REF:0000107	IEA	UniProtKB:P12883|ensembl:ENSP00000347507	P	Myosin-7	MYH7	protein	taxon:9913	20210123	Ensembl
UniProtKB	F1MP50	TBX5	GO:0003166	GO_REF:0000107	IEA	UniProtKB:P70326|ensembl:ENSMUSP00000018407	P	T-box	transcription	factor	5	TBX5	protein	taxon:9913	20210123	Ensembl
UniProtKB	F1MP50	TBX5	GO:0003167	GO_REF:0000107	IEA	UniProtKB:P70326|ensembl:ENSMUSP00000018407	P	T-box	transcription	factor	5	TBX5	protein	taxon:9913	20210123	Ensembl
UniProtKB	F1MP50	TBX5	GO:0003229	GO_REF:0000107	IEA	UniProtKB:P70326|ensembl:ENSMUSP00000018407	P	T-box	transcription	factor	5	TBX5	protein	taxon:9913	20210123	Ensembl
UniProtKB	F1MSM3	NOTCH1	GO:0003222	GO_REF:0000107	IEA	UniProtKB:Q01705|ensembl:ENSMUSP00000028288	P	Neurogenic	locus	notch	homolog	protein	1	NOTCH1	protein	taxon:9913	20210123	Ensembl
UniProtKB	F1MVT0	FOXC2	GO:0055010	GO_REF:0000107	IEA	UniProtKB:Q61850|ensembl:ENSMUSP00000055290	P	Fork-head	domain-containing	protein	FOXC2	protein	taxon:9913	20210123	Ensembl
UniProtKB	F1MXE0	HEG1	GO:0003222	GO_REF:0000107	IEA	UniProtKB:E9Q7X6|ensembl:ENSMUSP00000119790	P	Heart	development	protein	with	EGF	like	domains	1	HEG1	protein	taxon:9913	20210123	Ensembl
UniProtKB	F1N2G0	MYH6	GO:0055010	GO_REF:0000107	IEA	UniProtKB:P13533|ensembl:ENSP00000386041	P	Myosin	heavy	chain	6	MYH6	protein	taxon:9913	20210123	Ensembl
UniProtKB	F1N6H1	LRP2	GO:0003223	GO_REF:0000107	IEA	UniProtKB:A2ARV4|ensembl:ENSMUSP00000079752	P	LDL	receptor	related	protein	2	LRP2	protein	taxon:9913	20210123	Ensembl
UniProtKB	F1NC42	NKX2-5	GO:0003166	GO_REF:0000107	IEA	UniProtKB:P42582|ensembl:ENSMUSP00000015723	P	Homeobox	protein	NK-2	homolog	E	NKX2-5	protein	taxon:9031	20210123	Ensembl
UniProtKB	F1NC42	NKX2-5	GO:0003168	GO_REF:0000107	IEA	UniProtKB:P42582|ensembl:ENSMUSP00000015723	P	Homeobox	protein	NK-2	homolog	E	NKX2-5	protein	taxon:9031	20210123	Ensembl
UniProtKB	F1NC42	NKX2-5	GO:0003222	GO_REF:0000107	IEA	UniProtKB:P42582|ensembl:ENSMUSP00000015723	P	Homeobox	protein	NK-2	homolog	E	NKX2-5	protein	taxon:9031	20210123	Ensembl
UniProtKB	F1NC42	NKX2-5	GO:0003221	GO_REF:0000107	IEA	UniProtKB:P52952|ensembl:ENSP00000327758	P	Homeobox	protein	NK-2	homolog	E	NKX2-5	protein	taxon:9031	20210123	Ensembl
UniProtKB	F1NJD5	DSG2	GO:0003165	GO_REF:0000107	IEA	UniProtKB:Q14126|ensembl:ENSP00000261590	P	Uncharacterized	protein	DSG2	protein	taxon:9031	20210123	Ensembl
UniProtKB	F1NJS9	LRP2	GO:0003223	GO_REF:0000107	IEA	UniProtKB:A2ARV4|ensembl:ENSMUSP00000079752	P	Uncharacterized	protein	LRP2	protein	taxon:9031	20210123	Ensembl
UniProtKB	F1NYU0	MYL2	GO:0055010	GO_REF:0000107	IEA	UniProtKB:P10916|ensembl:ENSP00000228841	P	Uncharacterized	protein	MYL2	protein	taxon:9031	20210123	Ensembl
UniProtKB	F1NZ70	NOTCH1	GO:0003222	GO_REF:0000107	IEA	UniProtKB:Q01705|ensembl:ENSMUSP00000028288	P	Neurogenic	locus	notch	homolog	protein	1	NOTCH1	protein	taxon:9031	20210123	Ensembl
UniProtKB	F1P0R6	DLL4	GO:0003222	GO_REF:0000107	IEA	UniProtKB:Q9JI71|ensembl:ENSMUSP00000099575	P	Delta-like	protein	DLL4	protein	taxon:9031	20210123	Ensembl
UniProtKB	F1P3H0	BMPR1A	GO:0003222	GO_REF:0000107	IEA	UniProtKB:P36895|ensembl:ENSMUSP00000035900	P	Receptor	protein	serine/threonine	kinase	BMPR1A	protein	taxon:9031	20210123	Ensembl
UniProtKB	F1P3H0	BMPR1A	GO:0003223	GO_REF:0000107	IEA	UniProtKB:P36895|ensembl:ENSMUSP00000035900	P	Receptor	protein	serine/threonine	kinase	BMPR1A	protein	taxon:9031	20210123	Ensembl
UniProtKB	F1P568	PROX1	GO:0055010	GO_REF:0000107	IEA	UniProtKB:P48437|ensembl:ENSMUSP00000135703	P	Prospero	domain-containing	protein	PROX1	protein	taxon:9031	20210123	Ensembl
UniProtKB	F1P5V6	MYL3	GO:0055010	GO_REF:0000107	IEA	UniProtKB:P08590|ensembl:ENSP00000499406	P	Uncharacterized	protein	MYL3	protein	taxon:9031	20210123	Ensembl
UniProtKB	F1PAY5	SMAD4	GO:0003220	GO_REF:0000107	IEA	UniProtKB:P97471|ensembl:ENSMUSP00000025393	P	Mothers	against	decapentaplegic	homolog	SMAD4	protein	taxon:9615	20210123	Ensembl
UniProtKB	F1PBC2	FOXH1	GO:0003222	GO_REF:0000107	IEA	UniProtKB:O88621|ensembl:ENSMUSP00000036591	P	Fork-head	domain-containing	protein	FOXH1	protein	taxon:9615	20210123	Ensembl
UniProtKB	F1PDC7	NOTCH1	GO:0003222	GO_REF:0000107	IEA	UniProtKB:Q01705|ensembl:ENSMUSP00000028288	P	Neurogenic	locus	notch	homolog	protein	1	NOTCH1	protein	taxon:9615	20210123	Ensembl
UniProtKB	F1PI70	TGFB1	GO:0055010	GO_REF:0000107	IEA	UniProtKB:P04202|ensembl:ENSMUSP00000002678	P	Transforming	growth	factor	beta	TGFB1	protein	taxon:9615	20210123	Ensembl
UniProtKB	F1PIB4	LRP2	GO:0003223	GO_REF:0000107	IEA	UniProtKB:A2ARV4|ensembl:ENSMUSP00000079752	P	LDL	receptor	related	protein	2	LRP2	protein	taxon:9615	20210123	Ensembl
UniProtKB	F1PP21	ISL1	GO:0055010	GO_REF:0000107	IEA	UniProtKB:P61372|ensembl:ENSMUSP00000044879	P	ISL	LIM	homeobox	1	ISL1	protein	taxon:9615	20210123	Ensembl
UniProtKB	F1PUB3	HEG1	GO:0003222	GO_REF:0000107	IEA	UniProtKB:E9Q7X6|ensembl:ENSMUSP00000119790	P	Heart	development	protein	with	EGF	like	domains	1	HEG1	protein	taxon:9615	20210123	Ensembl
UniProtKB	F1PWD8	CHD7	GO:0003226	GO_REF:0000107	IEA	UniProtKB:A2AJK6|ensembl:ENSMUSP00000059079	P	DNA	helicase	CHD7	protein	taxon:9615	20210123	Ensembl
UniProtKB	F1PWD8	CHD7	GO:0003222	GO_REF:0000107	IEA	UniProtKB:A2AJK6|ensembl:ENSMUSP00000059079	P	DNA	helicase	CHD7	protein	taxon:9615	20210123	Ensembl
UniProtKB	F1PY82	ZMPSTE24	GO:0003229	GO_REF:0000107	IEA	UniProtKB:Q80W54|ensembl:ENSMUSP00000053900	P	CAAX	prenyl	protease	ZMPSTE24	protein	taxon:9615	20210123	Ensembl
UniProtKB	F1Q1A5	PTCD2	GO:0055010	GO_REF:0000107	IEA	UniProtKB:Q8R3K3|ensembl:ENSMUSP00000022153	P	Pentatricopeptide	repeat-containing	protein	2
UniProtKB	F1Q615	mybpc3	GO:0055010	PMID:25281569	IMP	ZFIN:ZDB-MRPHLNO-131127-1	P	Myosin-binding	protein	C3	mybpc3	protein	taxon:7955	20150310	ZFIN
UniProtKB	F1Q8E8	rbm24b	GO:0003229	PMID:22011202	IMP	ZFIN:ZDB-MRPHLNO-120111-2	P	RRM	domain-containing	protein	rbm24b	protein	taxon:7955	20120124	ZFIN
UniProtKB	F1QKE1	nrg2a	GO:0003222	PMID:27926871	IMP	ZFIN:ZDB-GENO-170523-2	P	Neuregulin	2a	nrg2a	protein	taxon:7955	20170523	ZFIN
UniProtKB	F1QVS1	mybpc3	GO:0055010	PMID:25281569	IMP	ZFIN:ZDB-MRPHLNO-131127-1	P	Myosin-binding	protein	C3	mybpc3	protein	taxon:7955	20150310	ZFIN
UniProtKB	F1R0K6	tnnt2a	GO:0055010	PMID:21245263	IMP	ZFIN:ZDB-MRPHLNO-110616-1	P	Troponin	T	type	2a	(cardiac)	tnnt2a	protein	taxon:7955	20110719	ZFIN
UniProtKB	F1RCA4	nrg2a	GO:0003222	PMID:27926871	IMP	ZFIN:ZDB-GENO-170523-2	P	Neuregulin	2a	nrg2a	protein	taxon:7955	20170523	ZFIN
UniProtKB	F1RF01	IRX3	GO:0060932	GO_REF:0000107	IEA	UniProtKB:P81067|ensembl:ENSMUSP00000091002	P	Homeobox	domain-containing	protein	IRX3	protein	taxon:9823	20210123	Ensembl
UniProtKB	F1RF01	IRX3	GO:0003165	GO_REF:0000107	IEA	UniProtKB:P81067|ensembl:ENSMUSP00000091002	P	Homeobox	domain-containing	protein	IRX3	protein	taxon:9823	20210123	Ensembl
UniProtKB	F1RF01	IRX3	GO:0003167	GO_REF:0000107	IEA	UniProtKB:P81067|ensembl:ENSMUSP00000091002	P	Homeobox	domain-containing	protein	IRX3	protein	taxon:9823	20210123	Ensembl
UniProtKB	F1RKD2	TBX5	GO:0003229	GO_REF:0000107	IEA	UniProtKB:P70326|ensembl:ENSMUSP00000018407	P	T-box	transcription	factor	5	TBX5	protein	taxon:9823	20210123	Ensembl
UniProtKB	F1RKD2	TBX5	GO:0003166	GO_REF:0000107	IEA	UniProtKB:P70326|ensembl:ENSMUSP00000018407	P	T-box	transcription	factor	5	TBX5	protein	taxon:9823	20210123	Ensembl
UniProtKB	F1RKD2	TBX5	GO:0003167	GO_REF:0000107	IEA	UniProtKB:P70326|ensembl:ENSMUSP00000018407	P	T-box	transcription	factor	5	TBX5	protein	taxon:9823	20210123	Ensembl
UniProtKB	F1RKD4	TBX3	GO:0003167	GO_REF:0000107	IEA	UniProtKB:P70324|ensembl:ENSMUSP00000018748	P	TBX	domain-containing	protein	TBX3	protein	taxon:9823	20210123	Ensembl
UniProtKB	F1RSP3	FOXH1	GO:0003222	GO_REF:0000107	IEA	UniProtKB:O88621|ensembl:ENSMUSP00000036591	P	Fork-head	domain-containing	protein	FOXH1	protein	taxon:9823	20210123	Ensembl
UniProtKB	F1RT88	CHD7	GO:0003222	GO_REF:0000107	IEA	UniProtKB:A2AJK6|ensembl:ENSMUSP00000059079	P	DNA	helicase	CHD7	protein	taxon:9823	20210123	Ensembl
UniProtKB	F1RT88	CHD7	GO:0003226	GO_REF:0000107	IEA	UniProtKB:A2AJK6|ensembl:ENSMUSP00000059079	P	DNA	helicase	CHD7	protein	taxon:9823	20210123	Ensembl
UniProtKB	F1RW75	DSP	GO:0003223	GO_REF:0000107	IEA	UniProtKB:E9Q557|ensembl:ENSMUSP00000115062	P	SH3	domain-containing	protein	DSP	protein	taxon:9823	20210123	Ensembl
UniProtKB	F1RWL2	MED1	GO:0003222	GO_REF:0000107	IEA	UniProtKB:Q925J9|ensembl:ENSMUSP00000103169	P	Mediator	of	RNA	polymerase	II	transcription	subunit	1	MED1	protein	taxon:9823	20210123	Ensembl
UniProtKB	F1S2V4	HEY2	GO:0003222	GO_REF:0000107	IEA	UniProtKB:Q9QUS4|ensembl:ENSMUSP00000019924	P	Hes	related	family	bHLH	transcription	factor	with	YRPW	motif	2	HEY2	protein	taxon:9823	20210123	Ensembl
UniProtKB	F1S2Y2	PROX1	GO:0055010	GO_REF:0000107	IEA	UniProtKB:P48437|ensembl:ENSMUSP00000135703	P	Prospero	homeobox	1	PROX1	protein	taxon:9823	20210123	Ensembl
UniProtKB	F1SK11	PTCD2	GO:0055010	GO_REF:0000107	IEA	UniProtKB:Q8R3K3|ensembl:ENSMUSP00000022153	P	Pentatricopeptide	repeat-containing	protein	2
UniProtKB	F1SMF7	ISL1	GO:0055010	GO_REF:0000107	IEA	UniProtKB:P61372|ensembl:ENSMUSP00000044879	P	ISL	LIM	homeobox	1	ISL1	protein	taxon:9823	20210123	Ensembl
UniProtKB	F1SNW4	MYL3	GO:0055010	GO_REF:0000107	IEA	UniProtKB:P08590|ensembl:ENSP00000499406	P	Myosin	light	chain	3	MYL3	protein	taxon:9823	20210123	Ensembl
UniProtKB	F6PFU0	HAND1	GO:0055010	GO_REF:0000107	IEA	UniProtKB:Q64279|ensembl:ENSMUSP00000046999	P	BHLH	domain-containing	protein	HAND1	protein	taxon:13616	20210123	Ensembl
UniProtKB	F6PFU0	HAND1	GO:0055010	GO_REF:0000107	IEA	UniProtKB:O96004|ensembl:ENSP00000231121	P	BHLH	domain-containing	protein	HAND1	protein	taxon:13616	20210123	Ensembl
UniProtKB	F6PGT5	TGFB1	GO:0055010	GO_REF:0000107	IEA	UniProtKB:P04202|ensembl:ENSMUSP00000002678	P	Transforming	growth	factor	beta	TGFB1	protein	taxon:13616	20210123	Ensembl
UniProtKB	F6PP91	CHD7	GO:0003222	GO_REF:0000107	IEA	UniProtKB:A2AJK6|ensembl:ENSMUSP00000059079	P	DNA	helicase	CHD7	protein	taxon:9544	20210123	Ensembl
UniProtKB	F6PP91	CHD7	GO:0003226	GO_REF:0000107	IEA	UniProtKB:A2AJK6|ensembl:ENSMUSP00000059079	P	DNA	helicase	CHD7	protein	taxon:9544	20210123	Ensembl
UniProtKB	F6PWL0	ZFPM2	GO:0003221	GO_REF:0000107	IEA	UniProtKB:Q8WW38|ensembl:ENSP00000384179	P	Zinc	finger	protein
UniProtKB	F6Q7Q3	ENG	GO:0003222	GO_REF:0000107	IEA	UniProtKB:Q63961|ensembl:ENSMUSP00000009705	P	ZP	domain-containing	protein	ENG	protein	taxon:9483	20210123	Ensembl
UniProtKB	F6QG57	ISL1	GO:0055010	GO_REF:0000107	IEA	UniProtKB:P61372|ensembl:ENSMUSP00000044879	P	Uncharacterized	protein	ISL1	protein	taxon:13616	20210123	Ensembl
UniProtKB	F6QK69	HAND1	GO:0055010	GO_REF:0000107	IEA	UniProtKB:Q64279|ensembl:ENSMUSP00000046999	P	BHLH	domain-containing	protein	HAND1	protein	taxon:9796	20210123	Ensembl
UniProtKB	F6QK69	HAND1	GO:0055010	GO_REF:0000107	IEA	UniProtKB:O96004|ensembl:ENSP00000231121	P	BHLH	domain-containing	protein	HAND1	protein	taxon:9796	20210123	Ensembl
UniProtKB	F6QN38	RYR2	GO:0003220	GO_REF:0000107	IEA	UniProtKB:E9Q401|ensembl:ENSMUSP00000021750	P	Ryanodine	receptor	2	RYR2	protein	taxon:9544	20210123	Ensembl
UniProtKB	F6QVN8	PROX1	GO:0055010	GO_REF:0000107	IEA	UniProtKB:P48437|ensembl:ENSMUSP00000135703	P	Prospero	domain-containing	protein	PROX1	protein	taxon:9483	20210123	Ensembl
UniProtKB	F6QX89	PPP1R13L	GO:0003229	GO_REF:0000107	IEA	UniProtKB:Q5I1X5|ensembl:ENSMUSP00000047839	P	ANK_REP_REGION	domain-containing	protein	PPP1R13L	protein	taxon:9796	20210123	Ensembl
UniProtKB	F6R446	CHD7	GO:0003222	GO_REF:0000107	IEA	UniProtKB:A2AJK6|ensembl:ENSMUSP00000059079	P	DNA	helicase	CHD7	protein	taxon:9258	20210123	Ensembl
UniProtKB	F6R446	CHD7	GO:0003226	GO_REF:0000107	IEA	UniProtKB:A2AJK6|ensembl:ENSMUSP00000059079	P	DNA	helicase	CHD7	protein	taxon:9258	20210123	Ensembl
UniProtKB	F6RHB7	HEG1	GO:0003222	GO_REF:0000107	IEA	UniProtKB:E9Q7X6|ensembl:ENSMUSP00000119790	P	Heart	development	protein	with	EGF	like	domains	1	HEG1	protein	taxon:9544	20210123	Ensembl
UniProtKB	F6S0Z1	PKP2	GO:0055010	GO_REF:0000107	IEA	UniProtKB:Q99959|ensembl:ENSP00000070846	P	Uncharacterized	protein	PKP2	protein	taxon:13616	20210123	Ensembl
UniProtKB	F6S3W4	BMP10	GO:0055010	GO_REF:0000107	IEA	UniProtKB:Q9R229|ensembl:ENSMUSP00000032125	P	TGF_BETA_2	domain-containing	protein	BMP10	protein	taxon:9031	20210123	Ensembl
UniProtKB	F6S433	MYL3	GO:0055010	GO_REF:0000107	IEA	UniProtKB:P08590|ensembl:ENSP00000499406	P	Myosin	light	chain	3	MYL3	protein	taxon:9796	20210123	Ensembl
UniProtKB	F6SBV1	MYL3	GO:0055010	GO_REF:0000107	IEA	UniProtKB:P08590|ensembl:ENSP00000499406	P	Uncharacterized	protein	MYL3	protein	taxon:13616	20210123	Ensembl
UniProtKB	F6SJK0	MED1	GO:0003222	GO_REF:0000107	IEA	UniProtKB:Q925J9|ensembl:ENSMUSP00000103169	P	Mediator	of	RNA	polymerase	II	transcription	subunit	1	MED1	protein	taxon:13616	20210123	Ensembl
UniProtKB	F6TCQ8	MYH6	GO:0055010	GO_REF:0000107	IEA	UniProtKB:P13533|ensembl:ENSP00000386041	P	Myosin	heavy	chain	6	MYH6	protein	taxon:9258	20210123	Ensembl
UniProtKB	F6TKR2	BMP10	GO:0055010	GO_REF:0000107	IEA	UniProtKB:Q9R229|ensembl:ENSMUSP00000032125	P	Bone	morphogenetic	protein	10	BMP10	protein	taxon:9544	20210123	Ensembl
UniProtKB	F6TL29	MYL2	GO:0055010	GO_REF:0000107	IEA	UniProtKB:P10916|ensembl:ENSP00000228841	P	Myosin	light	chain	2	MYL2	protein	taxon:9796	20210123	Ensembl
UniProtKB	F6TZ18	NOTCH1	GO:0003222	GO_REF:0000107	IEA	UniProtKB:Q01705|ensembl:ENSMUSP00000028288	P	Neurogenic	locus	notch	homolog	protein	1	NOTCH1	protein	taxon:9796	20210123	Ensembl
UniProtKB	F6TZI0	PROX1	GO:0055010	GO_REF:0000107	IEA	UniProtKB:P48437|ensembl:ENSMUSP00000135703	P	Prospero	domain-containing	protein	PROX1	protein	taxon:13616	20210123	Ensembl
UniProtKB	F6U3D2	PKP2	GO:0055010	GO_REF:0000107	IEA	UniProtKB:Q99959|ensembl:ENSP00000070846	P	Plakophilin	2	PKP2	protein	taxon:9483	20210123	Ensembl
UniProtKB	F6UG39	BMPR1A	GO:0003222	GO_REF:0000107	IEA	UniProtKB:P36895|ensembl:ENSMUSP00000035900	P	Receptor	protein	serine/threonine	kinase	BMPR1A	protein	taxon:9796	20210123	Ensembl
UniProtKB	F6UG39	BMPR1A	GO:0003223	GO_REF:0000107	IEA	UniProtKB:P36895|ensembl:ENSMUSP00000035900	P	Receptor	protein	serine/threonine	kinase	BMPR1A	protein	taxon:9796	20210123	Ensembl
UniProtKB	F6UIP9	IRX3	GO:0003165	GO_REF:0000107	IEA	UniProtKB:P81067|ensembl:ENSMUSP00000091002	P	Homeobox	domain-containing	protein	IRX3	protein	taxon:9796	20210123	Ensembl
UniProtKB	F6UIP9	IRX3	GO:0060932	GO_REF:0000107	IEA	UniProtKB:P81067|ensembl:ENSMUSP00000091002	P	Homeobox	domain-containing	protein	IRX3	protein	taxon:9796	20210123	Ensembl
UniProtKB	F6UIP9	IRX3	GO:0003167	GO_REF:0000107	IEA	UniProtKB:P81067|ensembl:ENSMUSP00000091002	P	Homeobox	domain-containing	protein	IRX3	protein	taxon:9796	20210123	Ensembl
UniProtKB	F6UJ70	NKX2-5	GO:0003221	GO_REF:0000107	IEA	UniProtKB:P52952|ensembl:ENSP00000327758	P	Homeobox	protein	NK-2	homolog	E	NKX2-5	protein	taxon:9796	20210123	Ensembl
UniProtKB	F6V1Q9	MYL2	GO:0055010	GO_REF:0000107	IEA	UniProtKB:P10916|ensembl:ENSP00000228841	P	Uncharacterized	protein	MYL2	protein	taxon:13616	20210123	Ensembl
UniProtKB	F6VGC3	TGFBR1	GO:0003222	GO_REF:0000107	IEA	UniProtKB:Q64729|ensembl:ENSMUSP00000007757	P	Receptor	protein	serine/threonine	kinase	TGFBR1	protein	taxon:13616	20210123	Ensembl
UniProtKB	F6VGC3	TGFBR1	GO:0003223	GO_REF:0000107	IEA	UniProtKB:Q64729|ensembl:ENSMUSP00000007757	P	Receptor	protein	serine/threonine	kinase	TGFBR1	protein	taxon:13616	20210123	Ensembl
UniProtKB	F6VM65	CHD7	GO:0003226	GO_REF:0000107	IEA	UniProtKB:A2AJK6|ensembl:ENSMUSP00000059079	P	DNA	helicase	CHD7	protein	taxon:9483	20210123	Ensembl
UniProtKB	F6VM65	CHD7	GO:0003222	GO_REF:0000107	IEA	UniProtKB:A2AJK6|ensembl:ENSMUSP00000059079	P	DNA	helicase	CHD7	protein	taxon:9483	20210123	Ensembl
UniProtKB	F6VSL6	SMAD7	GO:0055010	GO_REF:0000107	IEA	UniProtKB:O35253|ensembl:ENSMUSP00000026999	P	Mothers	against	decapentaplegic	homolog	SMAD7	protein	taxon:9796	20210123	Ensembl
UniProtKB	F6VTK9	NOG	GO:0003223	GO_REF:0000107	IEA	UniProtKB:P97466|ensembl:ENSMUSP00000061427	P	Noggin	NOG	protein	taxon:9544	20210123	Ensembl
UniProtKB	F6VTN4	LRP2	GO:0003223	GO_REF:0000107	IEA	UniProtKB:A2ARV4|ensembl:ENSMUSP00000079752	P	LDL	receptor	related	protein	2	LRP2	protein	taxon:9258	20210123	Ensembl
UniProtKB	F6W0X8	FOXC1	GO:0055010	GO_REF:0000107	IEA	UniProtKB:Q61572|ensembl:ENSMUSP00000052196	P	Fork-head	domain-containing	protein	FOXC1	protein	taxon:9544	20210123	Ensembl
UniProtKB	F6W674	HEG1	GO:0003222	GO_REF:0000107	IEA	UniProtKB:E9Q7X6|ensembl:ENSMUSP00000119790	P	Uncharacterized	protein	HEG1	protein	taxon:9796	20210123	Ensembl
UniProtKB	F6WDG6	DSP	GO:0003223	GO_REF:0000107	IEA	UniProtKB:E9Q557|ensembl:ENSMUSP00000115062	P	SH3	domain-containing	protein	DSP	protein	taxon:9544	20210123	Ensembl
UniProtKB	F6WEU3	ZMPSTE24	GO:0003229	GO_REF:0000107	IEA	UniProtKB:Q80W54|ensembl:ENSMUSP00000053900	P	CAAX	prenyl	protease	ZMPSTE24	protein	taxon:9796	20210123	Ensembl
UniProtKB	F6WP13	PROX1	GO:0055010	GO_REF:0000107	IEA	UniProtKB:P48437|ensembl:ENSMUSP00000135703	P	Prospero	domain-containing	protein	PROX1	protein	taxon:9258	20210123	Ensembl
UniProtKB	F6WT60	COL11A1	GO:0055010	GO_REF:0000107	IEA	UniProtKB:Q61245|ensembl:ENSMUSP00000089793	P	Fibrillar	collagen	NC1	domain-containing	protein	COL11A1	protein	taxon:9483	20210123	Ensembl
UniProtKB	F6XFN5	MED1	GO:0003222	GO_REF:0000107	IEA	UniProtKB:Q925J9|ensembl:ENSMUSP00000103169	P	Mediator	of	RNA	polymerase	II	transcription	subunit	1	MED1	protein	taxon:9796	20210123	Ensembl
UniProtKB	F6XMZ8	CHD7	GO:0003226	GO_REF:0000107	IEA	UniProtKB:A2AJK6|ensembl:ENSMUSP00000059079	P	DNA	helicase	CHD7	protein	taxon:9796	20210123	Ensembl
UniProtKB	F6XMZ8	CHD7	GO:0003222	GO_REF:0000107	IEA	UniProtKB:A2AJK6|ensembl:ENSMUSP00000059079	P	DNA	helicase	CHD7	protein	taxon:9796	20210123	Ensembl
UniProtKB	F6XXE2	MYH7	GO:0055010	GO_REF:0000107	IEA	UniProtKB:P12883|ensembl:ENSP00000347507	P	Myosin	heavy	chain	7	MYH7	protein	taxon:9258	20210123	Ensembl
UniProtKB	F6XXN3	SMAD7	GO:0055010	GO_REF:0000107	IEA	UniProtKB:O35253|ensembl:ENSMUSP00000026999	P	Mothers	against	decapentaplegic	homolog	SMAD7	protein	taxon:9615	20210123	Ensembl
UniProtKB	F6Y1U1	ISL1	GO:0055010	GO_REF:0000107	IEA	UniProtKB:P61372|ensembl:ENSMUSP00000044879	P	ISL	LIM	homeobox	1	ISL1	protein	taxon:9258	20210123	Ensembl
UniProtKB	F6Y3W1	MYL3	GO:0055010	GO_REF:0000107	IEA	UniProtKB:P08590|ensembl:ENSP00000499406	P	EF-hand	domain-containing	protein	MYL3	protein	taxon:9258	20210123	Ensembl
UniProtKB	F6Y796	DSP	GO:0003223	GO_REF:0000107	IEA	UniProtKB:E9Q557|ensembl:ENSMUSP00000115062	P	SH3	domain-containing	protein	DSP	protein	taxon:13616	20210123	Ensembl
UniProtKB	F6Y9B8	PKP2	GO:0055010	GO_REF:0000107	IEA	UniProtKB:Q99959|ensembl:ENSP00000070846	P	Plakophilin	2	PKP2	protein	taxon:9544	20210123	Ensembl
UniProtKB	F6YB95	RBPJ	GO:0003222	GO_REF:0000107	IEA	UniProtKB:P31266|ensembl:ENSMUSP00000040694	P	Uncharacterized	protein	RBPJ	protein	taxon:13616	20210123	Ensembl
UniProtKB	F6YLF5	ZFPM2	GO:0003221	GO_REF:0000107	IEA	UniProtKB:Q8WW38|ensembl:ENSP00000384179	P	Uncharacterized	protein	ZFPM2	protein	taxon:13616	20210123	Ensembl
UniProtKB	F6YLT7	ISL1	GO:0055010	GO_REF:0000107	IEA	UniProtKB:P61372|ensembl:ENSMUSP00000044879	P	ISL	LIM	homeobox	1	ISL1	protein	taxon:9796	20210123	Ensembl
UniProtKB	F6YS07	PPP1R13L	GO:0003229	GO_REF:0000107	IEA	UniProtKB:Q5I1X5|ensembl:ENSMUSP00000047839	P	Uncharacterized	protein	PPP1R13L	protein	taxon:9544	20210123	Ensembl
UniProtKB	F6YTM0	TNNI1	GO:0055010	GO_REF:0000107	IEA	UniProtKB:Q9WUZ5|ensembl:ENSMUSP00000123509	P	Uncharacterized	protein	TNNI1	protein	taxon:9483	20210123	Ensembl
UniProtKB	F6Z5V7	COL11A1	GO:0055010	GO_REF:0000107	IEA	UniProtKB:Q61245|ensembl:ENSMUSP00000089793	P	Fibrillar	collagen	NC1	domain-containing	protein	COL11A1	protein	taxon:9544	20210123	Ensembl
UniProtKB	F6Z6Q0	TBX5	GO:0003229	GO_REF:0000107	IEA	UniProtKB:P70326|ensembl:ENSMUSP00000018407	P	T-box	transcription	factor	5	TBX5	protein	taxon:9796	20210123	Ensembl
UniProtKB	F6Z6Q0	TBX5	GO:0003167	GO_REF:0000107	IEA	UniProtKB:P70326|ensembl:ENSMUSP00000018407	P	T-box	transcription	factor	5	TBX5	protein	taxon:9796	20210123	Ensembl
UniProtKB	F6Z6Q0	TBX5	GO:0003166	GO_REF:0000107	IEA	UniProtKB:P70326|ensembl:ENSMUSP00000018407	P	T-box	transcription	factor	5	TBX5	protein	taxon:9796	20210123	Ensembl
UniProtKB	F6ZT41	ZMPSTE24	GO:0003229	GO_REF:0000107	IEA	UniProtKB:Q80W54|ensembl:ENSMUSP00000053900	P	CAAX	prenyl	protease	ZMPSTE24	protein	taxon:13616	20210123	Ensembl
UniProtKB	F6ZV64	DSP	GO:0003223	GO_REF:0000107	IEA	UniProtKB:E9Q557|ensembl:ENSMUSP00000115062	P	SH3	domain-containing	protein	DSP	protein	taxon:9796	20210123	Ensembl
UniProtKB	F7A7U8	PROX1	GO:0055010	GO_REF:0000107	IEA	UniProtKB:P48437|ensembl:ENSMUSP00000135703	P	Prospero	domain-containing	protein	PROX1	protein	taxon:9796	20210123	Ensembl
UniProtKB	F7AIM6	FOXH1	GO:0003222	GO_REF:0000107	IEA	UniProtKB:O88621|ensembl:ENSMUSP00000036591	P	Fork-head	domain-containing	protein	FOXH1	protein	taxon:9796	20210123	Ensembl
UniProtKB	F7AN33	BMPR1A	GO:0003223	GO_REF:0000107	IEA	UniProtKB:P36895|ensembl:ENSMUSP00000035900	P	Receptor	protein	serine/threonine	kinase	BMPR1A	protein	taxon:13616	20210123	Ensembl
UniProtKB	F7AN33	BMPR1A	GO:0003222	GO_REF:0000107	IEA	UniProtKB:P36895|ensembl:ENSMUSP00000035900	P	Receptor	protein	serine/threonine	kinase	BMPR1A	protein	taxon:13616	20210123	Ensembl
UniProtKB	F7BDL8	DLL4	GO:0003222	GO_REF:0000107	IEA	UniProtKB:Q9JI71|ensembl:ENSMUSP00000099575	P	Delta-like	protein	DLL4	protein	taxon:9796	20210123	Ensembl
UniProtKB	F7BI02	DSG2	GO:0003165	GO_REF:0000107	IEA	UniProtKB:Q14126|ensembl:ENSP00000261590	P	Desmoglein	2	DSG2	protein	taxon:9796	20210123	Ensembl
UniProtKB	F7BK41	HAND1	GO:0055010	GO_REF:0000107	IEA	UniProtKB:Q64279|ensembl:ENSMUSP00000046999	P	BHLH	domain-containing	protein	HAND1	protein	taxon:9544	20210123	Ensembl
UniProtKB	F7BK41	HAND1	GO:0055010	GO_REF:0000107	IEA	UniProtKB:O96004|ensembl:ENSP00000231121	P	BHLH	domain-containing	protein	HAND1	protein	taxon:9544	20210123	Ensembl
UniProtKB	F7BSL0	NKX2-5	GO:0003221	GO_REF:0000107	IEA	UniProtKB:P52952|ensembl:ENSP00000327758	P	Homeobox	protein	NK-2	homolog	E	NKX2-5	protein	taxon:13616	20210123	Ensembl
UniProtKB	F7C8Y6	TNNC1	GO:0055010	GO_REF:0000107	IEA	UniProtKB:P63316|ensembl:ENSP00000232975	P	Troponin	C1
UniProtKB	F7CLL4	LRP2	GO:0003223	GO_REF:0000107	IEA	UniProtKB:A2ARV4|ensembl:ENSMUSP00000079752	P	LDL	receptor	related	protein	2	LRP2	protein	taxon:13616	20210123	Ensembl
UniProtKB	F7CM66	gata4	GO:0055010	GO_REF:0000107	IEA	UniProtKB:A0A0R4ILP3|ensembl:ENSDARP00000135304	P	GATA	binding	protein	4	gata4	protein	taxon:8364	20210123	Ensembl
UniProtKB	F7D0A0	IRX3	GO:0003165	GO_REF:0000107	IEA	UniProtKB:P81067|ensembl:ENSMUSP00000091002	P	Homeobox	domain-containing	protein	IRX3	protein	taxon:9544	20210123	Ensembl
UniProtKB	F7D0A0	IRX3	GO:0060932	GO_REF:0000107	IEA	UniProtKB:P81067|ensembl:ENSMUSP00000091002	P	Homeobox	domain-containing	protein	IRX3	protein	taxon:9544	20210123	Ensembl
UniProtKB	F7D0A0	IRX3	GO:0003167	GO_REF:0000107	IEA	UniProtKB:P81067|ensembl:ENSMUSP00000091002	P	Homeobox	domain-containing	protein	IRX3	protein	taxon:9544	20210123	Ensembl
UniProtKB	F7D2A8	NOG	GO:0003223	GO_REF:0000107	IEA	UniProtKB:P97466|ensembl:ENSMUSP00000061427	P	Noggin	NOG	protein	taxon:13616	20210123	Ensembl
UniProtKB	F7D828	ZFPM2	GO:0003221	GO_REF:0000107	IEA	UniProtKB:Q8WW38|ensembl:ENSP00000384179	P	Zinc	finger	protein	ZFPM2	ZFPM2	protein	taxon:9483	20210123	Ensembl
UniProtKB	F7DF17	PPP1R13L	GO:0003229	GO_REF:0000107	IEA	UniProtKB:Q5I1X5|ensembl:ENSMUSP00000047839	P	Protein	phosphatase	1	regulatory	subunit	13	like	PPP1R13L	protein	taxon:13616	20210123	Ensembl
UniProtKB	F7DLP6	BMP10	GO:0055010	GO_REF:0000107	IEA	UniProtKB:Q9R229|ensembl:ENSMUSP00000032125	P	TGF_BETA_2	domain-containing	protein	BMP10	protein	taxon:9796	20210123	Ensembl
UniProtKB	F7DR31	SMAD4	GO:0003220	GO_REF:0000107	IEA	UniProtKB:P97471|ensembl:ENSMUSP00000025393	P	Mothers	against	decapentaplegic	homolog	SMAD4	protein	taxon:13616	20210123	Ensembl
UniProtKB	F7DT28	DSP	GO:0003223	GO_REF:0000107	IEA	UniProtKB:E9Q557|ensembl:ENSMUSP00000115062	P	SH3	domain-containing	protein	DSP	protein	taxon:9483	20210123	Ensembl
UniProtKB	F7EGN6	TBX3	GO:0003167	GO_REF:0000107	IEA	UniProtKB:P70324|ensembl:ENSMUSP00000018748	P	TBX	domain-containing	protein	TBX3	protein	taxon:9258	20210123	Ensembl
UniProtKB	F7EP22	DSG2	GO:0003165	GO_REF:0000107	IEA	UniProtKB:Q14126|ensembl:ENSP00000261590	P	Uncharacterized	protein	DSG2	protein	taxon:13616	20210123	Ensembl
UniProtKB	F7EX17	PTCD2	GO:0055010	GO_REF:0000107	IEA	UniProtKB:Q8R3K3|ensembl:ENSMUSP00000022153	P	Pentatricopeptide	repeat-containing	protein	2
UniProtKB	F7F485	POU4F1	GO:0003223	GO_REF:0000107	IEA	UniProtKB:P17208|ensembl:ENSMUSP00000060798	P	POU	domain	protein	POU4F1	protein	taxon:13616	20210123	Ensembl
UniProtKB	F7F4A2	SMAD4	GO:0003220	GO_REF:0000107	IEA	UniProtKB:P97471|ensembl:ENSMUSP00000025393	P	Mothers	against	decapentaplegic	homolog	SMAD4	protein	taxon:9258	20210123	Ensembl
UniProtKB	F7F6K2	COL11A1	GO:0055010	GO_REF:0000107	IEA	UniProtKB:Q61245|ensembl:ENSMUSP00000089793	P	Fibrillar	collagen	NC1	domain-containing	protein	COL11A1	protein	taxon:9258	20210123	Ensembl
UniProtKB	F7F846	BMP10	GO:0055010	GO_REF:0000107	IEA	UniProtKB:Q9R229|ensembl:ENSMUSP00000032125	P	TGF_BETA_2	domain-containing	protein	BMP10	protein	taxon:9258	20210123	Ensembl
UniProtKB	F7FAB5	IRX3	GO:0003167	GO_REF:0000107	IEA	UniProtKB:P81067|ensembl:ENSMUSP00000091002	P	Homeobox	domain-containing	protein	IRX3	protein	taxon:13616	20210123	Ensembl
UniProtKB	F7FAB5	IRX3	GO:0060932	GO_REF:0000107	IEA	UniProtKB:P81067|ensembl:ENSMUSP00000091002	P	Homeobox	domain-containing	protein	IRX3	protein	taxon:13616	20210123	Ensembl
UniProtKB	F7FAB5	IRX3	GO:0003165	GO_REF:0000107	IEA	UniProtKB:P81067|ensembl:ENSMUSP00000091002	P	Homeobox	domain-containing	protein	IRX3	protein	taxon:13616	20210123	Ensembl
UniProtKB	F7FFU4	MYL2	GO:0055010	GO_REF:0000107	IEA	UniProtKB:P10916|ensembl:ENSP00000228841	P	Myosin	light	chain	2	MYL2	protein	taxon:9258	20210123	Ensembl
UniProtKB	F7FLI6	LRP2	GO:0003223	GO_REF:0000107	IEA	UniProtKB:A2ARV4|ensembl:ENSMUSP00000079752	P	Uncharacterized	protein	LRP2	protein	taxon:9483	20210123	Ensembl
UniProtKB	F7FPV2	TBX5	GO:0003229	GO_REF:0000107	IEA	UniProtKB:P70326|ensembl:ENSMUSP00000018407	P	T-box	transcription	factor	5	TBX5	protein	taxon:9544	20210123	Ensembl
UniProtKB	F7FPV2	TBX5	GO:0003167	GO_REF:0000107	IEA	UniProtKB:P70326|ensembl:ENSMUSP00000018407	P	T-box	transcription	factor	5	TBX5	protein	taxon:9544	20210123	Ensembl
UniProtKB	F7FPV2	TBX5	GO:0003166	GO_REF:0000107	IEA	UniProtKB:P70326|ensembl:ENSMUSP00000018407	P	T-box	transcription	factor	5	TBX5	protein	taxon:9544	20210123	Ensembl
UniProtKB	F7FTK3	NOTCH1	GO:0003222	GO_REF:0000107	IEA	UniProtKB:Q01705|ensembl:ENSMUSP00000028288	P	Neurogenic	locus	notch	homolog	protein	1	NOTCH1	protein	taxon:9258	20210123	Ensembl
UniProtKB	F7FUU4	HEY2	GO:0003222	GO_REF:0000107	IEA	UniProtKB:Q9QUS4|ensembl:ENSMUSP00000019924	P	Uncharacterized	protein	HEY2	protein	taxon:13616	20210123	Ensembl
UniProtKB	F7G3P0	FOXH1	GO:0003222	GO_REF:0000107	IEA	UniProtKB:O88621|ensembl:ENSMUSP00000036591	P	Fork-head	domain-containing	protein	FOXH1	protein	taxon:9483	20210123	Ensembl
UniProtKB	F7G444	CHD7	GO:0003222	GO_REF:0000107	IEA	UniProtKB:A2AJK6|ensembl:ENSMUSP00000059079	P	DNA	helicase	CHD7	protein	taxon:13616	20210123	Ensembl
UniProtKB	F7G444	CHD7	GO:0003226	GO_REF:0000107	IEA	UniProtKB:A2AJK6|ensembl:ENSMUSP00000059079	P	DNA	helicase	CHD7	protein	taxon:13616	20210123	Ensembl
UniProtKB	F7G498	MED1	GO:0003222	GO_REF:0000107	IEA	UniProtKB:Q925J9|ensembl:ENSMUSP00000103169	P	Mediator	of	RNA	polymerase	II	transcription	subunit	1	MED1	protein	taxon:9483	20210123	Ensembl
UniProtKB	F7G4P0	MYL3	GO:0055010	GO_REF:0000107	IEA	UniProtKB:P08590|ensembl:ENSP00000499406	P	Myosin	light	chain	3	MYL3	protein	taxon:9544	20210123	Ensembl
UniProtKB	F7G4X4	DLL4	GO:0003222	GO_REF:0000107	IEA	UniProtKB:Q9JI71|ensembl:ENSMUSP00000099575	P	Delta-like	protein	DLL4	protein	taxon:9258	20210123	Ensembl
UniProtKB	F7GB19	NOTCH1	GO:0003222	GO_REF:0000107	IEA	UniProtKB:Q01705|ensembl:ENSMUSP00000028288	P	Neurogenic	locus	notch	homolog	protein	1	NOTCH1	protein	taxon:9483	20210123	Ensembl
UniProtKB	F7GDY5	BMP10	GO:0055010	GO_REF:0000107	IEA	UniProtKB:Q9R229|ensembl:ENSMUSP00000032125	P	TGF_BETA_2	domain-containing	protein	BMP10	protein	taxon:13616	20210123	Ensembl
UniProtKB	F7GWF5	DSG2	GO:0003165	GO_REF:0000107	IEA	UniProtKB:Q14126|ensembl:ENSP00000261590	P	Desmoglein	2	DSG2	protein	taxon:9544	20210123	Ensembl
UniProtKB	F7GZ94	POU4F1	GO:0003223	GO_REF:0000107	IEA	UniProtKB:P17208|ensembl:ENSMUSP00000060798	P	POU	domain	protein	POU4F1	protein	taxon:9544	20210123	Ensembl
UniProtKB	F7H4Q3	FOXH1	GO:0003222	GO_REF:0000107	IEA	UniProtKB:O88621|ensembl:ENSMUSP00000036591	P	Fork-head	domain-containing	protein	FOXH1	protein	taxon:9544	20210123	Ensembl
UniProtKB	F7H4T8	BMPR1A	GO:0003223	GO_REF:0000107	IEA	UniProtKB:P36895|ensembl:ENSMUSP00000035900	P	Receptor	protein	serine/threonine	kinase	BMPR1A	protein	taxon:9544	20210123	Ensembl
UniProtKB	F7H4T8	BMPR1A	GO:0003222	GO_REF:0000107	IEA	UniProtKB:P36895|ensembl:ENSMUSP00000035900	P	Receptor	protein	serine/threonine	kinase	BMPR1A	protein	taxon:9544	20210123	Ensembl
UniProtKB	F7H653	TGFBR1	GO:0003222	GO_REF:0000107	IEA	UniProtKB:Q64729|ensembl:ENSMUSP00000007757	P	Receptor	protein	serine/threonine	kinase	TGFBR1	protein	taxon:9483	20210123	Ensembl
UniProtKB	F7H653	TGFBR1	GO:0003223	GO_REF:0000107	IEA	UniProtKB:Q64729|ensembl:ENSMUSP00000007757	P	Receptor	protein	serine/threonine	kinase	TGFBR1	protein	taxon:9483	20210123	Ensembl
UniProtKB	F7H6U9	HAND1	GO:0055010	GO_REF:0000107	IEA	UniProtKB:Q64279|ensembl:ENSMUSP00000046999	P	BHLH	domain-containing	protein	HAND1	protein	taxon:9483	20210123	Ensembl
UniProtKB	F7H6U9	HAND1	GO:0055010	GO_REF:0000107	IEA	UniProtKB:O96004|ensembl:ENSP00000231121	P	BHLH	domain-containing	protein	HAND1	protein	taxon:9483	20210123	Ensembl
UniProtKB	F7HC37	TNNT2	GO:0055010	GO_REF:0000024	ISS	UniProtKB:P45379	P	Uncharacterized	protein	TNNT2	protein	taxon:9483	20120320	UniProt
UniProtKB	F7HCV5	TGFB1	GO:0055010	GO_REF:0000107	IEA	UniProtKB:P04202|ensembl:ENSMUSP00000002678	P	Transforming	growth	factor	beta	TGFB1	protein	taxon:9544	20210123	Ensembl
UniProtKB	F7HJ56	HEG1	GO:0003222	GO_REF:0000107	IEA	UniProtKB:E9Q7X6|ensembl:ENSMUSP00000119790	P	Heart	development	protein	with	EGF	like	domains	1	HEG1	protein	taxon:9483	20210123	Ensembl
UniProtKB	F7HQZ9	NOTCH1	GO:0003222	GO_REF:0000107	IEA	UniProtKB:Q01705|ensembl:ENSMUSP00000028288	P	Neurogenic	locus	notch	homolog	protein	1	NOTCH1	protein	taxon:9544	20210123	Ensembl
UniProtKB	F7HRE2	TBX3	GO:0003167	GO_REF:0000107	IEA	UniProtKB:P70324|ensembl:ENSMUSP00000018748	P	TBX	domain-containing	protein	TBX3	protein	taxon:9483	20210123	Ensembl
UniProtKB	F7HXM0	MYH6	GO:0055010	GO_REF:0000107	IEA	UniProtKB:P13533|ensembl:ENSP00000386041	P	Uncharacterized	protein	MYH6	protein	taxon:9483	20210123	Ensembl
UniProtKB	F7I4V9	MYH7	GO:0055010	GO_REF:0000107	IEA	UniProtKB:P12883|ensembl:ENSP00000347507	P	Uncharacterized	protein	MYH7	protein	taxon:9483	20210123	Ensembl
UniProtKB	F7I9Q2	TBX5	GO:0003229	GO_REF:0000107	IEA	UniProtKB:P70326|ensembl:ENSMUSP00000018407	P	T-box	transcription	factor	5	TBX5	protein	taxon:9483	20210123	Ensembl
UniProtKB	F7I9Q2	TBX5	GO:0003166	GO_REF:0000107	IEA	UniProtKB:P70326|ensembl:ENSMUSP00000018407	P	T-box	transcription	factor	5	TBX5	protein	taxon:9483	20210123	Ensembl
UniProtKB	F7I9Q2	TBX5	GO:0003167	GO_REF:0000107	IEA	UniProtKB:P70326|ensembl:ENSMUSP00000018407	P	T-box	transcription	factor	5	TBX5	protein	taxon:9483	20210123	Ensembl
UniProtKB	F7IF20	ZMPSTE24	GO:0003229	GO_REF:0000107	IEA	UniProtKB:Q80W54|ensembl:ENSMUSP00000053900	P	CAAX	prenyl	protease	ZMPSTE24	protein	taxon:9483	20210123	Ensembl
UniProtKB	F7IKG6	BMP10	GO:0055010	GO_REF:0000107	IEA	UniProtKB:Q9R229|ensembl:ENSMUSP00000032125	P	TGF_BETA_2	domain-containing	protein	BMP10	protein	taxon:9483	20210123	Ensembl
UniProtKB	F7INF1	IRX3	GO:0003167	GO_REF:0000107	IEA	UniProtKB:P81067|ensembl:ENSMUSP00000091002	P	Homeobox	domain-containing	protein	IRX3	protein	taxon:9483	20210123	Ensembl
UniProtKB	F7INF1	IRX3	GO:0060932	GO_REF:0000107	IEA	UniProtKB:P81067|ensembl:ENSMUSP00000091002	P	Homeobox	domain-containing	protein	IRX3	protein	taxon:9483	20210123	Ensembl
UniProtKB	F7INF1	IRX3	GO:0003165	GO_REF:0000107	IEA	UniProtKB:P81067|ensembl:ENSMUSP00000091002	P	Homeobox	domain-containing	protein	IRX3	protein	taxon:9483	20210123	Ensembl
UniProtKB	F8W403	tnnt2a	GO:0055010	PMID:21245263	IMP	ZFIN:ZDB-MRPHLNO-110616-1	P	Troponin	T	type	2a	(cardiac)	tnnt2a	protein	taxon:7955	20110719	ZFIN
UniProtKB	G1K9X0	HEY2	GO:0003222	GO_REF:0000107	IEA	UniProtKB:Q9QUS4|ensembl:ENSMUSP00000019924	P	Uncharacterized	protein	HEY2	protein	taxon:28377	20210123	Ensembl
UniProtKB	G1KC56	TNNI1	GO:0055010	GO_REF:0000107	IEA	UniProtKB:Q9WUZ5|ensembl:ENSMUSP00000123509	P	Troponin	I1
UniProtKB	G1KEW0	CHD7	GO:0003222	GO_REF:0000107	IEA	UniProtKB:A2AJK6|ensembl:ENSMUSP00000059079	P	DNA	helicase	CHD7	protein	taxon:28377	20210123	Ensembl
UniProtKB	G1KEW0	CHD7	GO:0003226	GO_REF:0000107	IEA	UniProtKB:A2AJK6|ensembl:ENSMUSP00000059079	P	DNA	helicase	CHD7	protein	taxon:28377	20210123	Ensembl
UniProtKB	G1KF25	PROX1	GO:0055010	GO_REF:0000107	IEA	UniProtKB:P48437|ensembl:ENSMUSP00000135703	P	Prospero	domain-containing	protein	PROX1	protein	taxon:28377	20210123	Ensembl
UniProtKB	G1KFX1	TNNC1	GO:0055010	GO_REF:0000107	IEA	UniProtKB:P63316|ensembl:ENSP00000232975	P	Uncharacterized	protein	TNNC1	protein	taxon:28377	20210123	Ensembl
UniProtKB	G1KJB5	PTCD2	GO:0055010	GO_REF:0000107	IEA	UniProtKB:Q8R3K3|ensembl:ENSMUSP00000022153	P	Pentatricopeptide	repeat-containing	protein	2
UniProtKB	G1KJE9	ZFPM2	GO:0003221	GO_REF:0000107	IEA	UniProtKB:Q8WW38|ensembl:ENSP00000384179	P	Uncharacterized	protein	ZFPM2	protein	taxon:28377	20210123	Ensembl
UniProtKB	G1KM54	PKP2	GO:0055010	GO_REF:0000107	IEA	UniProtKB:Q99959|ensembl:ENSP00000070846	P	Uncharacterized	protein	PKP2	protein	taxon:28377	20210123	Ensembl
UniProtKB	G1KQP9	NKX2-5	GO:0003222	GO_REF:0000107	IEA	UniProtKB:P42582|ensembl:ENSMUSP00000015723	P	Homeobox	protein	NK-2	homolog	E	NKX2-5	protein	taxon:28377	20210123	Ensembl
UniProtKB	G1KQP9	NKX2-5	GO:0003168	GO_REF:0000107	IEA	UniProtKB:P42582|ensembl:ENSMUSP00000015723	P	Homeobox	protein	NK-2	homolog	E	NKX2-5	protein	taxon:28377	20210123	Ensembl
UniProtKB	G1KQP9	NKX2-5	GO:0003166	GO_REF:0000107	IEA	UniProtKB:P42582|ensembl:ENSMUSP00000015723	P	Homeobox	protein	NK-2	homolog	E	NKX2-5	protein	taxon:28377	20210123	Ensembl
UniProtKB	G1KQP9	NKX2-5	GO:0003221	GO_REF:0000107	IEA	UniProtKB:P52952|ensembl:ENSP00000327758	P	Homeobox	protein	NK-2	homolog	E	NKX2-5	protein	taxon:28377	20210123	Ensembl
UniProtKB	G1KU28	MED1	GO:0003222	GO_REF:0000107	IEA	UniProtKB:Q925J9|ensembl:ENSMUSP00000103169	P	Mediator	of	RNA	polymerase	II	transcription	subunit	1	MED1	protein	taxon:28377	20210123	Ensembl
UniProtKB	G1KUM4	SMAD7	GO:0055010	GO_REF:0000107	IEA	UniProtKB:O35253|ensembl:ENSMUSP00000026999	P	MH2	domain-containing	protein	SMAD7	protein	taxon:28377	20210123	Ensembl
UniProtKB	G1L3Z1	COL11A1	GO:0055010	GO_REF:0000107	IEA	UniProtKB:Q61245|ensembl:ENSMUSP00000089793	P	Fibrillar	collagen	NC1	domain-containing	protein	COL11A1	protein	taxon:9646	20210123	Ensembl
UniProtKB	G1L6N7	POU4F1	GO:0003223	GO_REF:0000107	IEA	UniProtKB:P17208|ensembl:ENSMUSP00000060798	P	POU	domain	protein	POU4F1	protein	taxon:9646	20210123	Ensembl
UniProtKB	G1LB85	NOTCH1	GO:0003222	GO_REF:0000107	IEA	UniProtKB:Q01705|ensembl:ENSMUSP00000028288	P	Neurogenic	locus	notch	homolog	protein	1	NOTCH1	protein	taxon:9646	20210123	Ensembl
UniProtKB	G1LBE5	MED1	GO:0003222	GO_REF:0000107	IEA	UniProtKB:Q925J9|ensembl:ENSMUSP00000103169	P	Mediator	of	RNA	polymerase	II	transcription	subunit	1	MED1	protein	taxon:9646	20210123	Ensembl
UniProtKB	G1LCC3	HEG1	GO:0003222	GO_REF:0000107	IEA	UniProtKB:E9Q7X6|ensembl:ENSMUSP00000119790	P	Heart	development	protein	with	EGF	like	domains	1	HEG1	protein	taxon:9646	20210123	Ensembl
UniProtKB	G1LCI9	TGFBR1	GO:0003222	GO_REF:0000107	IEA	UniProtKB:Q64729|ensembl:ENSMUSP00000007757	P	Receptor	protein	serine/threonine	kinase	TGFBR1	protein	taxon:9646	20210123	Ensembl
UniProtKB	G1LCI9	TGFBR1	GO:0003223	GO_REF:0000107	IEA	UniProtKB:Q64729|ensembl:ENSMUSP00000007757	P	Receptor	protein	serine/threonine	kinase	TGFBR1	protein	taxon:9646	20210123	Ensembl
UniProtKB	G1LFX3	FOXH1	GO:0003222	GO_REF:0000107	IEA	UniProtKB:O88621|ensembl:ENSMUSP00000036591	P	Fork-head	domain-containing	protein	FOXH1	protein	taxon:9646	20210123	Ensembl
UniProtKB	G1LGK7	ZFPM2	GO:0003221	GO_REF:0000107	IEA	UniProtKB:Q8WW38|ensembl:ENSP00000384179	P	Zinc	finger	protein
UniProtKB	G1LH63	ISL1	GO:0055010	GO_REF:0000107	IEA	UniProtKB:P61372|ensembl:ENSMUSP00000044879	P	ISL	LIM	homeobox	1	ISL1	protein	taxon:9646	20210123	Ensembl
UniProtKB	G1LKW3	PTCD2	GO:0055010	GO_REF:0000107	IEA	UniProtKB:Q8R3K3|ensembl:ENSMUSP00000022153	P	Pentatricopeptide	repeat-containing	protein	2
UniProtKB	G1LNG9	DSG2	GO:0003165	GO_REF:0000107	IEA	UniProtKB:Q14126|ensembl:ENSP00000261590	P	Desmoglein	2	DSG2	protein	taxon:9646	20210123	Ensembl
UniProtKB	G1LQN1	PKP2	GO:0055010	GO_REF:0000107	IEA	UniProtKB:Q99959|ensembl:ENSP00000070846	P	Plakophilin	2	PKP2	protein	taxon:9646	20210123	Ensembl
UniProtKB	G1LTU6	BMPR1A	GO:0003223	GO_REF:0000107	IEA	UniProtKB:P36895|ensembl:ENSMUSP00000035900	P	Receptor	protein	serine/threonine	kinase	BMPR1A	protein	taxon:9646	20210123	Ensembl
UniProtKB	G1LTU6	BMPR1A	GO:0003222	GO_REF:0000107	IEA	UniProtKB:P36895|ensembl:ENSMUSP00000035900	P	Receptor	protein	serine/threonine	kinase	BMPR1A	protein	taxon:9646	20210123	Ensembl
UniProtKB	G1M0J7	TNNT2	GO:0055010	GO_REF:0000024	ISS	UniProtKB:P45379	P	Troponin	T2
UniProtKB	G1M1A0	PPP1R13L	GO:0003229	GO_REF:0000107	IEA	UniProtKB:Q5I1X5|ensembl:ENSMUSP00000047839	P	Protein	phosphatase	1	regulatory	subunit	13	like	PPP1R13L	protein	taxon:9646	20210123	Ensembl
UniProtKB	G1M5G2	MYL2	GO:0055010	GO_REF:0000107	IEA	UniProtKB:P10916|ensembl:ENSP00000228841	P	Myosin	light	chain	2	MYL2	protein	taxon:9646	20210123	Ensembl
UniProtKB	G1M696	BMP10	GO:0055010	GO_REF:0000107	IEA	UniProtKB:Q9R229|ensembl:ENSMUSP00000032125	P	TGF_BETA_2	domain-containing	protein	BMP10	protein	taxon:9646	20210123	Ensembl
UniProtKB	G1M9D6	ENG	GO:0003222	GO_REF:0000107	IEA	UniProtKB:Q63961|ensembl:ENSMUSP00000009705	P	ZP	domain-containing	protein	ENG	protein	taxon:9646	20210123	Ensembl
UniProtKB	G1MBC1	PROX1	GO:0055010	GO_REF:0000107	IEA	UniProtKB:P48437|ensembl:ENSMUSP00000135703	P	Prospero	domain-containing	protein	PROX1	protein	taxon:9646	20210123	Ensembl
UniProtKB	G1MD94	IRX3	GO:0003167	GO_REF:0000107	IEA	UniProtKB:P81067|ensembl:ENSMUSP00000091002	P	Homeobox	domain-containing	protein	IRX3	protein	taxon:9646	20210123	Ensembl
UniProtKB	G1MD94	IRX3	GO:0060932	GO_REF:0000107	IEA	UniProtKB:P81067|ensembl:ENSMUSP00000091002	P	Homeobox	domain-containing	protein	IRX3	protein	taxon:9646	20210123	Ensembl
UniProtKB	G1MD94	IRX3	GO:0003165	GO_REF:0000107	IEA	UniProtKB:P81067|ensembl:ENSMUSP00000091002	P	Homeobox	domain-containing	protein	IRX3	protein	taxon:9646	20210123	Ensembl
UniProtKB	G1MG59	DSP	GO:0003223	GO_REF:0000107	IEA	UniProtKB:E9Q557|ensembl:ENSMUSP00000115062	P	SH3	domain-containing	protein	DSP	protein	taxon:9646	20210123	Ensembl
UniProtKB	G1MIC7	RBPJ	GO:0003222	GO_REF:0000107	IEA	UniProtKB:P31266|ensembl:ENSMUSP00000040694	P	Recombination	signal	binding	protein	for	immunoglobulin	kappa	J	region	RBPJ	protein	taxon:9646	20210123	Ensembl
UniProtKB	G1MPS7	BMP10	GO:0055010	GO_REF:0000107	IEA	UniProtKB:Q9R229|ensembl:ENSMUSP00000032125	P	TGF_BETA_2	domain-containing	protein	BMP10	protein	taxon:9103	20210123	Ensembl
UniProtKB	G1MSM4	TNNI1	GO:0055010	GO_REF:0000107	IEA	UniProtKB:Q9WUZ5|ensembl:ENSMUSP00000123509	P	Troponin	I1
UniProtKB	G1MUW1	MYL3	GO:0055010	GO_REF:0000107	IEA	UniProtKB:P08590|ensembl:ENSP00000499406	P	Uncharacterized	protein	MYL3	protein	taxon:9103	20210123	Ensembl
UniProtKB	G1MX16	NKX2-5	GO:0003168	GO_REF:0000107	IEA	UniProtKB:P42582|ensembl:ENSMUSP00000015723	P	Homeobox	protein	NK-2	homolog	E	NKX2-5	protein	taxon:9103	20210123	Ensembl
UniProtKB	G1MX16	NKX2-5	GO:0003166	GO_REF:0000107	IEA	UniProtKB:P42582|ensembl:ENSMUSP00000015723	P	Homeobox	protein	NK-2	homolog	E	NKX2-5	protein	taxon:9103	20210123	Ensembl
UniProtKB	G1MX16	NKX2-5	GO:0003222	GO_REF:0000107	IEA	UniProtKB:P42582|ensembl:ENSMUSP00000015723	P	Homeobox	protein	NK-2	homolog	E	NKX2-5	protein	taxon:9103	20210123	Ensembl
UniProtKB	G1MX16	NKX2-5	GO:0003221	GO_REF:0000107	IEA	UniProtKB:P52952|ensembl:ENSP00000327758	P	Homeobox	protein	NK-2	homolog	E	NKX2-5	protein	taxon:9103	20210123	Ensembl
UniProtKB	G1MXH6	DSP	GO:0003223	GO_REF:0000107	IEA	UniProtKB:E9Q557|ensembl:ENSMUSP00000115062	P	SH3	domain-containing	protein	DSP	protein	taxon:9103	20210123	Ensembl
UniProtKB	G1N0F8	PTCD2	GO:0055010	GO_REF:0000107	IEA	UniProtKB:Q8R3K3|ensembl:ENSMUSP00000022153	P	Pentatricopeptide	repeat-containing	protein	2
UniProtKB	G1N0W1	MYL2	GO:0055010	GO_REF:0000107	IEA	UniProtKB:P10916|ensembl:ENSP00000228841	P	Myosin	light	chain	2	MYL2	protein	taxon:9103	20210123	Ensembl
UniProtKB	G1N176	MED1	GO:0003222	GO_REF:0000107	IEA	UniProtKB:Q925J9|ensembl:ENSMUSP00000103169	P	Mediator	of	RNA	polymerase	II	transcription	subunit	1	MED1	protein	taxon:9103	20210123	Ensembl
UniProtKB	G1N4L1	COL11A1	GO:0055010	GO_REF:0000107	IEA	UniProtKB:Q61245|ensembl:ENSMUSP00000089793	P	Fibrillar	collagen	NC1	domain-containing	protein	COL11A1	protein	taxon:9103	20210123	Ensembl
UniProtKB	G1NBF1	PROX1	GO:0055010	GO_REF:0000107	IEA	UniProtKB:P48437|ensembl:ENSMUSP00000135703	P	Prospero	domain-containing	protein	PROX1	protein	taxon:9103	20210123	Ensembl
UniProtKB	G1NCF9	TBX5	GO:0003229	GO_REF:0000107	IEA	UniProtKB:P70326|ensembl:ENSMUSP00000018407	P	T-box	transcription	factor	5	TBX5	protein	taxon:9103	20210123	Ensembl
UniProtKB	G1NCF9	TBX5	GO:0003167	GO_REF:0000107	IEA	UniProtKB:P70326|ensembl:ENSMUSP00000018407	P	T-box	transcription	factor	5	TBX5	protein	taxon:9103	20210123	Ensembl
UniProtKB	G1NCF9	TBX5	GO:0003166	GO_REF:0000107	IEA	UniProtKB:P70326|ensembl:ENSMUSP00000018407	P	T-box	transcription	factor	5	TBX5	protein	taxon:9103	20210123	Ensembl
UniProtKB	G1NDH4	DSG2	GO:0003165	GO_REF:0000107	IEA	UniProtKB:Q14126|ensembl:ENSP00000261590	P	Desmoglein	2	DSG2	protein	taxon:9103	20210123	Ensembl
UniProtKB	G1NDN9	LRP2	GO:0003223	GO_REF:0000107	IEA	UniProtKB:A2ARV4|ensembl:ENSMUSP00000079752	P	LDL	receptor	related	protein	2	LRP2	protein	taxon:9103	20210123	Ensembl
UniProtKB	G1NF51	CHD7	GO:0003222	GO_REF:0000107	IEA	UniProtKB:A2AJK6|ensembl:ENSMUSP00000059079	P	DNA	helicase	CHD7	protein	taxon:9103	20210123	Ensembl
UniProtKB	G1NF51	CHD7	GO:0003226	GO_REF:0000107	IEA	UniProtKB:A2AJK6|ensembl:ENSMUSP00000059079	P	DNA	helicase	CHD7	protein	taxon:9103	20210123	Ensembl
UniProtKB	G1NF79	DLL4	GO:0003222	GO_REF:0000107	IEA	UniProtKB:Q9JI71|ensembl:ENSMUSP00000099575	P	Delta-like	protein	DLL4	protein	taxon:9103	20210123	Ensembl
UniProtKB	G1NIE0	ZFPM2	GO:0003221	GO_REF:0000107	IEA	UniProtKB:Q8WW38|ensembl:ENSP00000384179	P	Zinc	finger	protein
UniProtKB	G1NII9	RBPJ	GO:0003222	GO_REF:0000107	IEA	UniProtKB:P31266|ensembl:ENSMUSP00000040694	P	Recombination	signal	binding	protein	for	immunoglobulin	kappa	J	region	RBPJ	protein	taxon:9103	20210123	Ensembl
UniProtKB	G1NKQ4	HEY2	GO:0003222	GO_REF:0000107	IEA	UniProtKB:Q9QUS4|ensembl:ENSMUSP00000019924	P	Hes	related	family	bHLH	transcription	factor	with	YRPW	motif	2	HEY2	protein	taxon:9103	20210123	Ensembl
UniProtKB	G1NKT3	PKP2	GO:0055010	GO_REF:0000107	IEA	UniProtKB:Q99959|ensembl:ENSP00000070846	P	Plakophilin	2	PKP2	protein	taxon:9103	20210123	Ensembl
UniProtKB	G1NR29	NOG	GO:0003223	GO_REF:0000107	IEA	UniProtKB:P97466|ensembl:ENSMUSP00000061427	P	Noggin	NOG	protein	taxon:9103	20210123	Ensembl
UniProtKB	G1NV05	HEG1	GO:0003222	GO_REF:0000107	IEA	UniProtKB:E9Q7X6|ensembl:ENSMUSP00000119790	P	Heart	development	protein	with	EGF	like	domains	1	HEG1	protein	taxon:59463	20210123	Ensembl
UniProtKB	G1NW15	PKP2	GO:0055010	GO_REF:0000107	IEA	UniProtKB:Q99959|ensembl:ENSP00000070846	P	Plakophilin	2	PKP2	protein	taxon:59463	20210123	Ensembl
UniProtKB	G1NY29	FOXH1	GO:0003222	GO_REF:0000107	IEA	UniProtKB:O88621|ensembl:ENSMUSP00000036591	P	Fork-head	domain-containing	protein	FOXH1	protein	taxon:59463	20210123	Ensembl
UniProtKB	G1P0M4	DSG2	GO:0003165	GO_REF:0000107	IEA	UniProtKB:Q14126|ensembl:ENSP00000261590	P	Desmoglein	2	DSG2	protein	taxon:59463	20210123	Ensembl
UniProtKB	G1P0P2	BMP10	GO:0055010	GO_REF:0000107	IEA	UniProtKB:Q9R229|ensembl:ENSMUSP00000032125	P	TGF_BETA_2	domain-containing	protein	BMP10	protein	taxon:59463	20210123	Ensembl
UniProtKB	G1P2N7	DLL4	GO:0003222	GO_REF:0000107	IEA	UniProtKB:Q9JI71|ensembl:ENSMUSP00000099575	P	Delta-like	protein	DLL4	protein	taxon:59463	20210123	Ensembl
UniProtKB	G1P7G3	MED1	GO:0003222	GO_REF:0000107	IEA	UniProtKB:Q925J9|ensembl:ENSMUSP00000103169	P	Mediator	of	RNA	polymerase	II	transcription	subunit	1	MED1	protein	taxon:59463	20210123	Ensembl
UniProtKB	G1P898	PROX1	GO:0055010	GO_REF:0000107	IEA	UniProtKB:P48437|ensembl:ENSMUSP00000135703	P	Prospero	domain-containing	protein	PROX1	protein	taxon:59463	20210123	Ensembl
UniProtKB	G1P947	PTCD2	GO:0055010	GO_REF:0000107	IEA	UniProtKB:Q8R3K3|ensembl:ENSMUSP00000022153	P	Pentatricopeptide	repeat-containing	protein	2
UniProtKB	G1P9L1	TBX3	GO:0003167	GO_REF:0000107	IEA	UniProtKB:P70324|ensembl:ENSMUSP00000018748	P	TBX	domain-containing	protein	TBX3	protein	taxon:59463	20210123	Ensembl
UniProtKB	G1PCG1	HAND1	GO:0055010	GO_REF:0000107	IEA	UniProtKB:O96004|ensembl:ENSP00000231121	P	BHLH	domain-containing	protein	HAND1	protein	taxon:59463	20210123	Ensembl
UniProtKB	G1PCG1	HAND1	GO:0055010	GO_REF:0000107	IEA	UniProtKB:Q64279|ensembl:ENSMUSP00000046999	P	BHLH	domain-containing	protein	HAND1	protein	taxon:59463	20210123	Ensembl
UniProtKB	G1PDA2	NOG	GO:0003223	GO_REF:0000107	IEA	UniProtKB:P97466|ensembl:ENSMUSP00000061427	P	Noggin	NOG	protein	taxon:59463	20210123	Ensembl
UniProtKB	G1PEC2	LRP2	GO:0003223	GO_REF:0000107	IEA	UniProtKB:A2ARV4|ensembl:ENSMUSP00000079752	P	Uncharacterized	protein	LRP2	protein	taxon:59463	20210123	Ensembl
UniProtKB	G1PEW7	BMPR1A	GO:0003222	GO_REF:0000107	IEA	UniProtKB:P36895|ensembl:ENSMUSP00000035900	P	Receptor	protein	serine/threonine	kinase	BMPR1A	protein	taxon:59463	20210123	Ensembl
UniProtKB	G1PEW7	BMPR1A	GO:0003223	GO_REF:0000107	IEA	UniProtKB:P36895|ensembl:ENSMUSP00000035900	P	Receptor	protein	serine/threonine	kinase	BMPR1A	protein	taxon:59463	20210123	Ensembl
UniProtKB	G1PFB2	ZFPM2	GO:0003221	GO_REF:0000107	IEA	UniProtKB:Q8WW38|ensembl:ENSP00000384179	P	Zinc	finger	protein
UniProtKB	G1PGH2	MYL2	GO:0055010	GO_REF:0000107	IEA	UniProtKB:P10916|ensembl:ENSP00000228841	P	Myosin	light	chain	2	MYL2	protein	taxon:59463	20210123	Ensembl
UniProtKB	G1PM07	TGFB1	GO:0055010	GO_REF:0000107	IEA	UniProtKB:P04202|ensembl:ENSMUSP00000002678	P	Transforming	growth	factor	beta	TGFB1	protein	taxon:59463	20210123	Ensembl
UniProtKB	G1PMZ6	ENG	GO:0003222	GO_REF:0000107	IEA	UniProtKB:Q63961|ensembl:ENSMUSP00000009705	P	ZP	domain-containing	protein	ENG	protein	taxon:59463	20210123	Ensembl
UniProtKB	G1PNI8	MYL3	GO:0055010	GO_REF:0000107	IEA	UniProtKB:P08590|ensembl:ENSP00000499406	P	Myosin	light	chain	3	MYL3	protein	taxon:59463	20210123	Ensembl
UniProtKB	G1PRA8	TGFBR1	GO:0003223	GO_REF:0000107	IEA	UniProtKB:Q64729|ensembl:ENSMUSP00000007757	P	Receptor	protein	serine/threonine	kinase	TGFBR1	protein	taxon:59463	20210123	Ensembl
UniProtKB	G1PRA8	TGFBR1	GO:0003222	GO_REF:0000107	IEA	UniProtKB:Q64729|ensembl:ENSMUSP00000007757	P	Receptor	protein	serine/threonine	kinase	TGFBR1	protein	taxon:59463	20210123	Ensembl
UniProtKB	G1PRY7	CHD7	GO:0003222	GO_REF:0000107	IEA	UniProtKB:A2AJK6|ensembl:ENSMUSP00000059079	P	DNA	helicase	CHD7	protein	taxon:59463	20210123	Ensembl
UniProtKB	G1PRY7	CHD7	GO:0003226	GO_REF:0000107	IEA	UniProtKB:A2AJK6|ensembl:ENSMUSP00000059079	P	DNA	helicase	CHD7	protein	taxon:59463	20210123	Ensembl
UniProtKB	G1PS56	TNNC1	GO:0055010	GO_REF:0000107	IEA	UniProtKB:P63316|ensembl:ENSP00000232975	P	Troponin	C1
UniProtKB	G1PTS3	SMAD7	GO:0055010	GO_REF:0000107	IEA	UniProtKB:O35253|ensembl:ENSMUSP00000026999	P	Mothers	against	decapentaplegic	homolog	SMAD7	protein	taxon:59463	20210123	Ensembl
UniProtKB	G1PWA9	RBPJ	GO:0003222	GO_REF:0000107	IEA	UniProtKB:P31266|ensembl:ENSMUSP00000040694	P	Recombination	signal	binding	protein	for	immunoglobulin	kappa	J	region	RBPJ	protein	taxon:59463	20210123	Ensembl
UniProtKB	G1PWD9	MYH7	GO:0055010	GO_REF:0000107	IEA	UniProtKB:P12883|ensembl:ENSP00000347507	P	Myosin	heavy	chain	7	MYH7	protein	taxon:59463	20210123	Ensembl
UniProtKB	G1QB24	ZMPSTE24	GO:0003229	GO_REF:0000107	IEA	UniProtKB:Q80W54|ensembl:ENSMUSP00000053900	P	CAAX	prenyl	protease	ZMPSTE24	protein	taxon:59463	20210123	Ensembl
UniProtKB	G1QH67	TBX5	GO:0003229	GO_REF:0000107	IEA	UniProtKB:P70326|ensembl:ENSMUSP00000018407	P	Uncharacterized	protein	TBX5	protein	taxon:61853	20210123	Ensembl
UniProtKB	G1QH67	TBX5	GO:0003167	GO_REF:0000107	IEA	UniProtKB:P70326|ensembl:ENSMUSP00000018407	P	Uncharacterized	protein	TBX5	protein	taxon:61853	20210123	Ensembl
UniProtKB	G1QH67	TBX5	GO:0003166	GO_REF:0000107	IEA	UniProtKB:P70326|ensembl:ENSMUSP00000018407	P	Uncharacterized	protein	TBX5	protein	taxon:61853	20210123	Ensembl
UniProtKB	G1QHZ2	NKX2-5	GO:0003221	GO_REF:0000107	IEA	UniProtKB:P52952|ensembl:ENSP00000327758	P	Homeobox	protein	NK-2	homolog	E	NKX2-5	protein	taxon:61853	20210123	Ensembl
UniProtKB	G1QI04	MYL2	GO:0055010	GO_REF:0000107	IEA	UniProtKB:P10916|ensembl:ENSP00000228841	P	Uncharacterized	protein	MYL2	protein	taxon:61853	20210123	Ensembl
UniProtKB	G1QJ97	MED1	GO:0003222	GO_REF:0000107	IEA	UniProtKB:Q925J9|ensembl:ENSMUSP00000103169	P	Mediator	of	RNA	polymerase	II	transcription	subunit	1	MED1	protein	taxon:61853	20210123	Ensembl
UniProtKB	G1QNC9	PPP1R13L	GO:0003229	GO_REF:0000107	IEA	UniProtKB:Q5I1X5|ensembl:ENSMUSP00000047839	P	Uncharacterized	protein	PPP1R13L	protein	taxon:61853	20210123	Ensembl
UniProtKB	G1QT80	DLL4	GO:0003222	GO_REF:0000107	IEA	UniProtKB:Q9JI71|ensembl:ENSMUSP00000099575	P	Delta-like	protein	DLL4	protein	taxon:61853	20210123	Ensembl
UniProtKB	G1QV05	ZFPM2	GO:0003221	GO_REF:0000107	IEA	UniProtKB:Q8WW38|ensembl:ENSP00000384179	P	Uncharacterized	protein	ZFPM2	protein	taxon:61853	20210123	Ensembl
UniProtKB	G1QX45	PTCD2	GO:0055010	GO_REF:0000107	IEA	UniProtKB:Q8R3K3|ensembl:ENSMUSP00000022153	P	Pentatricopeptide	repeat-containing	protein	2
UniProtKB	G1QXY9	LRP2	GO:0003223	GO_REF:0000107	IEA	UniProtKB:A2ARV4|ensembl:ENSMUSP00000079752	P	Uncharacterized	protein	LRP2	protein	taxon:61853	20210123	Ensembl
UniProtKB	G1R3U9	DSG2	GO:0003165	GO_REF:0000107	IEA	UniProtKB:Q14126|ensembl:ENSP00000261590	P	Uncharacterized	protein	DSG2	protein	taxon:61853	20210123	Ensembl
UniProtKB	G1R681	TNNC1	GO:0055010	GO_REF:0000107	IEA	UniProtKB:P63316|ensembl:ENSP00000232975	P	Uncharacterized	protein	TNNC1	protein	taxon:61853	20210123	Ensembl
UniProtKB	G1RAB1	NOTCH1	GO:0003222	GO_REF:0000107	IEA	UniProtKB:Q01705|ensembl:ENSMUSP00000028288	P	Neurogenic	locus	notch	homolog	protein	1	NOTCH1	protein	taxon:61853	20210123	Ensembl
UniProtKB	G1RG92	BMP10	GO:0055010	GO_REF:0000107	IEA	UniProtKB:Q9R229|ensembl:ENSMUSP00000032125	P	TGF_BETA_2	domain-containing	protein	BMP10	protein	taxon:61853	20210123	Ensembl
UniProtKB	G1RIK5	ISL1	GO:0055010	GO_REF:0000107	IEA	UniProtKB:P61372|ensembl:ENSMUSP00000044879	P	Uncharacterized	protein	ISL1	protein	taxon:61853	20210123	Ensembl
UniProtKB	G1RIV3	FOXH1	GO:0003222	GO_REF:0000107	IEA	UniProtKB:O88621|ensembl:ENSMUSP00000036591	P	Fork-head	domain-containing	protein	FOXH1	protein	taxon:61853	20210123	Ensembl
UniProtKB	G1RLS6	DSP	GO:0003223	GO_REF:0000107	IEA	UniProtKB:E9Q557|ensembl:ENSMUSP00000115062	P	SH3	domain-containing	protein	DSP	protein	taxon:61853	20210123	Ensembl
[truncated: 1,010 more rows]

## Sheet: GO0030017) Sarcomere 
!gaf-version:	2.1
!Project_name:	EBI	GO	Annotation	program	(GOA)
!URL:	https://www.ebi.ac.uk/GOA
!Contact	Email:	goa@ebi.ac.uk
!Date	downloaded	from	QuickGO:	2021-02-09
!http://purl.obolibrary.org/obo/eco/releases/2021-01-08/eco.obo
!http://purl.obolibrary.org/obo/go/releases/2021-01-08/extensions/go-plus.owl
!Filtering	parameters	selected	to	generate	file:
!https://www.ebi.ac.uk/QuickGO/annotations?downloadLimit=585&goId=GO:0030017&goUsage=descendants&goUsageRelationships=is_a
UniProtKB	A0A024R2A7	LMAN1	GO:0030017	GO_REF:0000107	IEA	UniProtKB:Q9D0F3|ensembl:ENSMUSP00000158495	C	L-type	lectin-like	domain-containing	protein	LMAN1
UniProtKB	A0A024R2Q4	RPL15	GO:0031672	GO_REF:0000107	IEA	UniProtKB:P61314|ensembl:ENSRNOP00000010759	C	Ribosomal	protein	L15	RPL15
UniProtKB	A0A024R3H7	SCN3B	GO:0030018	GO_REF:0000107	IEA	UniProtKB:Q8BHK2|ensembl:ENSMUSP00000051627	C	Sodium	channel	subunit	beta-3	SCN3B
UniProtKB	A0A024R3Q0	ARF1	GO:0030017	GO_REF:0000107	IEA	UniProtKB:P84078|ensembl:ENSMUSP00000126120	C	ADP-ribosylation	factor	1
UniProtKB	A0A024R496	CAB39	GO:0030018	GO_REF:0000107	IEA	UniProtKB:A0A0G2JZH0|ensembl:ENSRNOP00000071044	C	Calcium	binding	protein	39
UniProtKB	A0A024R4S3	TNNT1	GO:0005861	GO_REF:0000002	IEA	InterPro:IPR001978|InterPro:IPR027707	C	Troponin	T	type	1	(Skeletal
UniProtKB	A0A024R6R4	MMP2	GO:0030017	GO_REF:0000107	IEA	UniProtKB:P33434|ensembl:ENSMUSP00000034187	C	72	kDa	gelatinase	MMP2
UniProtKB	A0A024R843	TRIM32	GO:0005863	GO_REF:0000107	IEA	UniProtKB:Q8CH72|ensembl:ENSMUSP00000062277	C	Tripartite	motif-containing	32
UniProtKB	A0A024R953	TNNT2	GO:0005861	GO_REF:0000002	IEA	InterPro:IPR001978|InterPro:IPR027707	C	Troponin	T	type	2	(Cardiac)
UniProtKB	A0A024R959	TNNI1	GO:0005861	GO_REF:0000002	IEA	InterPro:IPR001978	C	Troponin	I	type	1	(Skeletal
UniProtKB	A0A024R9F3	FBXO32	GO:0030018	GO_REF:0000107	IEA	UniProtKB:Q9CPU7|ensembl:ENSMUSP00000022986	C	F-box	protein	32
UniProtKB	A0A024RBY1	SMPX	GO:0031430	GO_REF:0000107	IEA	UniProtKB:Q9DC77|ensembl:ENSMUSP00000140268	C	Small	muscular	protein	SMPX
UniProtKB	A0A024RC06	MTM1	GO:0031674	GO_REF:0000107	IEA	UniProtKB:Q9Z2C5|ensembl:ENSMUSP00000125798	C	Myotubularin	MTM1
UniProtKB	A0A024RC06	MTM1	GO:0030017	GO_REF:0000044	IEA	UniProtKB-SubCell:SL-0313	C	Myotubularin	MTM1
UniProtKB	A0A024RCB0	TNNI2	GO:0005861	GO_REF:0000002	IEA	InterPro:IPR001978	C	Troponin	I	type	2	(Skeletal
UniProtKB	A0A075B6G3	DMD	GO:0030018	GO_REF:0000107	IEA	UniProtKB:P11531|ensembl:ENSMUSP00000109633	C	Dystrophin	DMD	protein	taxon:9606	20210123	Ensembl
UniProtKB	A0A087WSZ2	ACTN3	GO:0030018	GO_REF:0000107	IEA	UniProtKB:O88990|ensembl:ENSMUSP00000006626	C	Alpha-actinin-3	ACTN3	protein	taxon:9606	20210123	Ensembl
UniProtKB	A0A087WSZ2	ACTN3	GO:0030017	GO_REF:0000107	IEA	UniProtKB:O88990|ensembl:ENSMUSP00000006626	C	Alpha-actinin-3	ACTN3	protein	taxon:9606	20210123	Ensembl
UniProtKB	A0A087WT47	TNNI1	GO:0005861	GO_REF:0000002	IEA	InterPro:IPR001978	C	Troponin	I
UniProtKB	A0A087WUZ3	SPTBN1	GO:0031430	GO_REF:0000107	IEA	UniProtKB:Q62261|ensembl:ENSMUSP00000006629	C	Spectrin	beta	chain	SPTBN1	protein	taxon:9606	20210123	Ensembl
UniProtKB	A0A087WXS0	TNNI2	GO:0005861	GO_REF:0000002	IEA	InterPro:IPR001978	C	Troponin	I
UniProtKB	A0A0A0MQU5	MYBPC3	GO:0005863	GO_REF:0000107	IEA	UniProtKB:P56741|ensembl:ENSRNOP00000016652	C	Myosin-binding	protein	C
UniProtKB	A0A0A0MRJ4	TNNT2	GO:0005861	GO_REF:0000002	IEA	InterPro:IPR001978|InterPro:IPR027707	C	Troponin	T
UniProtKB	A0A0A0MRJ5	TNNT2	GO:0005861	GO_REF:0000002	IEA	InterPro:IPR001978|InterPro:IPR027707	C	Troponin	T
UniProtKB	A0A0A0MTH3	ILK	GO:0030017	GO_REF:0000044	IEA	UniProtKB-SubCell:SL-0313	C	Integrin-linked	protein	kinase	ILK	protein	taxon:9606	20210123	UniProt
UniProtKB	A0A0C4DGG7	LDB3	GO:0030018	GO_REF:0000044	IEA	UniProtKB-SubCell:SL-0314	C	PDZ	domain-containing	protein	LDB3	protein	taxon:9606	20210123	UniProt
UniProtKB	A0A0S2Z487	JUP	GO:0030018	GO_REF:0000107	IEA	UniProtKB:Q02257|ensembl:ENSMUSP00000001592	C	Junction	plakoglobin	JUP	protein	taxon:9606	20210123	Ensembl
UniProtKB	A0A0S2Z4C6	PPP3CA	GO:0030018	GO_REF:0000107	IEA	UniProtKB:P63328|ensembl:ENSMUSP00000053101	C	Serine/threonine-protein	phosphatase	PPP3CA	protein	taxon:9606	20210123	Ensembl
UniProtKB	A0A0S2Z501	LDB3	GO:0030018	GO_REF:0000044	IEA	UniProtKB-SubCell:SL-0314	C	PDZ	domain-containing	protein	LDB3	protein	taxon:9606	20210123	UniProt
UniProtKB	A0A0S2Z530	LDB3	GO:0030018	GO_REF:0000044	IEA	UniProtKB-SubCell:SL-0314	C	PDZ	domain-containing	protein	LDB3
UniProtKB	A0A1B0GWK0	PVALEF	GO:0005861	PMID:21873635	IBA	PANTHER:PTN002747128|UniProtKB:P02585|UniProtKB:P63315|UniProtKB:P63316	C	Parvalbumin-like	EF-hand-containing	protein	PVALEF	protein	taxon:9606	20170228	GO_Central
UniProtKB	A0A286YFB1	TNNT3	GO:0005861	GO_REF:0000002	IEA	InterPro:IPR001978|InterPro:IPR027707|InterPro:IPR027708	C	Troponin	T
UniProtKB	A0A2R8Y5A3	CTNNB1	GO:0030018	GO_REF:0000107	IEA	UniProtKB:Q02248|ensembl:ENSMUSP00000007130	C	Catenin	beta-1	CTNNB1	protein	taxon:9606	20210123	Ensembl
UniProtKB	A0A384MQY7	AKAP4	GO:0030018	GO_REF:0000107	IEA	UniProtKB:Q60662|ensembl:ENSMUSP00000050962	C	A	kinase	(PRKA)	anchor	protein	4
UniProtKB	A0A384MR50	A0A384MR50	GO:0030017	GO_REF:0000044	IEA	UniProtKB-SubCell:SL-0313	C	F-actin-capping	protein	subunit	beta	protein	taxon:9606	20210123	UniProt
UniProtKB	A0A384NY64	A0A384NY64	GO:0030018	GO_REF:0000107	IEA	UniProtKB:Q9CQ19|ensembl:ENSMUSP00000085913	C	Epididymis	secretory	sperm	binding	protein	protein	taxon:9606	20210123	Ensembl
UniProtKB	A0A384NYH5	ANKRD1	GO:0031674	GO_REF:0000107	IEA	UniProtKB:Q8R560|ensembl:ENSRNOP00000025258	C	ANK_REP_REGION	domain-containing	protein	ANKRD1
UniProtKB	A0A384NYH5	ANKRD1	GO:0031674	GO_REF:0000107	IEA	UniProtKB:Q9CR42|ensembl:ENSMUSP00000157960	C	ANK_REP_REGION	domain-containing	protein	ANKRD1
UniProtKB	A0A3F2YNY5	KCNN2	GO:0030018	GO_REF:0000107	IEA	UniProtKB:P58390|ensembl:ENSMUSP00000067884	C	CaMBD	domain-containing	protein	KCNN2	protein	taxon:9606	20210123	Ensembl
UniProtKB	A0A499FJM7	TNNT2	GO:0005861	GO_REF:0000002	IEA	InterPro:IPR001978|InterPro:IPR027707	C	Troponin	T
UniProtKB	A0A590UJN1	TNNI3	GO:0005861	GO_REF:0000002	IEA	InterPro:IPR001978	C	Cardiac	troponin	I	TNNI3	protein	taxon:9606	20210116	InterPro
UniProtKB	A0A590UJN1	TNNI3	GO:0030017	GO_REF:0000107	IEA	UniProtKB:P48787|ensembl:ENSMUSP00000096458	C	Cardiac	troponin	I	TNNI3	protein	taxon:9606	20210123	Ensembl
UniProtKB	A0A590UJN1	TNNI3	GO:0030017	GO_REF:0000107	IEA	UniProtKB:P23693|ensembl:ENSRNOP00000024640	C	Cardiac	troponin	I	TNNI3	protein	taxon:9606	20210123	Ensembl
UniProtKB	A0A590UK21	TNNT2	GO:0005861	GO_REF:0000002	IEA	InterPro:IPR001978|InterPro:IPR027707	C	Troponin	T
UniProtKB	A0A590UK91	TNNT2	GO:0005861	GO_REF:0000002	IEA	InterPro:IPR001978|InterPro:IPR027707	C	Troponin	T
UniProtKB	A0A590UK91	TNNT2	GO:0005861	GO_REF:0000107	IEA	UniProtKB:P50753|ensembl:ENSRNOP00000069434	C	Troponin	T
UniProtKB	A0A5F9ZH43	XIRP2	GO:0030018	GO_REF:0000107	IEA	UniProtKB:Q4U4S6|ensembl:ENSMUSP00000028410	C	LIM	zinc-binding	domain-containing	protein	XIRP2	protein	taxon:9606	20210123	Ensembl
UniProtKB	A0A6I8PRV6	CAPZB	GO:0030017	GO_REF:0000044	IEA	UniProtKB-SubCell:SL-0313	C	F-actin-capping	protein	subunit	beta	CAPZB	protein	taxon:9606	20210123	UniProt
UniProtKB	A2RUH7	MYBPHL	GO:0030017	GO_REF:0000044	IEA	UniProtKB-SubCell:SL-0313	C	Myosin-binding	protein	H-like	MYBPHL	protein	taxon:9606	20210123	UniProt
UniProtKB	A2TDB8	CSRP3	GO:0030018	GO_REF:0000107	IEA	UniProtKB:P50462|ensembl:ENSMUSP00000129378	C	Cysteine	and	glycine-rich	protein	3	(Cardiac	LIM	protein)	CSRP3
UniProtKB	A2TDC0	TCAP	GO:0031674	GO_REF:0000107	IEA	UniProtKB:O70548|ensembl:ENSMUSP00000008021	C	Titin-cap	(Telethonin)	TCAP
UniProtKB	A2TDC0	TCAP	GO:0030018	GO_REF:0000107	IEA	UniProtKB:O70548|ensembl:ENSMUSP00000008021	C	Titin-cap	(Telethonin)	TCAP
UniProtKB	A8CLQ8	TNNI3	GO:0005861	GO_REF:0000002	IEA	InterPro:IPR001978	C	Cardiac	troponin	I	TNNI3	protein	taxon:9606	20210116	InterPro
UniProtKB	A8CLR6	TNNI3	GO:0005861	GO_REF:0000002	IEA	InterPro:IPR001978	C	Cardiac	troponin	I	TNNI3	protein	taxon:9606	20210116	InterPro
UniProtKB	A8K5H9	A8K5H9	GO:0031674	GO_REF:0000044	IEA	UniProtKB-SubCell:SL-0478	C	BTB	domain-containing	protein	protein	taxon:9606	20210123	UniProt
UniProtKB	A8K5N7	A8K5N7	GO:0005861	GO_REF:0000002	IEA	InterPro:IPR001978|InterPro:IPR027707	C	cDNA	FLJ75373
UniProtKB	A8K6P5	A8K6P5	GO:0030017	GO_REF:0000044	IEA	UniProtKB-SubCell:SL-0313	C	Myotubularin	protein	taxon:9606	20210123	UniProt
UniProtKB	A8MU46	SMTNL1	GO:0031674	PMID:21873635	IBA	MGI:MGI:1915928|PANTHER:PTN001566592	C	Smoothelin-like	protein	1	SMTNL1	protein	taxon:9606	20171221	GO_Central
UniProtKB	A8MU46	SMTNL1	GO:0031430	PMID:21873635	IBA	MGI:MGI:1915928|PANTHER:PTN001566592	C	Smoothelin-like	protein	1	SMTNL1	protein	taxon:9606	20171221	GO_Central
UniProtKB	A8MU46	SMTNL1	GO:0031674	GO_REF:0000107	IEA	UniProtKB:Q99LM3|ensembl:ENSMUSP00000028471	C	Smoothelin-like	protein	1	SMTNL1	protein	taxon:9606	20210123	Ensembl
UniProtKB	A8MU46	SMTNL1	GO:0031430	GO_REF:0000107	IEA	UniProtKB:Q99LM3|ensembl:ENSMUSP00000028471	C	Smoothelin-like	protein	1	SMTNL1	protein	taxon:9606	20210123	Ensembl
UniProtKB	A8MU46	SMTNL1	GO:0031674	GO_REF:0000044	IEA	UniProtKB-SubCell:SL-0478	C	Smoothelin-like	protein	1	SMTNL1	protein	taxon:9606	20210123	UniProt
UniProtKB	A8MU46	SMTNL1	GO:0031430	GO_REF:0000044	IEA	UniProtKB-SubCell:SL-0315	C	Smoothelin-like	protein	1	SMTNL1	protein	taxon:9606	20210123	UniProt
UniProtKB	A9QLG1	TNNT2	GO:0005861	GO_REF:0000002	IEA	InterPro:IPR001978|InterPro:IPR027707	C	Troponin	T	type	2	cardiac	TNNT2	protein	taxon:9606	20210116	InterPro
UniProtKB	B0ZBD3	ADRA1A	GO:0030018	GO_REF:0000107	IEA	UniProtKB:P43140|ensembl:ENSRNOP00000012736	C	Alpha-1A	adrenergic	receptor	ADRA1A	protein	taxon:9606	20210123	Ensembl
UniProtKB	B1AK85	CAPZB	GO:0030017	GO_REF:0000044	IEA	UniProtKB-SubCell:SL-0313	C	F-actin-capping	protein	subunit	beta	CAPZB	protein	taxon:9606	20210123	UniProt
UniProtKB	B1AK87	CAPZB	GO:0030017	GO_REF:0000044	IEA	UniProtKB-SubCell:SL-0313	C	F-actin-capping	protein	subunit	beta	CAPZB	protein	taxon:9606	20210123	UniProt
UniProtKB	B1AK88	CAPZB	GO:0030017	GO_REF:0000044	IEA	UniProtKB-SubCell:SL-0313	C	F-actin-capping	protein	subunit	beta	CAPZB
UniProtKB	B2R7T8	B2R7T8	GO:0030017	GO_REF:0000044	IEA	UniProtKB-SubCell:SL-0313	C	F-actin-capping	protein	subunit	beta	protein	taxon:9606	20210123	UniProt
UniProtKB	B2R9N7	B2R9N7	GO:0030018	GO_REF:0000002	IEA	InterPro:IPR008438	C	cDNA
UniProtKB	B3KW26	B3KW26	GO:0005861	GO_REF:0000002	IEA	InterPro:IPR001978	C	cDNA	FLJ41971	fis
UniProtKB	B3KX20	B3KX20	GO:0030017	GO_REF:0000044	IEA	UniProtKB-SubCell:SL-0313	C	WH2	domain-containing	protein	protein	taxon:9606	20210123	UniProt
UniProtKB	B4DGP4	B4DGP4	GO:0030018	GO_REF:0000044	IEA	UniProtKB-SubCell:SL-0314	C	cDNA	FLJ53288
UniProtKB	B4DIX9	B4DIX9	GO:0030017	GO_REF:0000044	IEA	UniProtKB-SubCell:SL-0313	C	WH2	domain-containing	protein	protein	taxon:9606	20210123	UniProt
UniProtKB	B4DRV0	B4DRV0	GO:0030017	GO_REF:0000044	IEA	UniProtKB-SubCell:SL-0313	C	WH2	domain-containing	protein	protein	taxon:9606	20210123	UniProt
UniProtKB	B4DUK4	B4DUK4	GO:0030018	GO_REF:0000002	IEA	InterPro:IPR008438	C	cDNA	FLJ57820
UniProtKB	B4DUL3	B4DUL3	GO:0030018	GO_REF:0000044	IEA	UniProtKB-SubCell:SL-0314	C	PDZ	domain-containing	protein	protein	taxon:9606	20210123	UniProt
UniProtKB	B4DUL7	B4DUL7	GO:0030017	GO_REF:0000044	IEA	UniProtKB-SubCell:SL-0313	C	WH2	domain-containing	protein	protein	taxon:9606	20210123	UniProt
UniProtKB	B4DWA6	B4DWA6	GO:0030017	GO_REF:0000044	IEA	UniProtKB-SubCell:SL-0313	C	F-actin-capping	protein	subunit	beta	protein	taxon:9606	20210123	UniProt
UniProtKB	B4E3F8	B4E3F8	GO:0030017	GO_REF:0000044	IEA	UniProtKB-SubCell:SL-0313	C	WH2	domain-containing	protein	protein	taxon:9606	20210123	UniProt
UniProtKB	B4E3S9	B4E3S9	GO:0030017	GO_REF:0000044	IEA	UniProtKB-SubCell:SL-0313	C	WH2	domain-containing	protein	protein	taxon:9606	20210123	UniProt
UniProtKB	B6D427	TNNI3	GO:0005861	GO_REF:0000002	IEA	InterPro:IPR001978	C	Cardiac	troponin	I	TNNI3	protein	taxon:9606	20210116	InterPro
UniProtKB	C9JCA5	TNNT3	GO:0005861	GO_REF:0000002	IEA	InterPro:IPR001978|InterPro:IPR027707|InterPro:IPR027708	C	Troponin	T
UniProtKB	C9JZN9	TNNT3	GO:0005861	GO_REF:0000002	IEA	InterPro:IPR001978|InterPro:IPR027707|InterPro:IPR027708	C	Troponin	T
UniProtKB	E7EPN8	TNNT2	GO:0005861	GO_REF:0000002	IEA	InterPro:IPR001978|InterPro:IPR027707	C	Troponin	T
UniProtKB	E7EPW4	TNNT2	GO:0005861	GO_REF:0000002	IEA	InterPro:IPR001978|InterPro:IPR027707	C	Troponin	T
UniProtKB	F8WA37	TNNT3	GO:0005861	GO_REF:0000002	IEA	InterPro:IPR001978|InterPro:IPR027707|InterPro:IPR027708	C	Troponin	T
UniProtKB	G3V3L5	TNNI1	GO:0005861	GO_REF:0000002	IEA	InterPro:IPR001978	C	Troponin	I
UniProtKB	G3V489	TNNI1	GO:0005861	GO_REF:0000002	IEA	InterPro:IPR001978	C	Troponin	I
UniProtKB	G3V4F8	TNNI1	GO:0005861	GO_REF:0000002	IEA	InterPro:IPR001978	C	Troponin	I
UniProtKB	G3V5Z7	PSMA6	GO:0030017	GO_REF:0000107	IEA	UniProtKB:P60901|ensembl:ENSRNOP00000009666	C	Proteasome	subunit	alpha	type	PSMA6	protein	taxon:9606	20210123	Ensembl
UniProtKB	H0YC50	MYOZ3	GO:0030018	GO_REF:0000002	IEA	InterPro:IPR008438	C	Myozenin-3	MYOZ3	protein	taxon:9606	20210116	InterPro
UniProtKB	H9KVA2	TNNT3	GO:0005861	GO_REF:0000002	IEA	InterPro:IPR001978|InterPro:IPR027707|InterPro:IPR027708	C	Troponin	T
UniProtKB	K7EKM3	TNNT1	GO:0005861	GO_REF:0000002	IEA	InterPro:IPR001978|InterPro:IPR027707	C	Troponin	T
UniProtKB	K7ELB0	TNNT1	GO:0005861	GO_REF:0000002	IEA	InterPro:IPR001978|InterPro:IPR027707	C	Troponin	T
UniProtKB	K7EN02	TNNI3	GO:0005861	GO_REF:0000002	IEA	InterPro:IPR001978	C	Troponin	I
UniProtKB	K7EQL4	TNNT1	GO:0005861	GO_REF:0000002	IEA	InterPro:IPR001978|InterPro:IPR027707	C	Troponin	T
UniProtKB	M0QX01	TNNT1	GO:0005861	GO_REF:0000002	IEA	InterPro:IPR001978|InterPro:IPR027707	C	Troponin	T
UniProtKB	M0QY38	TNNT1	GO:0005861	GO_REF:0000002	IEA	InterPro:IPR001978|InterPro:IPR027707	C	Troponin	T
UniProtKB	M0QZU8	TNNT1	GO:0005861	GO_REF:0000002	IEA	InterPro:IPR001978|InterPro:IPR027707	C	Troponin	T
UniProtKB	M0QZY5	TNNT1	GO:0005861	GO_REF:0000002	IEA	InterPro:IPR001978|InterPro:IPR027707	C	Troponin	T
UniProtKB	O00151	PDLIM1	GO:0030018	PMID:21873635	IBA	FB:FBgn0035917|FB:FBgn0265991|MGI:MGI:1344412|MGI:MGI:1927489|PANTHER:PTN001198150|RGD:1564875|RGD:620427|RGD:68324|UniProtKB:O00151|UniProtKB:O75112|UniProtKB:Q9PU47	C	PDZ	and	LIM	domain	protein	1	PDLIM1
UniProtKB	O00151	PDLIM1	GO:0030018	GO_REF:0000107	IEA	UniProtKB:P52944|ensembl:ENSRNOP00000022000	C	PDZ	and	LIM	domain	protein	1	PDLIM1
UniProtKB	O00151	PDLIM1	GO:0030018	GO_REF:0000044	IEA	UniProtKB-SubCell:SL-0314	C	PDZ	and	LIM	domain	protein	1	PDLIM1
UniProtKB	O00151	PDLIM1	GO:0030018	PMID:10861853	IDA	C	PDZ	and	LIM	domain	protein	1	PDLIM1
UniProtKB	O00499	BIN1	GO:0030018	GO_REF:0000024	ISS	UniProtKB:O08839	C	Myc	box-dependent-interacting	protein	1	BIN1
UniProtKB	O00499	BIN1	GO:0031674	GO_REF:0000024	ISS	UniProtKB:O08839	C	Myc	box-dependent-interacting	protein	1	BIN1
UniProtKB	O00757	FBP2	GO:0030018	GO_REF:0000044	IEA	UniProtKB-SubCell:SL-0314	C	Fructose-1
UniProtKB	O14958	CASQ2	GO:0030018	PMID:21873635	IBA	MGI:MGI:1309469|PANTHER:PTN000798808|RGD:2276|ZFIN:ZDB-GENE-040801-139|ZFIN:ZDB-GENE-060929-1070	C	Calsequestrin-2	CASQ2	protein	taxon:9606	20170406	GO_Central
UniProtKB	O14958	CASQ2	GO:0030018	GO_REF:0000024	ISS	UniProtKB:P51868	C	Calsequestrin-2	CASQ2	protein	taxon:9606	20120620	BHF-UCL	part_of(CL:0002131)
UniProtKB	O14974	PPP1R12A	GO:0030018	PMID:21873635	IBA	MGI:MGI:1309528|MGI:MGI:1916417|PANTHER:PTN002793434	C	Protein	phosphatase	1	regulatory	subunit	12A	PPP1R12A
UniProtKB	O14974	PPP1R12A	GO:0031672	PMID:21873635	IBA	MGI:MGI:1309528|MGI:MGI:1916417|PANTHER:PTN002793434	C	Protein	phosphatase	1	regulatory	subunit	12A	PPP1R12A
UniProtKB	O14974	PPP1R12A	GO:0030018	GO_REF:0000024	ISS	UniProtKB:Q9DBR7	C	Protein	phosphatase	1	regulatory	subunit	12A	PPP1R12A
UniProtKB	O14974	PPP1R12A	GO:0031672	GO_REF:0000024	ISS	UniProtKB:Q9DBR7	C	Protein	phosphatase	1	regulatory	subunit	12A	PPP1R12A
UniProtKB	O14974	PPP1R12A	GO:0031672	GO_REF:0000107	IEA	UniProtKB:Q9DBR7|ensembl:ENSMUSP00000151842	C	Protein	phosphatase	1	regulatory	subunit	12A	PPP1R12A
UniProtKB	O14974	PPP1R12A	GO:0030018	GO_REF:0000107	IEA	UniProtKB:Q9DBR7|ensembl:ENSMUSP00000151842	C	Protein	phosphatase	1	regulatory	subunit	12A	PPP1R12A
UniProtKB	O14983	ATP2A1	GO:0031673	GO_REF:0000096	ISO	RGD:731640	C	Sarcoplasmic/endoplasmic	reticulum	calcium	ATPase	1	ATP2A1	protein	taxon:9606	20180123	RGD	UniProtKB:O14983-2
UniProtKB	O14983	ATP2A1	GO:0031674	GO_REF:0000096	ISO	RGD:731640	C	Sarcoplasmic/endoplasmic	reticulum	calcium	ATPase	1	ATP2A1	protein	taxon:9606	20180123	RGD	UniProtKB:O14983-2
UniProtKB	O14983	ATP2A1	GO:0031673	PMID:1329967	IDA	C	Sarcoplasmic/endoplasmic	reticulum	calcium	ATPase	1	ATP2A1	protein	taxon:9606	20061120	UniProt	UniProtKB:O14983-2
UniProtKB	O14983	ATP2A1	GO:0031674	PMID:1329967	IDA	C	Sarcoplasmic/endoplasmic	reticulum	calcium	ATPase	1	ATP2A1	protein	taxon:9606	20061120	UniProt	UniProtKB:O14983-2
UniProtKB	O15273	TCAP	GO:0030018	PMID:21873635	IBA	MGI:MGI:1330233|PANTHER:PTN002689097|UniProtKB:O15273|ZFIN:ZDB-GENE-070501-5	C	Telethonin	TCAP	protein	taxon:9606	20190213	GO_Central
UniProtKB	O15273	TCAP	GO:0030018	GO_REF:0000107	IEA	UniProtKB:O70548|ensembl:ENSMUSP00000008021	C	Telethonin	TCAP	protein	taxon:9606	20210123	Ensembl
UniProtKB	O15273	TCAP	GO:0031674	GO_REF:0000107	IEA	UniProtKB:O70548|ensembl:ENSMUSP00000008021	C	Telethonin	TCAP	protein	taxon:9606	20210123	Ensembl
UniProtKB	O15273	TCAP	GO:0031674	GO_REF:0000024	ISS	UniProtKB:O70548	C	Telethonin	TCAP	protein	taxon:9606	20120927	BHF-UCL
UniProtKB	O15273	TCAP	GO:0030018	PMID:17921333	IDA	C	Telethonin	TCAP	protein	taxon:9606	20080604	BHF-UCL
UniProtKB	O15273	TCAP	GO:0030018	PMID:9817758	IDA	C	Telethonin	TCAP	protein	taxon:9606	20110708	BHF-UCL
UniProtKB	O15273	TCAP	GO:0030017	GO_REF:0000044	IEA	UniProtKB-SubCell:SL-0313	C	Telethonin	TCAP	protein	taxon:9606	20210123	UniProt
UniProtKB	O60237	PPP1R12B	GO:0031672	PMID:21873635	IBA	MGI:MGI:1309528|MGI:MGI:1916417|PANTHER:PTN002793434	C	Protein	phosphatase	1	regulatory	subunit	12B	PPP1R12B
UniProtKB	O60237	PPP1R12B	GO:0030018	PMID:21873635	IBA	MGI:MGI:1309528|MGI:MGI:1916417|PANTHER:PTN002793434	C	Protein	phosphatase	1	regulatory	subunit	12B	PPP1R12B
UniProtKB	O60237	PPP1R12B	GO:0030018	GO_REF:0000024	ISS	UniProtKB:Q8BG95	C	Protein	phosphatase	1	regulatory	subunit	12B	PPP1R12B
UniProtKB	O60237	PPP1R12B	GO:0031672	GO_REF:0000024	ISS	UniProtKB:Q8BG95	C	Protein	phosphatase	1	regulatory	subunit	12B	PPP1R12B
UniProtKB	O60662	KLHL41	GO:0031430	PMID:21873635	IBA	MGI:MGI:2683854|PANTHER:PTN000698247	C	Kelch-like	protein	41	KLHL41
UniProtKB	O60662	KLHL41	GO:0031430	GO_REF:0000024	ISS	UniProtKB:Q62234	C	Kelch-like	protein	41	KLHL41
UniProtKB	O60662	KLHL41	GO:0031430	GO_REF:0000024	ISS	UniProtKB:A2AUC9	C	Kelch-like	protein	41	KLHL41
UniProtKB	O60662	KLHL41	GO:0031430	GO_REF:0000107	IEA	UniProtKB:A2AUC9|ensembl:ENSMUSP00000097627	C	Kelch-like	protein	41	KLHL41
UniProtKB	O60662	KLHL41	GO:0031430	GO_REF:0000044	IEA	UniProtKB-SubCell:SL-0315	C	Kelch-like	protein	41	KLHL41
UniProtKB	O60706	ABCC9	GO:0030017	GO_REF:0000107	IEA	UniProtKB:P70170|ensembl:ENSMUSP00000098390	C	ATP-binding	cassette	sub-family	C	member	9	ABCC9
UniProtKB	O75052	NOS1AP	GO:0030018	GO_REF:0000107	IEA	UniProtKB:Q9D3A8|ensembl:ENSMUSP00000125251	C	Carboxyl-terminal	PDZ	ligand	of	neuronal	nitric	oxide	synthase	protein	NOS1AP
UniProtKB	O75052	NOS1AP	GO:0030018	PMID:19800018	ISS	UniProtKB:Q9D3A8	C	Carboxyl-terminal	PDZ	ligand	of	neuronal	nitric	oxide	synthase	protein	NOS1AP
UniProtKB	O75112	LDB3	GO:0030018	PMID:21873635	IBA	FB:FBgn0035917|FB:FBgn0265991|MGI:MGI:1344412|MGI:MGI:1927489|PANTHER:PTN001198150|RGD:1564875|RGD:620427|RGD:68324|UniProtKB:O00151|UniProtKB:O75112|UniProtKB:Q9PU47	C	LIM	domain-binding	protein	3	LDB3
UniProtKB	O75112	LDB3	GO:0030018	PMID:10427098	IDA	C	LIM	domain-binding	protein	3	LDB3
UniProtKB	O75112	LDB3	GO:0030018	GO_REF:0000107	IEA	UniProtKB:A0A096MJ01|ensembl:ENSRNOP00000070984	C	LIM	domain-binding	protein	3	LDB3
UniProtKB	O75112	LDB3	GO:0030018	GO_REF:0000107	IEA	UniProtKB:Q9JKS4|ensembl:ENSMUSP00000022327	C	LIM	domain-binding	protein	3	LDB3
UniProtKB	O75112	LDB3	GO:0030018	GO_REF:0000044	IEA	UniProtKB-SubCell:SL-0314	C	LIM	domain-binding	protein	3	LDB3
UniProtKB	O75147	OBSL1	GO:0030018	PMID:17289344	TAS	C	Obscurin-like	protein	1	OBSL1
UniProtKB	O75147	OBSL1	GO:0031430	PMID:17289344	TAS	C	Obscurin-like	protein	1	OBSL1
UniProtKB	O75190	DNAJB6	GO:0030018	PMID:22366786	IDA	C	DnaJ	homolog	subfamily	B	member	6	DNAJB6
UniProtKB	O75190	DNAJB6	GO:0030018	GO_REF:0000044	IEA	UniProtKB-SubCell:SL-0314	C	DnaJ	homolog	subfamily	B	member	6	DNAJB6
UniProtKB	O75298	RTN2	GO:0030018	GO_REF:0000107	IEA	UniProtKB:O70622|ensembl:ENSMUSP00000032559	C	Reticulon-2	RTN2
UniProtKB	O75298	RTN2	GO:0030018	GO_REF:0000044	IEA	UniProtKB-SubCell:SL-0314	C	Reticulon-2	RTN2
UniProtKB	O75298	RTN2	GO:0030018	GO_REF:0000024	ISS	UniProtKB:O70622	C	Reticulon-2	RTN2
UniProtKB	O75369	FLNB	GO:0030018	GO_REF:0000044	IEA	UniProtKB-SubCell:SL-0314	C	Filamin-B	FLNB
UniProtKB	O76003	GLRX3	GO:0030018	GO_REF:0000044	IEA	UniProtKB-SubCell:SL-0314	C	Glutaredoxin-3	GLRX3
UniProtKB	O76041	NEBL	GO:0030018	PMID:21873635	IBA	MGI:MGI:97292|PANTHER:PTN001665296|UniProtKB:O76041|UniProtKB:P20929	C	Nebulette	NEBL
UniProtKB	O76041	NEBL	GO:0030018	PMID:10470015	IDA	C	Nebulette	NEBL
UniProtKB	O76041	NEBL	GO:0030018	PMID:20951326	IDA	C	Nebulette	NEBL
UniProtKB	O76041	NEBL	GO:0031674	PMID:9733644	NAS	C	Nebulette	NEBL
UniProtKB	O94875	SORBS2	GO:0030018	PMID:9211900	NAS	C	Sorbin	and	SH3	domain-containing	protein	2	SORBS2
UniProtKB	O95393	BMP10	GO:0030018	PMID:17921333	IDA	C	Bone	morphogenetic	protein	10	BMP10	protein	taxon:9606	20080604	BHF-UCL
UniProtKB	O95817	BAG3	GO:0030018	GO_REF:0000107	IEA	UniProtKB:Q9JLV1|ensembl:ENSMUSP00000033136	C	BAG	family	molecular	chaperone	regulator	3	BAG3
UniProtKB	P02511	CRYAB	GO:0030018	GO_REF:0000107	IEA	UniProtKB:P23927|ensembl:ENSMUSP00000149803	C	Alpha-crystallin	B	chain	CRYAB
UniProtKB	P02511	CRYAB	GO:0031430	GO_REF:0000107	IEA	UniProtKB:P23928|ensembl:ENSRNOP00000055901	C	Alpha-crystallin	B	chain	CRYAB
UniProtKB	P02511	CRYAB	GO:0031674	GO_REF:0000107	IEA	UniProtKB:P23928|ensembl:ENSRNOP00000055901	C	Alpha-crystallin	B	chain	CRYAB
UniProtKB	P02585	TNNC2	GO:0005861	PMID:21873635	IBA	PANTHER:PTN002747128|UniProtKB:P02585|UniProtKB:P63315|UniProtKB:P63316	C	Troponin	C
UniProtKB	P02585	TNNC2	GO:0005861	PMID:17194691	IDA	C	Troponin	C
UniProtKB	P02730	SLC4A1	GO:0030018	GO_REF:0000024	ISS	UniProtKB:P23562	C	Band	3	anion	transport	protein	SLC4A1
UniProtKB	P04075	ALDOA	GO:0031674	PMID:1008835	TAS	C	Fructose-bisphosphate	aldolase	A	ALDOA
UniProtKB	P04075	ALDOA	GO:0031674	GO_REF:0000044	IEA	UniProtKB-SubCell:SL-0478	C	Fructose-bisphosphate	aldolase	A	ALDOA
UniProtKB	P04075	ALDOA	GO:0031430	GO_REF:0000044	IEA	UniProtKB-SubCell:SL-0315	C	Fructose-bisphosphate	aldolase	A	ALDOA
UniProtKB	P05787	KRT8	GO:0030018	GO_REF:0000107	IEA	UniProtKB:Q10758|ensembl:ENSRNOP00000029068	C	Keratin
UniProtKB	P05787	KRT8	GO:0030018	GO_REF:0000107	IEA	UniProtKB:P11679|ensembl:ENSMUSP00000023952	C	Keratin
UniProtKB	P05976	MYL1	GO:0030017	PMID:3904738	NAS	C	Myosin	light	chain	2021-01-03
UniProtKB	P06733	ENO1	GO:0031430	GO_REF:0000044	IEA	UniProtKB-SubCell:SL-0315	C	Alpha-enolase	ENO1
UniProtKB	P06753	TPM3	GO:0005862	PMID:3018581	TAS	C	Tropomyosin	alpha-3	chain	TPM3	protein	taxon:9606	20020606	UniProt
UniProtKB	P07951	TPM2	GO:0005862	PMID:7606936	TAS	C	Tropomyosin	beta	chain	TPM2
UniProtKB	P08253	MMP2	GO:0030017	GO_REF:0000107	IEA	UniProtKB:P33434|ensembl:ENSMUSP00000034187	C	72	kDa	type	IV	collagenase	MMP2
UniProtKB	P08590	MYL3	GO:0031674	PMID:16675844	IDA	C	Myosin	light	chain	3	MYL3	protein	taxon:9606	20080124	BHF-UCL
UniProtKB	P08590	MYL3	GO:0031672	PMID:16675844	IDA	C	Myosin	light	chain	3	MYL3	protein	taxon:9606	20080124	BHF-UCL
UniProtKB	P08590	MYL3	GO:0030017	PMID:16754800	TAS	C	Myosin	light	chain	3	MYL3	protein	taxon:9606	20080122	BHF-UCL
UniProtKB	P08727	KRT19	GO:0030018	GO_REF:0000107	IEA	UniProtKB:P19001|ensembl:ENSMUSP00000007317	C	Keratin
UniProtKB	P09493	TPM1	GO:0005862	PMID:8205619	TAS	C	Tropomyosin	alpha-1	chain	TPM1
UniProtKB	P09493	TPM1	GO:0030017	PMID:16754800	TAS	C	Tropomyosin	alpha-1	chain	TPM1
UniProtKB	P0CAP1	MYZAP	GO:0031674	PMID:21873635	IBA	MGI:MGI:2142908|PANTHER:PTN001141511	C	Myocardial	zonula	adherens	protein	MYZAP
UniProtKB	P0CAP1	MYZAP	GO:0031674	GO_REF:0000024	ISS	UniProtKB:Q3UIJ9	C	Myocardial	zonula	adherens	protein	MYZAP
UniProtKB	P0CAP1	MYZAP	GO:0031674	GO_REF:0000044	IEA	UniProtKB-SubCell:SL-0478	C	Myocardial	zonula	adherens	protein	MYZAP
UniProtKB	P0CAP1	MYZAP	GO:0030018	GO_REF:0000044	IEA	UniProtKB-SubCell:SL-0314	C	Myocardial	zonula	adherens	protein	MYZAP
UniProtKB	P0DP23	CALM1	GO:0030017	PMID:20226167	IDA	C	Calmodulin-1	CALM1
UniProtKB	P0DP24	CALM2	GO:0030017	PMID:20226167	IDA	C	Calmodulin-2	CALM2
UniProtKB	P0DP25	CALM3	GO:0030017	PMID:20226167	IDA	C	Calmodulin-3	CALM3
UniProtKB	P10916	MYL2	GO:0030017	PMID:16754800	TAS	C	Myosin	regulatory	light	chain	2
UniProtKB	P10916	MYL2	GO:0031672	GO_REF:0000044	IEA	UniProtKB-SubCell:SL-0476	C	Myosin	regulatory	light	chain	2
UniProtKB	P11055	MYH3	GO:0030017	PMID:16642020	NAS	C	Myosin-3	MYH3	protein	taxon:9606	20140127	BHF-UCL	part_of(CL:0008003)
UniProtKB	P11166	SLC2A1	GO:0030018	GO_REF:0000107	IEA	UniProtKB:P11167|ensembl:ENSRNOP00000061340	C	Solute	carrier	family	2
UniProtKB	P11532	DMD	GO:0030018	GO_REF:0000024	ISS	UniProtKB:P11531	C	Dystrophin	DMD	protein	taxon:9606	20150109	BHF-UCL
UniProtKB	P12814	ACTN1	GO:0030018	GO_REF:0000107	IEA	UniProtKB:Q7TPR4|ensembl:ENSMUSP00000021554	C	Alpha-actinin-1	ACTN1	protein	taxon:9606	20210123	Ensembl
UniProtKB	P12814	ACTN1	GO:0030017	GO_REF:0000107	IEA	UniProtKB:Q7TPR4|ensembl:ENSMUSP00000021554	C	Alpha-actinin-1	ACTN1	protein	taxon:9606	20210123	Ensembl
UniProtKB	P12814	ACTN1	GO:0030018	GO_REF:0000044	IEA	UniProtKB-SubCell:SL-0314	C	Alpha-actinin-1	ACTN1	protein	taxon:9606	20210123	UniProt
UniProtKB	P12814	ACTN1	GO:0030018	PMID:7750553	IDA	C	Alpha-actinin-1	ACTN1	protein	taxon:9606	20200214	UniProt
UniProtKB	P12829	MYL4	GO:0031672	PMID:14985854	IMP	C	Myosin	light	chain	4	MYL4
UniProtKB	P12882	MYH1	GO:0031672	GO_REF:0000107	IEA	UniProtKB:Q5SX40|ensembl:ENSMUSP00000117569	C	Myosin-1	MYH1	protein	taxon:9606	20210123	Ensembl
UniProtKB	P12883	MYH7	GO:0030017	GO_REF:0000024	ISS	UniProtKB:P02564	C	Myosin-7	MYH7
UniProtKB	P12883	MYH7	GO:0030018	GO_REF:0000107	IEA	UniProtKB:Q91Z83|ensembl:ENSMUSP00000126840	C	Myosin-7	MYH7
UniProtKB	P12883	MYH7	GO:0030017	PMID:16754800	TAS	C	Myosin-7	MYH7
UniProtKB	P12883	MYH7	GO:0030017	GO_REF:0000044	IEA	UniProtKB-SubCell:SL-0313	C	Myosin-7	MYH7
UniProtKB	P13533	MYH6	GO:0030017	PMID:12933792	TAS	C	Myosin-6	MYH6
UniProtKB	P13533	MYH6	GO:0030018	GO_REF:0000107	IEA	UniProtKB:Q02566|ensembl:ENSMUSP00000080538	C	Myosin-6	MYH6
UniProtKB	P13535	MYH8	GO:0030017	PMID:17041932	IC	GO:0003009	C	Myosin-8	MYH8	protein	taxon:9606	20140313	BHF-UCL	part_of(CL:0000188)
UniProtKB	P13805	TNNT1	GO:0005861	PMID:21873635	IBA	FB:FBgn0004169|MGI:MGI:104597|PANTHER:PTN000162487|RGD:3882|RGD:3883|RGD:621852|UniProtKB:P13805|UniProtKB:P45378|UniProtKB:P45379|ZFIN:ZDB-GENE-000626-1	C	Troponin	T
UniProtKB	P13805	TNNT1	GO:0005861	GO_REF:0000002	IEA	InterPro:IPR001978|InterPro:IPR027707	C	Troponin	T
UniProtKB	P13805	TNNT1	GO:0005861	GO_REF:0000107	IEA	UniProtKB:Q7TNB2|ensembl:ENSRNOP00000038327	C	Troponin	T
UniProtKB	P13805	TNNT1	GO:0005861	PMID:18032382	IDA	C	Troponin	T
UniProtKB	P13805	TNNT1	GO:0005861	PMID:15665378	IMP	C	Troponin	T
UniProtKB	P14923	JUP	GO:0030018	GO_REF:0000107	IEA	UniProtKB:Q02257|ensembl:ENSMUSP00000001592	C	Junction	plakoglobin	JUP
UniProtKB	P15382	KCNE1	GO:0030018	PMID:11697903	ISS	UniProtKB:P15383	C	Potassium	voltage-gated	channel	subfamily	E	member	1	KCNE1	protein	taxon:9606	20120927	BHF-UCL	part_of(CL:0000746)
UniProtKB	P16157	ANK1	GO:0031672	GO_REF:0000107	IEA	UniProtKB:D3Z9Z0|ensembl:ENSRNOP00000062056	C	Ankyrin-1	ANK1
UniProtKB	P16157	ANK1	GO:0031430	GO_REF:0000107	IEA	UniProtKB:D3Z9Z0|ensembl:ENSRNOP00000062056	C	Ankyrin-1	ANK1
UniProtKB	P16157	ANK1	GO:0030018	GO_REF:0000107	IEA	UniProtKB:D3Z9Z0|ensembl:ENSRNOP00000062056	C	Ankyrin-1	ANK1
UniProtKB	P16157	ANK1	GO:0031430	GO_REF:0000044	IEA	UniProtKB-SubCell:SL-0315	C	Ankyrin-1	ANK1
UniProtKB	P16298	PPP3CB	GO:0030018	GO_REF:0000107	IEA	UniProtKB:P48453|ensembl:ENSMUSP00000125722	C	Serine/threonine-protein	phosphatase	2B	catalytic	subunit	beta	isoform	PPP3CB
UniProtKB	P17661	DES	GO:0030018	PMID:26724190	IDA	C	Desmin	DES	protein	taxon:9606	20160119	UniProt
UniProtKB	P17661	DES	GO:0030018	PMID:24200904	IDA	C	Desmin	DES	protein	taxon:9606	20160119	UniProt
UniProtKB	P17661	DES	GO:0030018	PMID:9415431	IDA	C	Desmin	DES	protein	taxon:9606	20070917	MGI
UniProtKB	P17661	DES	GO:0030018	GO_REF:0000107	IEA	UniProtKB:P31001|ensembl:ENSMUSP00000027409	C	Desmin	DES	protein	taxon:9606	20210123	Ensembl
UniProtKB	P17661	DES	GO:0030018	GO_REF:0000044	IEA	UniProtKB-SubCell:SL-0314	C	Desmin	DES	protein	taxon:9606	20210123	UniProt
UniProtKB	P19237	TNNI1	GO:0005861	GO_REF:0000002	IEA	InterPro:IPR001978	C	Troponin	I
UniProtKB	P19429	TNNI3	GO:0005861	GO_REF:0000002	IEA	InterPro:IPR001978	C	Troponin	I
UniProtKB	P19429	TNNI3	GO:0030017	PMID:16754800	TAS	C	Troponin	I
UniProtKB	P19429	TNNI3	GO:1990584	PMID:25771144	IMP	C	Troponin	I
UniProtKB	P19429	TNNI3	GO:0005861	PMID:10806205	IDA	C	Troponin	I
UniProtKB	P19429	TNNI3	GO:0005861	PMID:7957210	IDA	C	Troponin	I
UniProtKB	P19429	TNNI3	GO:0005861	PMID:12093807	IDA	C	Troponin	I
UniProtKB	P19429	TNNI3	GO:0005861	PMID:10850966	IDA	C	Troponin	I
UniProtKB	P20807	CAPN3	GO:0030018	GO_REF:0000024	ISS	UniProtKB:P16259	C	Calpain-3	CAPN3
UniProtKB	P20929	NEB	GO:0030018	PMID:21873635	IBA	MGI:MGI:97292|PANTHER:PTN001665296|UniProtKB:O76041|UniProtKB:P20929	C	Nebulin	NEB	protein	taxon:9606	20180302	GO_Central
UniProtKB	P20929	NEB	GO:0030018	GO_REF:0000107	IEA	UniProtKB:A0A571BF58|ensembl:ENSMUSP00000158777	C	Nebulin	NEB	protein	taxon:9606	20210123	Ensembl
UniProtKB	P20929	NEB	GO:0030017	GO_REF:0000044	IEA	UniProtKB-SubCell:SL-0313	C	Nebulin	NEB	protein	taxon:9606	20210123	UniProt
UniProtKB	P20929	NEB	GO:0030018	PMID:9501083	IDA	C	Nebulin	NEB	protein	taxon:9606	20051018	UniProt
UniProtKB	P21291	CSRP1	GO:0030018	PMID:21873635	IBA	MGI:MGI:1330824|PANTHER:PTN001198226|RGD:71092|UniProtKB:P50461	C	Cysteine	and	glycine-rich	protein	1	CSRP1
UniProtKB	P21333	FLNA	GO:0030018	GO_REF:0000107	IEA	UniProtKB:Q8BTM8|ensembl:ENSMUSP00000033699	C	Filamin-A	FLNA
UniProtKB	P21333	FLNA	GO:0030018	PMID:24951510	ISS	UniProtKB:Q8BTM8	C	Filamin-A	FLNA
UniProtKB	P21817	RYR1	GO:0030018	PMID:21873635	IBA	PANTHER:PTN000346461|UniProtKB:Q92736	C	Ryanodine	receptor	1	RYR1
UniProtKB	P21817	RYR1	GO:0031674	PMID:11206130	IDA	C	Ryanodine	receptor	1	RYR1
UniProtKB	P22460	KCNA5	GO:0030018	GO_REF:0000107	IEA	UniProtKB:P19024|ensembl:ENSRNOP00000026691	C	Potassium	voltage-gated	channel	subfamily	A	member	5	KCNA5	protein	taxon:9606	20210123	Ensembl
UniProtKB	P23327	HRC	GO:0030018	PMID:24125847	IDA	C	Sarcoplasmic	reticulum	histidine-rich	calcium-binding	protein	HRC
UniProtKB	P23634	ATP2B4	GO:0030018	PMID:19287093	IDA	C	Plasma	membrane	calcium-transporting	ATPase	4	ATP2B4
UniProtKB	P24844	MYL9	GO:0030018	GO_REF:0000107	IEA	UniProtKB:Q9CQ19|ensembl:ENSMUSP00000085913	C	Myosin	regulatory	light	polypeptide	9	MYL9
UniProtKB	P28289	TMOD1	GO:0005865	PMID:21873635	IBA	MGI:MGI:1355285|MGI:MGI:1355315|PANTHER:PTN000096567|UniProtKB:P28289|UniProtKB:Q0VAK6|UniProtKB:Q9NZQ9	C	Tropomodulin-1	TMOD1
UniProtKB	P28289	TMOD1	GO:0030017	PMID:26370058	IDA	C	Tropomodulin-1	TMOD1
UniProtKB	P28289	TMOD1	GO:0030017	GO_REF:0000107	IEA	UniProtKB:P49813|ensembl:ENSMUSP00000103402	C	Tropomodulin-1	TMOD1
UniProtKB	P28289	TMOD1	GO:0005865	PMID:25250574	IDA	C	Tropomodulin-1	TMOD1
UniProtKB	P28289	TMOD1	GO:0005865	PMID:25250574	IDA	C	Tropomodulin-1	TMOD1
UniProtKB	P29536	LMOD1	GO:0005865	PMID:21873635	IBA	MGI:MGI:1355285|MGI:MGI:1355315|PANTHER:PTN000096567|UniProtKB:P28289|UniProtKB:Q0VAK6|UniProtKB:Q9NZQ9	C	Leiomodin-1	LMOD1	protein	taxon:9606	20170228	GO_Central
UniProtKB	P29536	LMOD1	GO:0030017	GO_REF:0000024	ISS	UniProtKB:A0A0G2K0D3	C	Leiomodin-1	LMOD1	protein	taxon:9606	20160613	UniProt
UniProtKB	P29536	LMOD1	GO:0030017	GO_REF:0000107	IEA	UniProtKB:A0A0G2K0D3|ensembl:ENSRNOP00000071399	C	Leiomodin-1	LMOD1	protein	taxon:9606	20210123	Ensembl
UniProtKB	P29536	LMOD1	GO:0030017	GO_REF:0000044	IEA	UniProtKB-SubCell:SL-0313	C	Leiomodin-1	LMOD1	protein	taxon:9606	20210123	UniProt
UniProtKB	P30626	SRI	GO:0030018	GO_REF:0000107	IEA	UniProtKB:Q6P069|ensembl:ENSMUSP00000118221	C	Sorcin	SRI	protein	taxon:9606	20210123	Ensembl
UniProtKB	P30626	SRI	GO:0030018	GO_REF:0000107	IEA	UniProtKB:B0BNJ1|ensembl:ENSRNOP00000066499	C	Sorcin	SRI	protein	taxon:9606	20210123	Ensembl
UniProtKB	P30626	SRI	GO:0030018	PMID:12754254	IDA	C	Sorcin	SRI	protein	taxon:9606	20130124	BHF-UCL
UniProtKB	P31415	CASQ1	GO:0030018	PMID:21873635	IBA	MGI:MGI:1309469|PANTHER:PTN000798808|RGD:2276|ZFIN:ZDB-GENE-040801-139|ZFIN:ZDB-GENE-060929-1070	C	Calsequestrin-1	CASQ1
UniProtKB	P31415	CASQ1	GO:0031674	GO_REF:0000107	IEA	UniProtKB:P19633|ensembl:ENSRNOP00000009344	C	Calsequestrin-1	CASQ1
UniProtKB	P32418	SLC8A1	GO:0030018	GO_REF:0000107	IEA	UniProtKB:Q01728|ensembl:ENSRNOP00000040751	C	Sodium/calcium	exchanger	1	SLC8A1
UniProtKB	P32418	SLC8A1	GO:0030018	GO_REF:0000024	ISS	UniProtKB:Q01728	C	Sodium/calcium	exchanger	1	SLC8A1
UniProtKB	P32418	SLC8A1	GO:0030018	GO_REF:0000024	ISS	UniProtKB:Q01728	C	Sodium/calcium	exchanger	1	SLC8A1
UniProtKB	P35348	ADRA1A	GO:0030018	GO_REF:0000107	IEA	UniProtKB:P43140|ensembl:ENSRNOP00000012736	C	Alpha-1A	adrenergic	receptor	ADRA1A
UniProtKB	P35498	SCN1A	GO:0030018	GO_REF:0000024	ISS	UniProtKB:A2APX8	C	Sodium	channel	protein	type	1	subunit	alpha	SCN1A
UniProtKB	P35609	ACTN2	GO:0030018	PMID:19932097	IDA	C	Alpha-actinin-2	ACTN2	protein	taxon:9606	20110429	UniProt
UniProtKB	P35609	ACTN2	GO:0030018	GO_REF:0000107	IEA	UniProtKB:Q9JI91|ensembl:ENSMUSP00000067708	C	Alpha-actinin-2	ACTN2	protein	taxon:9606	20210123	Ensembl
UniProtKB	P35609	ACTN2	GO:0030017	GO_REF:0000107	IEA	UniProtKB:Q9JI91|ensembl:ENSMUSP00000067708	C	Alpha-actinin-2	ACTN2	protein	taxon:9606	20210123	Ensembl
UniProtKB	P35609	ACTN2	GO:0030018	GO_REF:0000044	IEA	UniProtKB-SubCell:SL-0314	C	Alpha-actinin-2	ACTN2	protein	taxon:9606	20210123	UniProt
UniProtKB	P35609	ACTN2	GO:0030018	PMID:19943616	IDA	C	Alpha-actinin-2	ACTN2	protein	taxon:9606	20150507	UniProt	part_of(CL:0000746)
UniProtKB	P35609	ACTN2	GO:0030018	PMID:25433700	IDA	C	Alpha-actinin-2	ACTN2	protein	taxon:9606	20150501	UniProt
UniProtKB	P45378	TNNT3	GO:0005861	PMID:21873635	IBA	FB:FBgn0004169|MGI:MGI:104597|PANTHER:PTN000162487|RGD:3882|RGD:3883|RGD:621852|UniProtKB:P13805|UniProtKB:P45378|UniProtKB:P45379|ZFIN:ZDB-GENE-000626-1	C	Troponin	T
UniProtKB	P45378	TNNT3	GO:0005861	GO_REF:0000002	IEA	InterPro:IPR001978|InterPro:IPR027707|InterPro:IPR027708	C	Troponin	T
UniProtKB	P45378	TNNT3	GO:0005861	PMID:8987992	IDA	C	Troponin	T
UniProtKB	P45378	TNNT3	GO:0005861	PMID:17194691	IDA	C	Troponin	T
UniProtKB	P45378	TNNT3	GO:0005861	PMID:9724539	IDA	C	Troponin	T
UniProtKB	P45379	TNNT2	GO:0005861	PMID:21873635	IBA	FB:FBgn0004169|MGI:MGI:104597|PANTHER:PTN000162487|RGD:3882|RGD:3883|RGD:621852|UniProtKB:P13805|UniProtKB:P45378|UniProtKB:P45379|ZFIN:ZDB-GENE-000626-1	C	Troponin	T
UniProtKB	P45379	TNNT2	GO:0005861	GO_REF:0000002	IEA	InterPro:IPR001978|InterPro:IPR027707	C	Troponin	T
UniProtKB	P45379	TNNT2	GO:0030017	PMID:16754800	TAS	C	Troponin	T
UniProtKB	P45379	TNNT2	GO:1990584	PMID:25771144	IDA	C	Troponin	T
UniProtKB	P45379	TNNT2	GO:0005865	PMID:12186860	IDA	C	Troponin	T
UniProtKB	P45379	TNNT2	GO:0005861	PMID:12186860	IDA	C	Troponin	T
UniProtKB	P45379	TNNT2	GO:0005861	PMID:2530435	IDA	C	Troponin	T
UniProtKB	P45379	TNNT2	GO:0005861	PMID:12093807	IDA	C	Troponin	T
UniProtKB	P45379	TNNT2	GO:0005861	PMID:2530435	IDA	C	Troponin	T
UniProtKB	P45379	TNNT2	GO:0005861	PMID:12093807	IDA	C	Troponin	T
UniProtKB	P45379	TNNT2	GO:0005861	PMID:2530435	IDA	C	Troponin	T
UniProtKB	P45379	TNNT2	GO:0005861	PMID:12093807	IDA	C	Troponin	T
UniProtKB	P45379	TNNT2	GO:0005861	PMID:2530435	IDA	C	Troponin	T
UniProtKB	P45379	TNNT2	GO:0005861	PMID:12093807	IDA	C	Troponin	T
UniProtKB	P47756	CAPZB	GO:0030017	GO_REF:0000044	IEA	UniProtKB-SubCell:SL-0313	C	F-actin-capping	protein	subunit	beta	CAPZB	protein	taxon:9606	20210123	UniProt
UniProtKB	P48788	TNNI2	GO:0005861	GO_REF:0000002	IEA	InterPro:IPR001978	C	Troponin	I
UniProtKB	P48788	TNNI2	GO:0005861	GO_REF:0000107	IEA	UniProtKB:P27768|ensembl:ENSRNOP00000068190	C	Troponin	I
UniProtKB	P48788	TNNI2	GO:0005861	PMID:17194691	IDA	C	Troponin	I
UniProtKB	P49257	LMAN1	GO:0030017	GO_REF:0000107	IEA	UniProtKB:Q9D0F3|ensembl:ENSMUSP00000158495	C	Protein	ERGIC-53	LMAN1
UniProtKB	P49768	PSEN1	GO:0030018	PMID:21873635	IBA	MGI:MGI:109284|PANTHER:PTN000024431	C	Presenilin-1	PSEN1
UniProtKB	P49810	PSEN2	GO:0030018	PMID:21873635	IBA	MGI:MGI:109284|PANTHER:PTN000024431	C	Presenilin-2	PSEN2
UniProtKB	P50461	CSRP3	GO:0030018	PMID:21873635	IBA	MGI:MGI:1330824|PANTHER:PTN001198226|RGD:71092|UniProtKB:P50461	C	Cysteine	and	glycine-rich	protein	3	CSRP3
UniProtKB	P50461	CSRP3	GO:0030018	GO_REF:0000107	IEA	UniProtKB:P50462|ensembl:ENSMUSP00000129378	C	Cysteine	and	glycine-rich	protein	3	CSRP3
UniProtKB	P50461	CSRP3	GO:0030018	PMID:12507422	IDA	C	Cysteine	and	glycine-rich	protein	3	CSRP3
UniProtKB	P50461	CSRP3	GO:0030018	GO_REF:0000044	IEA	UniProtKB-SubCell:SL-0314	C	Cysteine	and	glycine-rich	protein	3	CSRP3
UniProtKB	P50461	CSRP3	GO:0030017	GO_REF:0000044	IEA	UniProtKB-SubCell:SL-0313	C	Cysteine	and	glycine-rich	protein	3	CSRP3
UniProtKB	P50461	CSRP3	GO:0030018	PMID:24860983	IDA	C	Cysteine	and	glycine-rich	protein	3	CSRP3
UniProtKB	P50479	PDLIM4	GO:0030018	PMID:21873635	IBA	FB:FBgn0035917|FB:FBgn0265991|MGI:MGI:1344412|MGI:MGI:1927489|PANTHER:PTN001198150|RGD:1564875|RGD:620427|RGD:68324|UniProtKB:O00151|UniProtKB:O75112|UniProtKB:Q9PU47	C	PDZ	and	LIM	domain	protein	4	PDLIM4
UniProtKB	P52179	MYOM1	GO:0031430	PMID:21873635	IBA	FB:FBgn0053519|MGI:MGI:1328358|MGI:MGI:1341430|MGI:MGI:2685280|PANTHER:PTN001790569|RGD:631436|RGD:631437|UniProtKB:A0A1D5PSF9|UniProtKB:E1BF23|UniProtKB:P80473	C	Myomesin-1	MYOM1	protein	taxon:9606	20201205	GO_Central
UniProtKB	P52179	MYOM1	GO:0031430	GO_REF:0000024	ISS	UniProtKB:Q62234	C	Myomesin-1	MYOM1	protein	taxon:9606	20130212	UniProt
UniProtKB	P52179	MYOM1	GO:0005863	PMID:6537951	TAS	C	Myomesin-1	MYOM1	protein	taxon:9606	20030904	PINC
UniProtKB	P52179	MYOM1	GO:0031430	GO_REF:0000107	IEA	UniProtKB:A0A0G2K5P5|ensembl:ENSRNOP00000073506	C	Myomesin-1	MYOM1	protein	taxon:9606	20210123	Ensembl
UniProtKB	P52179	MYOM1	GO:0030017	GO_REF:0000107	IEA	UniProtKB:Q62234|ensembl:ENSMUSP00000072945	C	Myomesin-1	MYOM1	protein	taxon:9606	20210123	Ensembl
UniProtKB	P52179	MYOM1	GO:0031430	GO_REF:0000107	IEA	UniProtKB:Q62234|ensembl:ENSMUSP00000072945	C	Myomesin-1	MYOM1	protein	taxon:9606	20210123	Ensembl
UniProtKB	P52179	MYOM1	GO:0031430	GO_REF:0000044	IEA	UniProtKB-SubCell:SL-0315	C	Myomesin-1	MYOM1	protein	taxon:9606	20210123	UniProt
UniProtKB	P54296	MYOM2	GO:0031430	PMID:21873635	IBA	FB:FBgn0053519|MGI:MGI:1328358|MGI:MGI:1341430|MGI:MGI:2685280|PANTHER:PTN001790569|RGD:631436|RGD:631437|UniProtKB:A0A1D5PSF9|UniProtKB:E1BF23|UniProtKB:P80473	C	Myomesin-2	MYOM2	protein	taxon:9606	20201205	GO_Central
UniProtKB	P54296	MYOM2	GO:0031430	GO_REF:0000107	IEA	UniProtKB:G3V7K1|ensembl:ENSRNOP00000015908	C	Myomesin-2	MYOM2	protein	taxon:9606	20210123	Ensembl
UniProtKB	P54296	MYOM2	GO:0031430	GO_REF:0000107	IEA	UniProtKB:Q14BI5|ensembl:ENSMUSP00000033842	C	Myomesin-2	MYOM2	protein	taxon:9606	20210123	Ensembl
UniProtKB	P54296	MYOM2	GO:0031430	GO_REF:0000044	IEA	UniProtKB-SubCell:SL-0315	C	Myomesin-2	MYOM2	protein	taxon:9606	20210123	UniProt
UniProtKB	P56524	HDAC4	GO:0031672	GO_REF:0000107	IEA	UniProtKB:Q99P99|ensembl:ENSRNOP00000027622	C	Histone	deacetylase	4	HDAC4
UniProtKB	P56524	HDAC4	GO:0030018	GO_REF:0000107	IEA	UniProtKB:Q99P99|ensembl:ENSRNOP00000027622	C	Histone	deacetylase	4	HDAC4
UniProtKB	P56524	HDAC4	GO:0030017	GO_REF:0000107	IEA	UniProtKB:Q99P99|ensembl:ENSRNOP00000027622	C	Histone	deacetylase	4	HDAC4
UniProtKB	P56539	CAV3	GO:0030018	GO_REF:0000107	IEA	UniProtKB:P51638|ensembl:ENSRNOP00000007601	C	Caveolin-3	CAV3	protein	taxon:9606	20210123	Ensembl
UniProtKB	P56539	CAV3	colocalizes_with	GO:0030018	GO_REF:0000024	ISS	UniProtKB:P51638	C	Caveolin-3	CAV3	protein	taxon:9606	20090617	BHF-UCL
UniProtKB	P60900	PSMA6	GO:0030017	GO_REF:0000024	ISS	UniProtKB:P60901	C	Proteasome	subunit	alpha	type-6	PSMA6
UniProtKB	P61313	RPL15	GO:0031672	GO_REF:0000107	IEA	UniProtKB:P61314|ensembl:ENSRNOP00000010759	C	60S	ribosomal	protein	L15	RPL15
UniProtKB	P62942	FKBP1A	GO:0030018	PMID:20431056	IDA	C	Peptidyl-prolyl	cis-trans	isomerase	FKBP1A	FKBP1A
UniProtKB	P63316	TNNC1	GO:0005861	PMID:21873635	IBA	PANTHER:PTN002747128|UniProtKB:P02585|UniProtKB:P63315|UniProtKB:P63316	C	Troponin	C
UniProtKB	P63316	TNNC1	GO:1990584	PMID:25771144	IDA	C	Troponin	C
UniProtKB	P63316	TNNC1	GO:0005861	PMID:12093807	IDA	C	Troponin	C
UniProtKB	P63316	TNNC1	GO:0005861	PMID:10850966	IDA	C	Troponin	C
UniProtKB	P67936	TPM4	GO:0005862	PMID:8641132	TAS	C	Tropomyosin	alpha-4	chain	TPM4	protein	taxon:9606	20061108	PINC
UniProtKB	P68032	ACTC1	GO:0030017	PMID:21873635	IBA	MGI:MGI:87905|PANTHER:PTN000748220|UniProtKB:P68032	C	Actin
UniProtKB	P68032	ACTC1	GO:0030017	PMID:16288873	IDA	C	Actin
UniProtKB	P68032	ACTC1	GO:0031674	GO_REF:0000024	ISS	UniProtKB:P68033	C	Actin
UniProtKB	P68106	FKBP1B	GO:0030018	PMID:20431056	IDA	C	Peptidyl-prolyl	cis-trans	isomerase	FKBP1B	FKBP1B
UniProtKB	P68133	ACTA1	GO:0005865	PMID:21873635	IBA	PANTHER:PTN000233075|UniProtKB:P68133	C	Actin
UniProtKB	P68133	ACTA1	GO:0005865	PMID:15198992	IDA	C	Actin
UniProtKB	P68133	ACTA1	GO:0030017	PMID:1423520	IDA	C	Actin
UniProtKB	P84077	ARF1	GO:0030017	GO_REF:0000107	IEA	UniProtKB:P84078|ensembl:ENSMUSP00000126120	C	ADP-ribosylation	factor	1	ARF1	protein	taxon:9606	20210123	Ensembl
UniProtKB	Q01082	SPTBN1	GO:0031430	GO_REF:0000044	IEA	UniProtKB-SubCell:SL-0315	C	Spectrin	beta	chain
UniProtKB	Q01449	MYL7	GO:0031672	PMID:15621049	IDA	C	Myosin	regulatory	light	chain	2
UniProtKB	Q01484	ANK2	GO:0030018	GO_REF:0000024	ISS	UniProtKB:Q8C8R3	C	Ankyrin-2	ANK2
UniProtKB	Q01484	ANK2	GO:0031672	GO_REF:0000024	ISS	UniProtKB:Q8C8R3	C	Ankyrin-2	ANK2
UniProtKB	Q01484	ANK2	GO:0031430	GO_REF:0000024	ISS	UniProtKB:Q8C8R3	C	Ankyrin-2	ANK2
UniProtKB	Q01484	ANK2	GO:0031430	GO_REF:0000044	IEA	UniProtKB-SubCell:SL-0315	C	Ankyrin-2	ANK2
UniProtKB	Q01484	ANK2	GO:0030018	GO_REF:0000044	IEA	UniProtKB-SubCell:SL-0314	C	Ankyrin-2	ANK2
UniProtKB	Q01668	CACNA1D	GO:0030018	GO_REF:0000024	ISS	UniProtKB:Q99246	C	Voltage-dependent	L-type	calcium	channel	subunit	alpha-1D	CACNA1D
UniProtKB	Q03001	DST	GO:0031673	GO_REF:0000044	IEA	UniProtKB-SubCell:SL-0477	C	Dystonin	DST
UniProtKB	Q03001	DST	GO:0030018	GO_REF:0000044	IEA	UniProtKB-SubCell:SL-0314	C	Dystonin	DST
UniProtKB	Q03001	DST	GO:0030018	PMID:19932097	IDA	C	Dystonin	DST
UniProtKB	Q03001	DST	GO:0030018	GO_REF:0000096	ISO	RGD:1605439	C	Dystonin	DST
UniProtKB	Q05DL6	TNNT1	GO:0005861	GO_REF:0000002	IEA	InterPro:IPR001978|InterPro:IPR027707	C	TNNT1	protein	TNNT1	protein	taxon:9606	20210116	InterPro
UniProtKB	Q07343	PDE4B	GO:0030018	GO_REF:0000107	IEA	UniProtKB:B1AWC9|ensembl:ENSMUSP00000102524	C	cAMP-specific	3'
UniProtKB	Q07343	PDE4B	GO:0030018	GO_REF:0000024	ISS	UniProtKB:B1AWC9	C	cAMP-specific	3'
UniProtKB	Q08209	PPP3CA	GO:0030018	GO_REF:0000107	IEA	UniProtKB:P63328|ensembl:ENSMUSP00000053101	C	Serine/threonine-protein	phosphatase	2B	catalytic	subunit	alpha	isoform	PPP3CA
UniProtKB	Q08209	PPP3CA	GO:0030018	GO_REF:0000044	IEA	UniProtKB-SubCell:SL-0314	C	Serine/threonine-protein	phosphatase	2B	catalytic	subunit	alpha	isoform	PPP3CA
UniProtKB	Q0VAK6	LMOD3	GO:0005865	PMID:21873635	IBA	MGI:MGI:1355285|MGI:MGI:1355315|PANTHER:PTN000096567|UniProtKB:P28289|UniProtKB:Q0VAK6|UniProtKB:Q9NZQ9	C	Leiomodin-3	LMOD3	protein	taxon:9606	20170228	GO_Central
UniProtKB	Q0VAK6	LMOD3	GO:0031672	GO_REF:0000107	IEA	UniProtKB:E9QA62|ensembl:ENSMUSP00000093315	C	Leiomodin-3	LMOD3	protein	taxon:9606	20210123	Ensembl
UniProtKB	Q0VAK6	LMOD3	GO:0031430	GO_REF:0000044	IEA	UniProtKB-SubCell:SL-0315	C	Leiomodin-3	LMOD3	protein	taxon:9606	20210123	UniProt
UniProtKB	Q0VAK6	LMOD3	GO:0031672	GO_REF:0000044	IEA	UniProtKB-SubCell:SL-0476	C	Leiomodin-3	LMOD3	protein	taxon:9606	20210123	UniProt
UniProtKB	Q0VAK6	LMOD3	GO:0005865	PMID:25250574	IDA	C	Leiomodin-3	LMOD3	protein	taxon:9606	20170516	UniProt	part_of(CL:0002372)
UniProtKB	Q0VAK6	LMOD3	GO:0031430	PMID:25250574	IDA	C	Leiomodin-3	LMOD3	protein	taxon:9606	20170516	UniProt	part_of(CL:0002372)
UniProtKB	Q0ZGT2	NEXN	GO:0030018	GO_REF:0000024	ISS	UniProtKB:Q9Z2J4	C	Nexilin	NEXN	protein	taxon:9606	20100225	UniProt
UniProtKB	Q0ZGT2	NEXN	GO:0030018	GO_REF:0000044	IEA	UniProtKB-SubCell:SL-0314	C	Nexilin	NEXN	protein	taxon:9606	20210123	UniProt
UniProtKB	Q12955	ANK3	GO:0030018	GO_REF:0000024	ISS	UniProtKB:O70511	C	Ankyrin-3	ANK3	protein	taxon:9606	20160323	BHF-UCL
UniProtKB	Q13049	TRIM32	GO:0005863	GO_REF:0000107	IEA	UniProtKB:Q8CH72|ensembl:ENSMUSP00000062277	C	E3	ubiquitin-protein	ligase	TRIM32	TRIM32
UniProtKB	Q13049	TRIM32	colocalizes_with	GO:0005863	GO_REF:0000024	ISS	UniProtKB:Q8CH72	C	E3	ubiquitin-protein	ligase	TRIM32	TRIM32
UniProtKB	Q13153	PAK1	GO:0030018	GO_REF:0000107	IEA	UniProtKB:P35465|ensembl:ENSRNOP00000073036	C	Serine/threonine-protein	kinase	PAK	1	PAK1	protein	taxon:9606	20210123	Ensembl
UniProtKB	Q13153	PAK1	GO:0030018	GO_REF:0000024	ISS	UniProtKB:P35465	C	Serine/threonine-protein	kinase	PAK	1	PAK1	protein	taxon:9606	20111216	UniProt
UniProtKB	Q13418	ILK	GO:0030017	GO_REF:0000044	IEA	UniProtKB-SubCell:SL-0313	C	Integrin-linked	protein	kinase	ILK
UniProtKB	Q13496	MTM1	GO:0031674	GO_REF:0000107	IEA	UniProtKB:Q9Z2C5|ensembl:ENSMUSP00000125798	C	Myotubularin	MTM1
UniProtKB	Q13496	MTM1	GO:0030017	GO_REF:0000044	IEA	UniProtKB-SubCell:SL-0313	C	Myotubularin	MTM1
UniProtKB	Q13501	SQSTM1	GO:0030017	GO_REF:0000044	IEA	UniProtKB-SubCell:SL-0313	C	Sequestosome-1	SQSTM1
UniProtKB	Q13643	FHL3	GO:0030018	PMID:21873635	IBA	MGI:MGI:1338762|MGI:MGI:1341092|PANTHER:PTN000654055|RGD:61963	C	Four	and	a	half	LIM	domains	protein	3	FHL3
UniProtKB	Q13643	FHL3	GO:0030018	GO_REF:0000107	IEA	UniProtKB:Q9R059|ensembl:ENSMUSP00000040150	C	Four	and	a	half	LIM	domains	protein	3	FHL3
UniProtKB	Q13698	CACNA1S	GO:0031674	PMID:11206130	IDA	C	Voltage-dependent	L-type	calcium	channel	subunit	alpha-1S	CACNA1S
UniProtKB	Q13936	CACNA1C	GO:0030018	GO_REF:0000024	ISS	UniProtKB:P22002	C	Voltage-dependent	L-type	calcium	channel	subunit	alpha-1C	CACNA1C
UniProtKB	Q14192	FHL2	GO:0030018	PMID:21873635	IBA	MGI:MGI:1338762|MGI:MGI:1341092|PANTHER:PTN000654055|RGD:61963	C	Four	and	a	half	LIM	domains	protein	2	FHL2
UniProtKB	Q14192	FHL2	GO:0030018	GO_REF:0000107	IEA	UniProtKB:O70433|ensembl:ENSMUSP00000008280	C	Four	and	a	half	LIM	domains	protein	2	FHL2
UniProtKB	Q14192	FHL2	GO:0031430	GO_REF:0000107	IEA	UniProtKB:O35115|ensembl:ENSRNOP00000023014	C	Four	and	a	half	LIM	domains	protein	2	FHL2
UniProtKB	Q14192	FHL2	GO:0030018	GO_REF:0000107	IEA	UniProtKB:O35115|ensembl:ENSRNOP00000023014	C	Four	and	a	half	LIM	domains	protein	2	FHL2
UniProtKB	Q14192	FHL2	GO:0030018	GO_REF:0000044	IEA	UniProtKB-SubCell:SL-0314	C	Four	and	a	half	LIM	domains	protein	2	FHL2
UniProtKB	Q14315	FLNC	GO:0030018	GO_REF:0000044	IEA	UniProtKB-SubCell:SL-0314	C	Filamin-C	FLNC
UniProtKB	Q14331	FRG1	GO:0030018	GO_REF:0000044	IEA	UniProtKB-SubCell:SL-0314	C	Protein	FRG1	FRG1	protein	taxon:9606	20210123	UniProt
UniProtKB	Q14524	SCN5A	GO:0030018	PMID:19943616	IDA	C	Sodium	channel	protein	type	5	subunit	alpha	SCN5A	protein	taxon:9606	20150507	UniProt	part_of(CL:0000746)
UniProtKB	Q14596	NBR1	GO:0031430	GO_REF:0000044	IEA	UniProtKB-SubCell:SL-0315	C	Next	to	BRCA1	gene	1	protein	NBR1
UniProtKB	Q14896	MYBPC3	GO:0031672	PMID:19850579	IDA	C	Myosin-binding	protein	C
UniProtKB	Q14896	MYBPC3	GO:0005863	GO_REF:0000024	ISS	UniProtKB:P56741	C	Myosin-binding	protein	C
UniProtKB	Q14896	MYBPC3	GO:0014705	PMID:15166115	NAS	C	Myosin-binding	protein	C
UniProtKB	Q14896	MYBPC3	GO:0005863	PMID:10024460	IDA	C	Myosin-binding	protein	C
UniProtKB	Q14896	MYBPC3	GO:0031672	PMID:10024460	IDA	C	Myosin-binding	protein	C
UniProtKB	Q14896	MYBPC3	GO:0030017	PMID:10024460	IDA	C	Myosin-binding	protein	C
UniProtKB	Q15124	PGM5	GO:0030018	GO_REF:0000107	IEA	UniProtKB:Q8BZF8|ensembl:ENSMUSP00000036025	C	Phosphoglucomutase-like	protein	5	PGM5
UniProtKB	Q15172	PPP2R5A	GO:0031430	GO_REF:0000107	IEA	UniProtKB:Q6PD03|ensembl:ENSMUSP00000070726	C	Serine/threonine-protein	phosphatase	2A	56	kDa	regulatory	subunit	alpha	isoform	PPP2R5A	protein	taxon:9606	20210123	Ensembl
UniProtKB	Q15172	PPP2R5A	GO:0030018	GO_REF:0000107	IEA	UniProtKB:Q6PD03|ensembl:ENSMUSP00000070726	C	Serine/threonine-protein	phosphatase	2A	56	kDa	regulatory	subunit	alpha	isoform	PPP2R5A	protein	taxon:9606	20210123	Ensembl
UniProtKB	Q15172	PPP2R5A	GO:0031430	PMID:18782775	ISS	UniProtKB:Q6PD03	C	Serine/threonine-protein	phosphatase	2A	56	kDa	regulatory	subunit	alpha	isoform	PPP2R5A	protein	taxon:9606	20120615	BHF-UCL
UniProtKB	Q15172	PPP2R5A	GO:0030018	PMID:19131648	IDA	C	Serine/threonine-protein	phosphatase	2A	56	kDa	regulatory	subunit	alpha	isoform	PPP2R5A	protein	taxon:9606	20160304	BHF-UCL	part_of(CL:0000746)
UniProtKB	Q15327	ANKRD1	GO:0031674	GO_REF:0000107	IEA	UniProtKB:Q8R560|ensembl:ENSRNOP00000025258	C	Ankyrin	repeat	domain-containing	protein	1	ANKRD1
UniProtKB	Q15327	ANKRD1	GO:0031674	GO_REF:0000107	IEA	UniProtKB:Q9CR42|ensembl:ENSMUSP00000157960	C	Ankyrin	repeat	domain-containing	protein	1	ANKRD1
UniProtKB	Q15327	ANKRD1	GO:0031674	PMID:19525294	ISS	UniProtKB:Q8R560	C	Ankyrin	repeat	domain-containing	protein	1	ANKRD1
UniProtKB	Q15413	RYR3	GO:0030018	PMID:21873635	IBA	PANTHER:PTN000346461|UniProtKB:Q92736	C	Ryanodine	receptor	3	RYR3
UniProtKB	Q15607	Q15607	GO:0005861	GO_REF:0000002	IEA	InterPro:IPR001978|InterPro:IPR027707	C	Cardiac	troponin	T	protein	taxon:9606	20210116	InterPro
UniProtKB	Q15608	Q15608	GO:0005861	GO_REF:0000002	IEA	InterPro:IPR001978|InterPro:IPR027707	C	Troponin	T	protein	taxon:9606	20210116	InterPro
UniProtKB	Q16527	CSRP2	GO:0030018	PMID:21873635	IBA	MGI:MGI:1330824|PANTHER:PTN001198226|RGD:71092|UniProtKB:P50461	C	Cysteine	and	glycine-rich	protein	2	CSRP2
UniProtKB	Q16637	SMN1	GO:0030018	GO_REF:0000044	IEA	UniProtKB-SubCell:SL-0314	C	Survival	motor	neuron	protein	SMN1
UniProtKB	Q2PT48	TNNI3	GO:0005861	GO_REF:0000002	IEA	InterPro:IPR001978	C	Mutant	cardiac	troponin	I	TNNI3	protein	taxon:9606	20210116	InterPro
UniProtKB	Q2TAL5	SMTNL2	GO:0031674	PMID:21873635	IBA	MGI:MGI:1915928|PANTHER:PTN001566592	C	Smoothelin-like	protein	2	SMTNL2	protein	taxon:9606	20171221	GO_Central
UniProtKB	Q2TAL5	SMTNL2	GO:0031430	PMID:21873635	IBA	MGI:MGI:1915928|PANTHER:PTN001566592	C	Smoothelin-like	protein	2	SMTNL2	protein	taxon:9606	20171221	GO_Central
UniProtKB	Q2TBA0	KLHL40	GO:0031674	PMID:21873635	IBA	MGI:MGI:1919580|PANTHER:PTN000697003	C	Kelch-like	protein	40	KLHL40
UniProtKB	Q2TBA0	KLHL40	GO:0031672	PMID:21873635	IBA	MGI:MGI:1919580|PANTHER:PTN000697003	C	Kelch-like	protein	40	KLHL40
UniProtKB	Q2TBA0	KLHL40	GO:0031674	GO_REF:0000044	IEA	UniProtKB-SubCell:SL-0478	C	Kelch-like	protein	40	KLHL40
UniProtKB	Q2TBA0	KLHL40	GO:0031672	GO_REF:0000044	IEA	UniProtKB-SubCell:SL-0476	C	Kelch-like	protein	40	KLHL40
UniProtKB	Q2TBC4	PRICKLE4	GO:0030018	PMID:21873635	IBA	FB:FBgn0035917|FB:FBgn0265991|MGI:MGI:1344412|MGI:MGI:1927489|PANTHER:PTN001198150|RGD:1564875|RGD:620427|RGD:68324|UniProtKB:O00151|UniProtKB:O75112|UniProtKB:Q9PU47	C	Prickle-like	protein	4	PRICKLE4
UniProtKB	Q2V2M9	FHOD3	GO:0005865	PMID:21873635	IBA	PANTHER:PTN002914248|RGD:2322319	C	FH1/FH2	domain-containing	protein	3	FHOD3
UniProtKB	Q2V2M9	FHOD3	GO:0005865	GO_REF:0000107	IEA	UniProtKB:F1LQJ2|ensembl:ENSRNOP00000044723	C	FH1/FH2	domain-containing	protein	3	FHOD3
UniProtKB	Q2V2M9	FHOD3	GO:0030018	GO_REF:0000044	IEA	UniProtKB-SubCell:SL-0314	C	FH1/FH2	domain-containing	protein	3	FHOD3
UniProtKB	Q3B759	TNNT1	GO:0005861	GO_REF:0000002	IEA	InterPro:IPR001978|InterPro:IPR027707	C	TNNT1	protein	TNNT1	protein	taxon:9606	20210116	InterPro
UniProtKB	Q53GG5	PDLIM3	GO:0030018	PMID:21873635	IBA	FB:FBgn0035917|FB:FBgn0265991|MGI:MGI:1344412|MGI:MGI:1927489|PANTHER:PTN001198150|RGD:1564875|RGD:620427|RGD:68324|UniProtKB:O00151|UniProtKB:O75112|UniProtKB:Q9PU47	C	PDZ	and	LIM	domain	protein	3	PDLIM3
UniProtKB	Q53GG5	PDLIM3	GO:0030018	GO_REF:0000044	IEA	UniProtKB-SubCell:SL-0314	C	PDZ	and	LIM	domain	protein	3	PDLIM3
UniProtKB	Q53SB5	tmp_locus_29	GO:0030018	GO_REF:0000107	IEA	UniProtKB:P31001|ensembl:ENSMUSP00000027409	C	IF	rod	domain-containing	protein	tmp_locus_29
UniProtKB	Q56R93	TNNT1	GO:0005861	GO_REF:0000002	IEA	InterPro:IPR001978|InterPro:IPR027707	C	Nemaline	myopathy	mutant	slow	skeletal	muscle	troponin	T	low	molecular	weight	variant	TNNT1	protein	taxon:9606	20210116	InterPro
UniProtKB	Q56R94	TNNT1	GO:0005861	GO_REF:0000002	IEA	InterPro:IPR001978|InterPro:IPR027707	C	Nemaline	myopathy	mutant	slow	skeletal	muscle	troponin	T	high	molecular	weight	variant	TNNT1	protein	taxon:9606	20210116	InterPro
UniProtKB	Q5BKX8	CAVIN4	GO:0030018	GO_REF:0000107	IEA	UniProtKB:A2AMM0|ensembl:ENSMUSP00000030033	C	Caveolae-associated	protein	4	CAVIN4
UniProtKB	Q5BKX8	CAVIN4	GO:0030017	GO_REF:0000044	IEA	UniProtKB-SubCell:SL-0313	C	Caveolae-associated	protein	4	CAVIN4
UniProtKB	Q5BKY1	LRRC10	GO:0030017	PMID:21873635	IBA	MGI:MGI:2448063|PANTHER:PTN002699655	C	Leucine-rich	repeat-containing	protein	10	LRRC10	protein	taxon:9606	20180328	GO_Central
UniProtKB	Q5BKY1	LRRC10	GO:0030017	GO_REF:0000107	IEA	UniProtKB:Q8K3W2|ensembl:ENSMUSP00000073502	C	Leucine-rich	repeat-containing	protein	10	LRRC10	protein	taxon:9606	20210123	Ensembl
UniProtKB	Q5JQC9	AKAP4	GO:0030018	GO_REF:0000107	IEA	UniProtKB:Q60662|ensembl:ENSMUSP00000050962	C	A-kinase	anchor	protein	4	AKAP4
UniProtKB	Q5JVS0	HABP4	GO:0030017	GO_REF:0000107	IEA	UniProtKB:A1L1K8|ensembl:ENSRNOP00000025801	C	Intracellular	hyaluronan-binding	protein	4	HABP4	protein	taxon:9606	20210123	Ensembl
UniProtKB	Q5JVS0	HABP4	GO:0030017	GO_REF:0000024	ISS	UniProtKB:A1L1K8	C	Intracellular	hyaluronan-binding	protein	4	HABP4	protein	taxon:9606	20110808	UniProt
UniProtKB	Q5TD97	FHL5	GO:0030018	PMID:21873635	IBA	MGI:MGI:1338762|MGI:MGI:1341092|PANTHER:PTN000654055|RGD:61963	C	Four	and	a	half	LIM	domains	protein	5	FHL5
UniProtKB	Q5VST9	OBSCN	GO:0030018	PMID:11717165	ISS	UniProtKB:Q80ZF5	C	Obscurin	OBSCN
UniProtKB	Q5VST9	OBSCN	GO:0031430	PMID:11717165	ISS	UniProtKB:Q80ZF5	C	Obscurin	OBSCN
UniProtKB	Q5VST9	OBSCN	GO:0031430	PMID:18782775	ISS	UniProtKB:A2AAJ9	C	Obscurin	OBSCN
UniProtKB	Q5VST9	OBSCN	GO:0031430	GO_REF:0000044	IEA	UniProtKB-SubCell:SL-0315	C	Obscurin	OBSCN
UniProtKB	Q5VST9	OBSCN	GO:0030018	GO_REF:0000044	IEA	UniProtKB-SubCell:SL-0314	C	Obscurin	OBSCN
UniProtKB	Q5VTT5	MYOM3	GO:0031430	PMID:21873635	IBA	FB:FBgn0053519|MGI:MGI:1328358|MGI:MGI:1341430|MGI:MGI:2685280|PANTHER:PTN001790569|RGD:631436|RGD:631437|UniProtKB:A0A1D5PSF9|UniProtKB:E1BF23|UniProtKB:P80473	C	Myomesin-3	MYOM3	protein	taxon:9606	20201205	GO_Central
UniProtKB	Q5VTT5	MYOM3	GO:0031430	GO_REF:0000024	ISS	UniProtKB:A2ABU4	C	Myomesin-3	MYOM3	protein	taxon:9606	20130212	UniProt
UniProtKB	Q5VTT5	MYOM3	GO:0031430	GO_REF:0000107	IEA	UniProtKB:A2ABU4|ensembl:ENSMUSP00000101480	C	Myomesin-3	MYOM3	protein	taxon:9606	20210123	Ensembl
UniProtKB	Q5VTT5	MYOM3	GO:0031430	GO_REF:0000044	IEA	UniProtKB-SubCell:SL-0315	C	Myomesin-3	MYOM3	protein	taxon:9606	20210123	UniProt
UniProtKB	Q5VZP5	STYXL2	GO:0030017	GO_REF:0000044	IEA	UniProtKB-SubCell:SL-0313	C	Serine/threonine/tyrosine-interacting-like	protein	2	STYXL2
UniProtKB	Q6FGU5	TNNI3	GO:0005861	GO_REF:0000002	IEA	InterPro:IPR001978	C	Cardiac	troponin	I	TNNI3	protein	taxon:9606	20210116	InterPro
UniProtKB	Q6FGX2	TNNI3	GO:0005861	GO_REF:0000002	IEA	InterPro:IPR001978	C	Cardiac	troponin	I	TNNI3	protein	taxon:9606	20210116	InterPro
UniProtKB	Q6I9R8	FHL2	GO:0030018	GO_REF:0000107	IEA	UniProtKB:O70433|ensembl:ENSMUSP00000008280	C	FHL2	protein	FHL2
UniProtKB	Q6I9R8	FHL2	GO:0031430	GO_REF:0000107	IEA	UniProtKB:O35115|ensembl:ENSRNOP00000023014	C	FHL2	protein	FHL2
UniProtKB	Q6I9R8	FHL2	GO:0030018	GO_REF:0000107	IEA	UniProtKB:O35115|ensembl:ENSRNOP00000023014	C	FHL2	protein	FHL2
UniProtKB	Q6P050	FBXL22	GO:0030018	PMID:21873635	IBA	PANTHER:PTN002555023|RGD:1311830	C	F-box	and	leucine-rich	protein	22	FBXL22	protein	taxon:9606	20180323	GO_Central
[truncated: 142 more rows]

## Sheet: GO0014704) Intercalated disc
!gaf-version:
[truncated: 117 more rows]

## Sheet: GO0030315) T-tubule
!gaf-version:	2.1
[truncated: 104 more rows]

[truncated: 10 more sheets: GO0005739) Mitocondria , GO0006631) fatty acid metabolic, GO0005921) Gap junction, GO0060047) Heart contraction, GO0005262) Calcium channel acti, GO0001568) blood vessel develop, GO0048514) blood vessel morphog, GO0042310) vasoconstriction 64, GO0008015) blood circulation 11, GO0001955) blood vessel maturat]
