# Supplementary material for: The Activation of the LIMK/Cofilin Signaling Pathway via Extracellular Matrix–Integrin Interactions Is Critical for the Generation of Mature and Vascularized Cardiac Organoids
Source: Cells. 2023 Aug 9;12(16):2029. doi: 10.3390/cells12162029 (PMC10453200; doi:10.3390/cells12162029)
Supplement: Supplementary file 1 [file cells-12-02029-s001.zip › [Table] Supplementary Table S6_GO signaling pathway.xlsx]

## Sheet: GO0001525) Angiogenesis
!gaf-version:	2.1
!Project_name:	EBI	GO	Annotation	program	(GOA)
!URL:	https://www.ebi.ac.uk/GOA
!Contact	Email:	goa@ebi.ac.uk
!Date	downloaded	from	QuickGO:	2021-02-09
!http://purl.obolibrary.org/obo/eco/releases/2021-01-08/eco.obo
!http://purl.obolibrary.org/obo/go/releases/2021-01-08/extensions/go-plus.owl
!Filtering	parameters	selected	to	generate	file:
!https://www.ebi.ac.uk/QuickGO/annotations?downloadLimit=656&goId=GO:0001525&goUsage=descendants&goUsageRelationships=is_a
UniProtKB	A0A024QZA8	EPHA2	GO:0002043	GO_REF:0000107	IEA	UniProtKB:Q03145|ensembl:ENSMUSP00000006614	P	Receptor	protein-tyrosine	kinase	EPHA2
UniProtKB	A0A024QZQ1	SIRT1	GO:0001525	GO_REF:0000107	IEA	UniProtKB:Q923E4|ensembl:ENSMUSP00000112595	P	Deacetylase	sirtuin-type	domain-containing	protein	SIRT1
UniProtKB	A0A024R878	ENG	GO:0001569	GO_REF:0000107	IEA	UniProtKB:Q63961|ensembl:ENSMUSP00000009705	P	ZP	domain-containing	protein	ENG
UniProtKB	A0A024R878	ENG	GO:0001525	GO_REF:0000107	IEA	UniProtKB:Q63961|ensembl:ENSMUSP00000009705	P	ZP	domain-containing	protein	ENG
UniProtKB	A0A024RAA5	CDC42	GO:0002040	GO_REF:0000107	IEA	UniProtKB:Q8CFN2|ensembl:ENSRNOP00000030928	P	Cell	division	control	protein	42	homolog	CDC42
UniProtKB	A0A024RBE2	ELK3	GO:0001525	GO_REF:0000107	IEA	UniProtKB:P41971|ensembl:ENSMUSP00000008542	P	ETS	domain-containing	protein	ELK3
UniProtKB	A0A024RD16	SRF	GO:0001569	GO_REF:0000107	IEA	UniProtKB:Q9JM73|ensembl:ENSMUSP00000015749	P	MADS-box	domain-containing	protein	SRF
UniProtKB	A0A024RD16	SRF	GO:0002042	GO_REF:0000107	IEA	UniProtKB:Q9JM73|ensembl:ENSMUSP00000015749	P	MADS-box	domain-containing	protein	SRF
UniProtKB	A0A024RD33	VEGF	GO:0001525	GO_REF:0000043	IEA	UniProtKB-KW:KW-0037	P	Vascular	endothelial	growth	factor	A	VEGF
UniProtKB	A0A024RD37	VEGF	GO:0001525	GO_REF:0000043	IEA	UniProtKB-KW:KW-0037	P	Vascular	endothelial	growth	factor	A	VEGF
UniProtKB	A0A059VC25	FAK	GO:0001525	GO_REF:0000043	IEA	UniProtKB-KW:KW-0037	P	Non-specific	protein-tyrosine	kinase	FAK	protein	taxon:9606	20210123	UniProt
UniProtKB	A0A0A0MSH5	VEGFA	GO:0001525	GO_REF:0000043	IEA	UniProtKB-KW:KW-0037	P	Vascular	endothelial	growth	factor	A	VEGFA	protein	taxon:9606	20210123	UniProt
UniProtKB	A0A0A0MSH7	VEGFA	GO:0001525	GO_REF:0000043	IEA	UniProtKB-KW:KW-0037	P	Vascular	endothelial	growth	factor	A	VEGFA	protein	taxon:9606	20210123	UniProt
UniProtKB	A0A0A0MSI7	VEGFA	GO:0001525	GO_REF:0000043	IEA	UniProtKB-KW:KW-0037	P	Vascular	endothelial	growth	factor	A	VEGFA	protein	taxon:9606	20210123	UniProt
UniProtKB	A0A0A0MTB2	VEGFA	GO:0001525	GO_REF:0000043	IEA	UniProtKB-KW:KW-0037	P	Vascular	endothelial	growth	factor	A	VEGFA	protein	taxon:9606	20210123	UniProt
UniProtKB	A0A0A0MTC1	RNF213	GO:0001525	GO_REF:0000107	IEA	UniProtKB:E9Q555|ensembl:ENSMUSP00000091429	P	RING-type	domain-containing	protein	RNF213	protein	taxon:9606	20210123	Ensembl
UniProtKB	A0A0S2Z3W5	CXCR3	GO:0001525	GO_REF:0000043	IEA	UniProtKB-KW:KW-0037	P	C-X-C	chemokine	receptor	type	3	CXCR3	protein	taxon:9606	20210123	UniProt
UniProtKB	A0A0Y0IMM4	A0A0Y0IMM4	GO:0001525	GO_REF:0000043	IEA	UniProtKB-KW:KW-0037	P	Vascular	endothelial	growth	factor	A	protein	taxon:9606	20210123	UniProt
UniProtKB	A0A140T9K6	ACKR3	GO:0001525	GO_REF:0000002	IEA	InterPro:IPR001416	P	G_PROTEIN_RECEP_F1_2	domain-containing	protein	ACKR3	protein	taxon:9606	20210116	InterPro
UniProtKB	A0A140VJU3	A0A140VJU3	GO:0001569	GO_REF:0000107	IEA	UniProtKB:P97299|ensembl:ENSMUSP00000029625	P	Testicular	tissue	protein	Li	170	protein	taxon:9606	20210123	Ensembl
UniProtKB	A0A172Q3A1	TEM7	GO:0001525	GO_REF:0000002	IEA	InterPro:IPR031153	P	Tumor	endothelial	marker	7	TEM7	protein	taxon:9606	20210116	InterPro
UniProtKB	A0A1W2PR88	SRPX2	GO:0001525	GO_REF:0000043	IEA	UniProtKB-KW:KW-0037	P	Sushi	repeat-containing	protein	SRPX2	SRPX2	protein	taxon:9606	20210123	UniProt
UniProtKB	A0A1W2PRB1	SRPX2	GO:0001525	GO_REF:0000043	IEA	UniProtKB-KW:KW-0037	P	Sushi	repeat-containing	protein	SRPX2	SRPX2	protein	taxon:9606	20210123	UniProt
UniProtKB	A0A2R8Y5A3	CTNNB1	GO:0001569	GO_REF:0000107	IEA	UniProtKB:Q02248|ensembl:ENSMUSP00000007130	P	Catenin	beta-1	CTNNB1	protein	taxon:9606	20210123	Ensembl
UniProtKB	A0A2R8YDT1	GLUL	GO:0001525	GO_REF:0000043	IEA	UniProtKB-KW:KW-0037	P	Glutamine	synthetase	GLUL	protein	taxon:9606	20210123	UniProt
UniProtKB	A0A384P5C6	A0A384P5C6	GO:0097102	GO_REF:0000107	IEA	UniProtKB:Q61483|ensembl:ENSMUSP00000014917	P	Delta-like	protein	protein	taxon:9606	20210123	Ensembl
UniProtKB	A0A5F9ZH41	VEGFA	GO:0001525	GO_REF:0000043	IEA	UniProtKB-KW:KW-0037	P	Vascular	endothelial	growth	factor	A	VEGFA	protein	taxon:9606	20210123	UniProt
UniProtKB	A0AVK6	E2F8	GO:0002040	PMID:22903062	IMP	P	Transcription	factor	E2F8	E2F8	protein	taxon:9606	20121102	UniProt
UniProtKB	A0AVK6	E2F8	GO:0002040	GO_REF:0000107	IEA	UniProtKB:Q58FA4|ensembl:ENSMUSP00000056778	P	Transcription	factor	E2F8	E2F8	protein	taxon:9606	20210123	Ensembl
UniProtKB	A1L199	GLUL	GO:0001525	GO_REF:0000043	IEA	UniProtKB-KW:KW-0037	P	Glutamine	synthetase	GLUL	protein	taxon:9606	20210123	UniProt
UniProtKB	A2A2V4	VEGFA	GO:0001525	GO_REF:0000043	IEA	UniProtKB-KW:KW-0037	P	Vascular	endothelial	growth	factor	A	VEGFA	protein	taxon:9606	20210123	UniProt
UniProtKB	A6XAA7	GREM1	GO:0002042	GO_REF:0000107	IEA	UniProtKB:O70326|ensembl:ENSMUSP00000097170	P	Gremlin	GREM1
UniProtKB	A6XAA7	GREM1	GO:0001525	GO_REF:0000107	IEA	UniProtKB:O70326|ensembl:ENSMUSP00000097170	P	Gremlin	GREM1
UniProtKB	A6XGL0	YJEFN3	GO:0002040	GO_REF:0000024	ISS	UniProtKB:Q1LVI2	P	YjeF	N-terminal	domain-containing	protein	3	YJEFN3
UniProtKB	A8K147	A8K147	GO:0001525	GO_REF:0000043	IEA	UniProtKB-KW:KW-0037	P	Multifunctional	fusion	protein	protein	taxon:9606	20210123	UniProt
UniProtKB	A8K4G9	A8K4G9	GO:0001525	GO_REF:0000002	IEA	InterPro:IPR027143	P	cDNA	FLJ75267
UniProtKB	A8K9V7	A8K9V7	GO:0001525	GO_REF:0000002	IEA	InterPro:IPR014648|InterPro:IPR027146	P	Neuropilin	protein	taxon:9606	20210116	InterPro
UniProtKB	A8K9V7	A8K9V7	GO:0001525	GO_REF:0000043	IEA	UniProtKB-KW:KW-0037	P	Neuropilin	protein	taxon:9606	20210123	UniProt
UniProtKB	A8YXX4	PIG59	GO:0001525	GO_REF:0000043	IEA	UniProtKB-KW:KW-0037	P	Glutamine	synthetase	PIG59
UniProtKB	B2R6E3	B2R6E3	GO:0001525	GO_REF:0000043	IEA	UniProtKB-KW:KW-0037	P	Angiopoietin-2	protein	taxon:9606	20210123	UniProt
UniProtKB	B2RAG9	B2RAG9	GO:0001525	GO_REF:0000024	ISS	UniProtKB:Q925J9	P	Mediator	of	RNA	polymerase	II	transcription	subunit	1	protein	taxon:9606	20111031	UniProt
UniProtKB	B3KSI0	B3KSI0	GO:0001525	GO_REF:0000002	IEA	InterPro:IPR031153	P	cDNA	FLJ36270	fis
UniProtKB	B4DL02	B4DL02	GO:0001525	GO_REF:0000002	IEA	InterPro:IPR029586	P	SHC-transforming	protein	1	protein	taxon:9606	20210116	InterPro
UniProtKB	B4DTQ9	ANGPT1	GO:0001525	GO_REF:0000002	IEA	InterPro:IPR028843	P	Angiopoietin-1	ANGPT1	protein	taxon:9606	20210116	InterPro
UniProtKB	B4DTQ9	ANGPT1	GO:0001525	GO_REF:0000043	IEA	UniProtKB-KW:KW-0037	P	Angiopoietin-1	ANGPT1	protein	taxon:9606	20210123	UniProt
UniProtKB	B4E173	PLXDC1	GO:0001525	GO_REF:0000002	IEA	InterPro:IPR031153	P	Plexin	domain-containing	protein	1	PLXDC1	protein	taxon:9606	20210116	InterPro
UniProtKB	B4E3G9	B4E3G9	GO:0001525	GO_REF:0000002	IEA	InterPro:IPR028843	P	Angiopoietin-1	protein	taxon:9606	20210116	InterPro
UniProtKB	B4E3G9	B4E3G9	GO:0001525	GO_REF:0000043	IEA	UniProtKB-KW:KW-0037	P	Angiopoietin-1	protein	taxon:9606	20210123	UniProt
UniProtKB	B5MCF4	FGF1	GO:0001525	GO_REF:0000043	IEA	UniProtKB-KW:KW-0037	P	Fibroblast	growth	factor	1	FGF1	protein	taxon:9606	20210123	UniProt
UniProtKB	B7ZL68	NRP2	GO:0001525	GO_REF:0000002	IEA	InterPro:IPR014648|InterPro:IPR027143	P	Neuropilin	NRP2	protein	taxon:9606	20210116	InterPro
UniProtKB	C3PTT6	PAUF	GO:0002043	PMID:22907431	IDA	P	Jacalin-type	lectin	domain-containing	protein	PAUF	protein	taxon:9606	20131212	UniProt
UniProtKB	C3PTT6	PAUF	GO:0002042	PMID:22907431	IDA	P	Jacalin-type	lectin	domain-containing	protein	PAUF	protein	taxon:9606	20131212	UniProt
UniProtKB	C9J363	PDCD10	GO:0001525	GO_REF:0000043	IEA	UniProtKB-KW:KW-0037	P	Programmed	cell	death	10
UniProtKB	C9J5C3	PDCD10	GO:0001525	GO_REF:0000043	IEA	UniProtKB-KW:KW-0037	P	Programmed	cell	death	protein	10	PDCD10	protein	taxon:9606	20210123	UniProt
UniProtKB	C9J6F3	PDCD10	GO:0001525	GO_REF:0000043	IEA	UniProtKB-KW:KW-0037	P	Programmed	cell	death	protein	10	PDCD10	protein	taxon:9606	20210123	UniProt
UniProtKB	C9J932	PDCD10	GO:0001525	GO_REF:0000043	IEA	UniProtKB-KW:KW-0037	P	Programmed	cell	death	protein	10	PDCD10	protein	taxon:9606	20210123	UniProt
UniProtKB	C9JCL2	PLXDC1	GO:0001525	GO_REF:0000002	IEA	InterPro:IPR031153	P	Plexin	domain-containing	protein	1	PLXDC1	protein	taxon:9606	20210116	InterPro
UniProtKB	C9JDC5	FGF1	GO:0001525	GO_REF:0000043	IEA	UniProtKB-KW:KW-0037	P	Fibroblast	growth	factor	1	FGF1	protein	taxon:9606	20210123	UniProt
UniProtKB	C9JND6	PDCD10	GO:0001525	GO_REF:0000043	IEA	UniProtKB-KW:KW-0037	P	Programmed	cell	death	protein	10	PDCD10	protein	taxon:9606	20210123	UniProt
UniProtKB	C9JSA3	PDCD10	GO:0001525	GO_REF:0000043	IEA	UniProtKB-KW:KW-0037	P	Programmed	cell	death	protein	10	PDCD10	protein	taxon:9606	20210123	UniProt
UniProtKB	C9JUP6	FGF1	GO:0001525	GO_REF:0000043	IEA	UniProtKB-KW:KW-0037	P	Fibroblast	growth	factor	1	FGF1	protein	taxon:9606	20210123	UniProt
UniProtKB	C9JWQ3	PLXDC1	GO:0001525	GO_REF:0000002	IEA	InterPro:IPR031153	P	Plexin	domain-containing	protein	1	PLXDC1	protein	taxon:9606	20210116	InterPro
UniProtKB	D2JYI1	TGFBR2	GO:0001569	GO_REF:0000107	IEA	UniProtKB:Q62312|ensembl:ENSMUSP00000062333	P	TGF-beta	receptor	type-2	TGFBR2	protein	taxon:9606	20210123	Ensembl
UniProtKB	D3DPA4	ACVR1	GO:0001569	GO_REF:0000107	IEA	UniProtKB:P37172|ensembl:ENSMUSP00000088453	P	Serine/threonine-protein	kinase	receptor	ACVR1
UniProtKB	D3DX63	PLCD3	GO:0001525	GO_REF:0000002	IEA	InterPro:IPR028406	P	Phosphoinositide	phospholipase	C	PLCD3
UniProtKB	E7ERK4	ANGPT1	GO:0001525	GO_REF:0000002	IEA	InterPro:IPR028843	P	Angiopoietin-1	ANGPT1	protein	taxon:9606	20210116	InterPro
UniProtKB	E7ERK4	ANGPT1	GO:0001525	GO_REF:0000043	IEA	UniProtKB-KW:KW-0037	P	Angiopoietin-1	ANGPT1	protein	taxon:9606	20210123	UniProt
UniProtKB	E7ESA6	PTK2	GO:0001525	GO_REF:0000043	IEA	UniProtKB-KW:KW-0037	P	Non-specific	protein-tyrosine	kinase	PTK2	protein	taxon:9606	20210123	UniProt
UniProtKB	E7EX29	YWHAZ	GO:0001525	GO_REF:0000107	IEA	UniProtKB:P63101|ensembl:ENSMUSP00000022894	P	14_3_3	domain-containing	protein	YWHAZ	protein	taxon:9606	20210123	Ensembl
UniProtKB	E9PD35	FLT4	GO:0001525	GO_REF:0000043	IEA	UniProtKB-KW:KW-0037	P	Vascular	endothelial	growth	factor	receptor	3	FLT4	protein	taxon:9606	20210123	UniProt
UniProtKB	E9PEP6	NRP1	GO:0001525	GO_REF:0000002	IEA	InterPro:IPR014648|InterPro:IPR027146	P	Neuropilin	NRP1	protein	taxon:9606	20210116	InterPro
UniProtKB	E9PEP6	NRP1	GO:0001525	GO_REF:0000043	IEA	UniProtKB-KW:KW-0037	P	Neuropilin	NRP1	protein	taxon:9606	20210123	UniProt
UniProtKB	E9PNQ8	THY1	GO:0001525	GO_REF:0000107	IEA	UniProtKB:P01831|ensembl:ENSMUSP00000110489	P	Thy-1	antigen	THY1	protein	taxon:9606	20210123	Ensembl
UniProtKB	F5GXC1	PLCD3	GO:0001525	GO_REF:0000002	IEA	InterPro:IPR028406	P	PH	domain-containing	protein	PLCD3	protein	taxon:9606	20210116	InterPro
UniProtKB	F6KD01	PTEN	GO:0001525	GO_REF:0000107	IEA	UniProtKB:O08586|ensembl:ENSMUSP00000013807	P	Phosphatidylinositol	3
UniProtKB	F8VNR3	TGFA	GO:0001525	GO_REF:0000107	IEA	UniProtKB:P48030|ensembl:ENSMUSP00000032066	P	EGF-like	domain-containing	protein	TGFA	protein	taxon:9606	20210123	Ensembl
UniProtKB	G3V1W8	ACVRL1	GO:0001525	GO_REF:0000107	IEA	UniProtKB:Q61288|ensembl:ENSMUSP00000000542	P	Serine/threonine-protein	kinase	receptor	ACVRL1
UniProtKB	H0Y4N6	NRP1	GO:0001525	GO_REF:0000002	IEA	InterPro:IPR027146	P	Neuropilin-1	NRP1	protein	taxon:9606	20210116	InterPro
UniProtKB	H0Y539	SHC1	GO:0001525	GO_REF:0000002	IEA	InterPro:IPR029586	P	SH2	domain-containing	protein	SHC1	protein	taxon:9606	20210116	InterPro
UniProtKB	H0Y7Z2	NRP1	GO:0001525	GO_REF:0000002	IEA	InterPro:IPR027146	P	Neuropilin-1	NRP1	protein	taxon:9606	20210116	InterPro
UniProtKB	H0YBI8	VEGFA	GO:0001525	GO_REF:0000043	IEA	UniProtKB-KW:KW-0037	P	Vascular	endothelial	growth	factor	A	VEGFA	protein	taxon:9606	20210123	UniProt
UniProtKB	H0YBP1	PTK2	GO:0001525	GO_REF:0000043	IEA	UniProtKB-KW:KW-0037	P	Non-specific	protein-tyrosine	kinase	PTK2	protein	taxon:9606	20210123	UniProt
UniProtKB	H0YGF8	PLCD3	GO:0001525	GO_REF:0000002	IEA	InterPro:IPR028406	P	PI-PLC	Y-box	domain-containing	protein	PLCD3	protein	taxon:9606	20210116	InterPro
UniProtKB	H0YMW4	ANXA2	GO:0001525	GO_REF:0000107	IEA	UniProtKB:P07356|ensembl:ENSMUSP00000034756	P	Annexin	ANXA2	protein	taxon:9606	20210123	Ensembl
UniProtKB	H3BLW8	VEGFA	GO:0001525	GO_REF:0000043	IEA	UniProtKB-KW:KW-0037	P	Vascular	endothelial	growth	factor	A	VEGFA	protein	taxon:9606	20210123	UniProt
UniProtKB	H3BSR6	CX3CL1	GO:0060055	GO_REF:0000107	IEA	UniProtKB:O35188|ensembl:ENSMUSP00000034230	P	SCY	domain-containing	protein	CX3CL1	protein	taxon:9606	20210123	Ensembl
UniProtKB	H3BV60	TGFBR3L	GO:0001525	PMID:21873635	IBA	MGI:MGI:95392|PANTHER:PTN004450156|ZFIN:ZDB-GENE-120215-125	P	Transforming	growth	factor-beta	receptor	type	3-like	protein	TGFBR3L	protein	taxon:9606	20200305	GO_Central
UniProtKB	H7C5M9	PDCD10	GO:0001525	GO_REF:0000043	IEA	UniProtKB-KW:KW-0037	P	Programmed	cell	death	protein	10	PDCD10	protein	taxon:9606	20210123	UniProt
UniProtKB	J3KPA4	VEGFA	GO:0001525	GO_REF:0000043	IEA	UniProtKB-KW:KW-0037	P	Vascular	endothelial	growth	factor	A	VEGFA	protein	taxon:9606	20210123	UniProt
UniProtKB	J3QR40	PLXDC1	GO:0001525	GO_REF:0000002	IEA	InterPro:IPR031153	P	Plexin	domain-containing	protein	1	PLXDC1	protein	taxon:9606	20210116	InterPro
UniProtKB	J3QRR7	PLXDC1	GO:0001525	GO_REF:0000002	IEA	InterPro:IPR031153	P	Plexin	domain-containing	protein	1	PLXDC1	protein	taxon:9606	20210116	InterPro
UniProtKB	J7M2B1	EZR-ROS1	GO:0001525	GO_REF:0000043	IEA	UniProtKB-KW:KW-0037	P	Tyrosine-protein	kinase	receptor	EZR-ROS1
UniProtKB	K7EQF2	PLCD3	GO:0001525	GO_REF:0000002	IEA	InterPro:IPR028406	P	PH	domain-containing	protein	PLCD3	protein	taxon:9606	20210116	InterPro
UniProtKB	L7RSL3	FLT1	GO:0001525	GO_REF:0000043	IEA	UniProtKB-KW:KW-0037	P	Receptor	protein-tyrosine	kinase	FLT1	protein	taxon:9606	20210123	UniProt
UniProtKB	L7RSM2	MAPK14	GO:0001525	GO_REF:0000107	IEA	UniProtKB:P47811|ensembl:ENSMUSP00000004990	P	Mitogen-activated	protein	kinase	14	MAPK14
UniProtKB	L7RXH0	ITGAV	GO:0001525	GO_REF:0000107	IEA	UniProtKB:A0A0G2JVZ6|ensembl:ENSRNOP00000069681	P	Integrin_alpha2	domain-containing	protein	ITGAV	protein	taxon:9606	20210123	Ensembl
UniProtKB	M0QZ51	ANGPTL4	GO:0001525	GO_REF:0000002	IEA	InterPro:IPR028793	P	Angiopoietin-related	protein	4	ANGPTL4	protein	taxon:9606	20210116	InterPro
UniProtKB	M0R0N8	ANGPTL4	GO:0001525	GO_REF:0000002	IEA	InterPro:IPR028793	P	Angiopoietin-related	protein	4	ANGPTL4	protein	taxon:9606	20210116	InterPro
UniProtKB	M0R2X8	ANGPTL4	GO:0001525	GO_REF:0000002	IEA	InterPro:IPR028793	P	Angiopoietin-related	protein	4	ANGPTL4	protein	taxon:9606	20210116	InterPro
UniProtKB	M0R369	ANGPTL4	GO:0001525	GO_REF:0000002	IEA	InterPro:IPR028793	P	Angiopoietin-related	protein	4	ANGPTL4	protein	taxon:9606	20210116	InterPro
UniProtKB	M0R3A2	ANGPTL4	GO:0001525	GO_REF:0000002	IEA	InterPro:IPR028793	P	Angiopoietin-related	protein	4	ANGPTL4	protein	taxon:9606	20210116	InterPro
UniProtKB	O00470	MEIS1	GO:0001525	PMID:21873635	IBA	MGI:MGI:104717|PANTHER:PTN002626794|ZFIN:ZDB-GENE-020122-1	P	Homeobox	protein	Meis1	MEIS1	protein	taxon:9606	20200205	GO_Central
UniProtKB	O00470	MEIS1	GO:0001525	GO_REF:0000107	IEA	UniProtKB:Q60954|ensembl:ENSMUSP00000139219	P	Homeobox	protein	Meis1	MEIS1	protein	taxon:9606	20210123	Ensembl
UniProtKB	O00522	KRIT1	GO:0001525	GO_REF:0000043	IEA	UniProtKB-KW:KW-0037	P	Krev	interaction	trapped	protein	1	KRIT1
UniProtKB	O00548	DLL1	GO:0097102	GO_REF:0000024	ISS	UniProtKB:Q61483	P	Delta-like	protein	1	DLL1
UniProtKB	O00548	DLL1	GO:0097102	GO_REF:0000107	IEA	UniProtKB:Q61483|ensembl:ENSMUSP00000014917	P	Delta-like	protein	1	DLL1
UniProtKB	O00622	CCN1	GO:0002041	GO_REF:0000107	IEA	UniProtKB:P18406|ensembl:ENSMUSP00000029846	P	CCN	family	member	1	CCN1
UniProtKB	O00755	WNT7A	GO:0001525	GO_REF:0000107	IEA	UniProtKB:P24383|ensembl:ENSMUSP00000032180	P	Protein	Wnt-7a	WNT7A	protein	taxon:9606	20210123	Ensembl
UniProtKB	O14713	ITGB1BP1	GO:0002043	PMID:20616313	IDA	P	Integrin	beta-1-binding	protein	1	ITGB1BP1
UniProtKB	O14713	ITGB1BP1	GO:0001525	GO_REF:0000043	IEA	UniProtKB-KW:KW-0037	P	Integrin	beta-1-binding	protein	1	ITGB1BP1
UniProtKB	O14786	NRP1	GO:0001525	GO_REF:0000002	IEA	InterPro:IPR014648|InterPro:IPR027146	P	Neuropilin-1	NRP1
UniProtKB	O14786	NRP1	GO:0001525	GO_REF:0000043	IEA	UniProtKB-KW:KW-0037	P	Neuropilin-1	NRP1
UniProtKB	O14786	NRP1	GO:0001525	PMID:24401374	ISS	UniProtKB:P97333	P	Neuropilin-1	NRP1
UniProtKB	O14786	NRP1	GO:0001525	PMID:23639442	IMP	P	Neuropilin-1	NRP1
UniProtKB	O14786	NRP1	GO:0097102	GO_REF:0000024	ISS	UniProtKB:P97333	P	Neuropilin-1	NRP1
UniProtKB	O14786	NRP1	GO:0002040	PMID:24401374	ISS	UniProtKB:P97333	P	Neuropilin-1	NRP1
UniProtKB	O14786	NRP1	GO:0002042	GO_REF:0000024	ISS	UniProtKB:P97333	P	Neuropilin-1	NRP1
UniProtKB	O14786	NRP1	GO:0001569	GO_REF:0000024	ISS	UniProtKB:P97333	P	Neuropilin-1	NRP1
UniProtKB	O14786	NRP1	GO:0001569	PMID:24401374	ISS	UniProtKB:P97333	P	Neuropilin-1	NRP1
UniProtKB	O14786	NRP1	GO:0060978	PMID:24401374	ISS	UniProtKB:P97333	P	Neuropilin-1	NRP1
UniProtKB	O14944	EREG	GO:0001525	GO_REF:0000043	IEA	UniProtKB-KW:KW-0037	P	Proepiregulin	EREG	protein	taxon:9606	20210123	UniProt
UniProtKB	O15041	SEMA3E	GO:0002040	GO_REF:0000024	ISS	UniProtKB:P70275	P	Semaphorin-3E	SEMA3E
UniProtKB	O15041	SEMA3E	GO:0001569	GO_REF:0000024	ISS	UniProtKB:P70275	P	Semaphorin-3E	SEMA3E
UniProtKB	O15041	SEMA3E	GO:0001525	GO_REF:0000043	IEA	UniProtKB-KW:KW-0037	P	Semaphorin-3E	SEMA3E
UniProtKB	O15041	SEMA3E	GO:0002040	GO_REF:0000107	IEA	UniProtKB:P70275|ensembl:ENSMUSP00000073612	P	Semaphorin-3E	SEMA3E
UniProtKB	O15041	SEMA3E	GO:0001569	GO_REF:0000107	IEA	UniProtKB:P70275|ensembl:ENSMUSP00000073612	P	Semaphorin-3E	SEMA3E
UniProtKB	O15123	ANGPT2	GO:0001525	PMID:21873635	IBA	MGI:MGI:108448|MGI:MGI:1202890|PANTHER:PTN002709870|RGD:621861|UniProtKB:Q15389|ZFIN:ZDB-GENE-040724-269|ZFIN:ZDB-GENE-050624-1	P	Angiopoietin-2	ANGPT2	protein	taxon:9606	20200206	GO_Central
UniProtKB	O15123	ANGPT2	GO:0001525	GO_REF:0000043	IEA	UniProtKB-KW:KW-0037	P	Angiopoietin-2	ANGPT2	protein	taxon:9606	20210123	UniProt
UniProtKB	O15123	ANGPT2	GO:0001525	GO_REF:0000107	IEA	UniProtKB:O35608|ensembl:ENSMUSP00000033846	P	Angiopoietin-2	ANGPT2	protein	taxon:9606	20210123	Ensembl
UniProtKB	O15123	ANGPT2	GO:0001525	GO_REF:0000107	IEA	UniProtKB:O35462|ensembl:ENSRNOP00000022774	P	Angiopoietin-2	ANGPT2	protein	taxon:9606	20210123	Ensembl
UniProtKB	O15520	FGF10	GO:0001525	GO_REF:0000107	IEA	UniProtKB:P70492|ensembl:ENSRNOP00000016485	P	Fibroblast	growth	factor	10	FGF10	protein	taxon:9606	20210123	Ensembl
UniProtKB	O43365	HOXA3	GO:0001525	PMID:17972163	IEP	P	Homeobox	protein	Hox-A3	HOXA3
UniProtKB	O43435	TBX1	GO:0001525	GO_REF:0000024	ISS	UniProtKB:P70323	P	T-box	transcription	factor	TBX1	TBX1	protein	taxon:9606	20110815	UniProt
UniProtKB	O43508	TNFSF12	GO:0001525	GO_REF:0000043	IEA	UniProtKB-KW:KW-0037	P	Tumor	necrosis	factor	ligand	superfamily	member	12	TNFSF12
UniProtKB	O43680	TCF21	GO:0072277	GO_REF:0000107	IEA	UniProtKB:O35437|ensembl:ENSMUSP00000053178	P	Transcription	factor	21	TCF21
UniProtKB	O43680	TCF21	GO:0072277	GO_REF:0000024	ISS	UniProtKB:O35437	P	Transcription	factor	21	TCF21
UniProtKB	O43827	ANGPTL7	GO:0001525	PMID:21873635	IBA	MGI:MGI:108448|MGI:MGI:1202890|PANTHER:PTN002709870|RGD:621861|UniProtKB:Q15389|ZFIN:ZDB-GENE-040724-269|ZFIN:ZDB-GENE-050624-1	P	Angiopoietin-related	protein	7	ANGPTL7
UniProtKB	O43915	VEGFD	GO:0002040	PMID:21873635	IBA	MGI:MGI:103178|PANTHER:PTN000246442|RGD:619850|UniProtKB:P15692|ZFIN:ZDB-GENE-030131-4605|ZFIN:ZDB-GENE-040303-4|ZFIN:ZDB-GENE-990415-273	P	Vascular	endothelial	growth	factor	D	VEGFD
UniProtKB	O43915	VEGFD	GO:0001525	GO_REF:0000043	IEA	UniProtKB-KW:KW-0037	P	Vascular	endothelial	growth	factor	D	VEGFD
UniProtKB	O60462	NRP2	GO:0001525	GO_REF:0000002	IEA	InterPro:IPR014648|InterPro:IPR027143	P	Neuropilin-2	NRP2
UniProtKB	O60462	NRP2	GO:0001525	PMID:11112349	NAS	P	Neuropilin-2	NRP2
UniProtKB	O60565	GREM1	GO:0002042	GO_REF:0000107	IEA	UniProtKB:O70326|ensembl:ENSMUSP00000097170	P	Gremlin-1	GREM1
UniProtKB	O60565	GREM1	GO:0001525	GO_REF:0000107	IEA	UniProtKB:O70326|ensembl:ENSMUSP00000097170	P	Gremlin-1	GREM1
UniProtKB	O60565	GREM1	GO:0002042	PMID:9660951	ISS	UniProtKB:O70326	P	Gremlin-1	GREM1
UniProtKB	O60687	SRPX2	GO:0001525	GO_REF:0000043	IEA	UniProtKB-KW:KW-0037	P	Sushi	repeat-containing	protein	SRPX2	SRPX2
UniProtKB	O60894	RAMP1	GO:0001525	PMID:21873635	IBA	MGI:MGI:1859650|PANTHER:PTN001422361|UniProtKB:O60894|UniProtKB:O60895	P	Receptor	activity-modifying	protein	1	RAMP1	protein	taxon:9606	20170228	GO_Central
UniProtKB	O60894	RAMP1	GO:0001525	PMID:20596610	IDA	P	Receptor	activity-modifying	protein	1	RAMP1	protein	taxon:9606	20111115	UniProt
UniProtKB	O60895	RAMP2	GO:0001525	PMID:21873635	IBA	MGI:MGI:1859650|PANTHER:PTN001422361|UniProtKB:O60894|UniProtKB:O60895	P	Receptor	activity-modifying	protein	2	RAMP2	protein	taxon:9606	20170228	GO_Central
UniProtKB	O60895	RAMP2	GO:0002040	GO_REF:0000107	IEA	UniProtKB:Q9WUP0|ensembl:ENSMUSP00000122072	P	Receptor	activity-modifying	protein	2	RAMP2	protein	taxon:9606	20210123	Ensembl
UniProtKB	O60895	RAMP2	GO:0001525	PMID:20596610	IDA	P	Receptor	activity-modifying	protein	2	RAMP2	protein	taxon:9606	20111115	UniProt
UniProtKB	O60895	RAMP2	GO:0002040	GO_REF:0000024	ISS	UniProtKB:Q9WUP0	P	Receptor	activity-modifying	protein	2	RAMP2	protein	taxon:9606	20111116	UniProt
UniProtKB	O60896	RAMP3	GO:0001525	PMID:21873635	IBA	MGI:MGI:1859650|PANTHER:PTN001422361|UniProtKB:O60894|UniProtKB:O60895	P	Receptor	activity-modifying	protein	3	RAMP3	protein	taxon:9606	20170228	GO_Central
UniProtKB	O75340	PDCD6	GO:0001525	GO_REF:0000043	IEA	UniProtKB-KW:KW-0037	P	Programmed	cell	death	protein	6	PDCD6
UniProtKB	O76093	FGF18	GO:0001525	GO_REF:0000107	IEA	UniProtKB:O89101|ensembl:ENSMUSP00000020507	P	Fibroblast	growth	factor	18	FGF18
UniProtKB	O94813	SLIT2	GO:0002042	PMID:19351956	IMP	P	Slit	homolog	2	protein	SLIT2
UniProtKB	O95398	RAPGEF3	GO:0001525	GO_REF:0000043	IEA	UniProtKB-KW:KW-0037	P	Rap	guanine	nucleotide	exchange	factor	3	RAPGEF3
UniProtKB	O95841	ANGPTL1	GO:0001525	PMID:21873635	IBA	MGI:MGI:108448|MGI:MGI:1202890|PANTHER:PTN002709870|RGD:621861|UniProtKB:Q15389|ZFIN:ZDB-GENE-040724-269|ZFIN:ZDB-GENE-050624-1	P	Angiopoietin-related	protein	1	ANGPTL1
UniProtKB	O95859	TSPAN12	GO:0001525	GO_REF:0000043	IEA	UniProtKB-KW:KW-0037	P	Tetraspanin-12	TSPAN12
UniProtKB	O95971	CD160	GO:0001525	GO_REF:0000043	IEA	UniProtKB-KW:KW-0037	P	CD160	antigen	CD160
UniProtKB	O95980	RECK	GO:0002040	PMID:21873635	IBA	PANTHER:PTN002668932|ZFIN:ZDB-GENE-070117-37	P	Reversion-inducing	cysteine-rich	protein	with	Kazal	motifs	RECK
UniProtKB	O96004	HAND1	GO:0001525	GO_REF:0000107	IEA	UniProtKB:Q64279|ensembl:ENSMUSP00000046999	P	Heart-	and	neural	crest	derivatives-expressed	protein	1	HAND1
UniProtKB	O96004	HAND1	GO:0001525	GO_REF:0000024	ISS	UniProtKB:Q64279	P	Heart-	and	neural	crest	derivatives-expressed	protein	1	HAND1
UniProtKB	P01133	EGF	GO:0001525	PMID:15611079	IDA	P	Pro-epidermal	growth	factor	EGF	protein	taxon:9606	20070521	HGNC-UCL
UniProtKB	P02462	COL4A1	GO:0001525	GO_REF:0000043	IEA	UniProtKB-KW:KW-0037	P	Collagen	alpha-1(IV)	chain	COL4A1	protein	taxon:9606	20210123	UniProt
UniProtKB	P02462	COL4A1	GO:0001569	PMID:20818663	IMP	P	Collagen	alpha-1(IV)	chain	COL4A1	protein	taxon:9606	20140115	BHF-UCL	occurs_in(UBERON:0000966)
UniProtKB	P02751	FN1	GO:0001525	GO_REF:0000043	IEA	UniProtKB-KW:KW-0037	P	Fibronectin	FN1
UniProtKB	P03950	ANG	GO:0001525	PMID:21873635	IBA	MGI:MGI:2656551|PANTHER:PTN000153659|UniProtKB:P03950|UniProtKB:P10152	P	Angiogenin	ANG
UniProtKB	P03950	ANG	GO:0001525	GO_REF:0000043	IEA	UniProtKB-KW:KW-0037	P	Angiogenin	ANG
UniProtKB	P03950	ANG	GO:0001525	PMID:8448182	IDA	P	Angiogenin	ANG
UniProtKB	P03950	ANG	GO:0001525	PMID:2479414	IMP	P	Angiogenin	ANG
UniProtKB	P03950	ANG	GO:0001525	PMID:17125737	IMP	P	Angiogenin	ANG
UniProtKB	P03950	ANG	GO:0001525	PMID:16567967	TAS	P	Angiogenin	ANG
UniProtKB	P04085	PDGFA	GO:0001525	GO_REF:0000024	ISS	UniProtKB:P20033	P	Platelet-derived	growth	factor	subunit	A	PDGFA
UniProtKB	P04196	HRG	GO:0001525	GO_REF:0000043	IEA	UniProtKB-KW:KW-0037	P	Histidine-rich	glycoprotein	HRG	protein	taxon:9606	20210123	UniProt
UniProtKB	P04216	THY1	GO:0001525	PMID:21873635	IBA	MGI:MGI:98747|PANTHER:PTN000442448	P	Thy-1	membrane	glycoprotein	THY1	protein	taxon:9606	20170228	GO_Central
UniProtKB	P04216	THY1	GO:0001525	GO_REF:0000024	ISS	UniProtKB:P01831	P	Thy-1	membrane	glycoprotein	THY1	protein	taxon:9606	20060103	UniProt
UniProtKB	P05090	APOD	GO:0001525	PMID:21705670	NAS	P	Apolipoprotein	D	APOD	protein	taxon:9606	20120110	UniProt
UniProtKB	P05106	ITGB3	GO:0060055	PMID:19267251	TAS	P	Integrin	beta-3	ITGB3
UniProtKB	P05121	SERPINE1	GO:0001525	PMID:11866539	IEP	P	Plasminogen	activator	inhibitor	1	SERPINE1
UniProtKB	P05230	FGF1	GO:0001525	GO_REF:0000043	IEA	UniProtKB-KW:KW-0037	P	Fibroblast	growth	factor	1	FGF1
UniProtKB	P05305	EDN1	GO:0001569	GO_REF:0000107	IEA	UniProtKB:P22387|ensembl:ENSMUSP00000021796	P	Endothelin-1	EDN1	protein	taxon:9606	20210123	Ensembl
UniProtKB	P05412	JUN	GO:0001525	GO_REF:0000107	IEA	UniProtKB:P17325|ensembl:ENSRNOP00000011732	P	Transcription	factor	AP-1	JUN	protein	taxon:9606	20210123	Ensembl
UniProtKB	P06576	ATP5F1B	GO:0001525	PMID:17510399	IMP	P	ATP	synthase	subunit	beta
UniProtKB	P06756	ITGAV	GO:0001525	GO_REF:0000107	IEA	UniProtKB:A0A0G2JVZ6|ensembl:ENSRNOP00000069681	P	Integrin	alpha-V	ITGAV
UniProtKB	P06756	ITGAV	GO:0001525	PMID:11866539	IEP	P	Integrin	alpha-V	ITGAV
UniProtKB	P07203	GPX1	GO:0060055	GO_REF:0000107	IEA	UniProtKB:P11352|ensembl:ENSMUSP00000081010	P	Glutathione	peroxidase	1	GPX1	protein	taxon:9606	20210123	Ensembl
UniProtKB	P07355	ANXA2	GO:0001525	PMID:11866539	IEP	P	Annexin	A2	ANXA2
UniProtKB	P07996	THBS1	GO:0002040	PMID:17879962	IMP	P	Thrombospondin-1	THBS1
UniProtKB	P08253	MMP2	GO:0001525	GO_REF:0000043	IEA	UniProtKB-KW:KW-0037	P	72	kDa	type	IV	collagenase	MMP2
UniProtKB	P08572	COL4A2	GO:0001525	GO_REF:0000043	IEA	UniProtKB-KW:KW-0037	P	Collagen	alpha-2(IV)	chain	COL4A2	protein	taxon:9606	20210123	UniProt
UniProtKB	P08648	ITGA5	GO:0001525	PMID:19267251	TAS	P	Integrin	alpha-5	ITGA5
UniProtKB	P09038	FGF2	GO:0001525	GO_REF:0000043	IEA	UniProtKB-KW:KW-0037	P	Fibroblast	growth	factor	2	FGF2
UniProtKB	P09038	FGF2	GO:0002042	PMID:18059339	IDA	P	Fibroblast	growth	factor	2	FGF2
UniProtKB	P09038	FGF2	GO:0002042	PMID:19351956	IGI	UniProtKB:Q9UQL6	P	Fibroblast	growth	factor	2	FGF2
UniProtKB	P09601	HMOX1	GO:0001525	GO_REF:0000107	IEA	UniProtKB:P06762|ensembl:ENSRNOP00000019192	P	Heme	oxygenase	1	HMOX1
UniProtKB	P09601	HMOX1	GO:0001525	PMID:12239590	TAS	P	Heme	oxygenase	1	HMOX1
UniProtKB	P09619	PDGFRB	GO:0060981	GO_REF:0000024	ISS	UniProtKB:P05622	P	Platelet-derived	growth	factor	receptor	beta	PDGFRB
UniProtKB	P09619	PDGFRB	GO:0072277	GO_REF:0000024	ISS	UniProtKB:P05622	P	Platelet-derived	growth	factor	receptor	beta	PDGFRB
UniProtKB	P0DMC3	APELA	GO:0001525	GO_REF:0000043	IEA	UniProtKB-KW:KW-0037	P	Apelin	receptor	early	endogenous	ligand	APELA
UniProtKB	P10145	CXCL8	GO:0001525	PMID:11483765	TAS	P	Interleukin-8	CXCL8
UniProtKB	P10767	FGF6	GO:0001525	GO_REF:0000043	IEA	UniProtKB-KW:KW-0037	P	Fibroblast	growth	factor	6	FGF6
UniProtKB	P11831	SRF	GO:0001569	GO_REF:0000107	IEA	UniProtKB:Q9JM73|ensembl:ENSMUSP00000015749	P	Serum	response	factor	SRF	protein	taxon:9606	20210123	Ensembl
UniProtKB	P11831	SRF	GO:0002042	GO_REF:0000107	IEA	UniProtKB:Q9JM73|ensembl:ENSMUSP00000015749	P	Serum	response	factor	SRF	protein	taxon:9606	20210123	Ensembl
UniProtKB	P11831	SRF	GO:0002042	PMID:15180964	IMP	P	Serum	response	factor	SRF	protein	taxon:9606	20080919	BHF-UCL
UniProtKB	P11831	SRF	GO:0060055	PMID:15180964	TAS	P	Serum	response	factor	SRF	protein	taxon:9606	20080919	BHF-UCL
UniProtKB	P12644	BMP4	GO:0072104	GO_REF:0000107	IEA	UniProtKB:P21275|ensembl:ENSMUSP00000073720	P	Bone	morphogenetic	protein	4	BMP4
UniProtKB	P12644	BMP4	GO:0001525	GO_REF:0000107	IEA	UniProtKB:P21275|ensembl:ENSMUSP00000073720	P	Bone	morphogenetic	protein	4	BMP4
UniProtKB	P12644	BMP4	GO:0002043	PMID:18787191	IDA	P	Bone	morphogenetic	protein	4	BMP4
UniProtKB	P12644	BMP4	GO:0072104	GO_REF:0000024	ISS	UniProtKB:P21275	P	Bone	morphogenetic	protein	4	BMP4
UniProtKB	P13385	TDGF1	GO:0002042	PMID:17720976	IMP	P	Teratocarcinoma-derived	growth	factor	1	TDGF1
UniProtKB	P13500	CCL2	GO:0001525	PMID:18334747	TAS	P	C-C	motif	chemokine	2	CCL2
UniProtKB	P13521	SCG2	GO:0001525	PMID:14970115	IDA	P	Secretogranin-2	SCG2
UniProtKB	P13521	SCG2	GO:0001525	PMID:21873635	IBA	MGI:MGI:103033|PANTHER:PTN000387919|UniProtKB:P13521	P	Secretogranin-2	SCG2
UniProtKB	P13521	SCG2	GO:0001525	GO_REF:0000107	IEA	UniProtKB:Q03517|ensembl:ENSMUSP00000062556	P	Secretogranin-2	SCG2
UniProtKB	P13688	CEACAM1	GO:0001525	PMID:15687237	NAS	P	Carcinoembryonic	antigen-related	cell	adhesion	molecule	1	CEACAM1
UniProtKB	P14651	HOXB3	GO:0001525	PMID:17972163	IEP	P	Homeobox	protein	Hox-B3	HOXB3
UniProtKB	P14921	ETS1	GO:0060055	GO_REF:0000107	IEA	UniProtKB:P41156|ensembl:ENSRNOP00000011925	P	Protein	C-ets-1	ETS1
UniProtKB	P15104	GLUL	GO:0001525	GO_REF:0000043	IEA	UniProtKB-KW:KW-0037	P	Glutamine	synthetase	GLUL
UniProtKB	P15144	ANPEP	GO:0001525	GO_REF:0000043	IEA	UniProtKB-KW:KW-0037	P	Aminopeptidase	N	ANPEP
UniProtKB	P15291	B4GALT1	GO:0060055	GO_REF:0000107	IEA	UniProtKB:P15535|ensembl:ENSMUSP00000030121	P	Beta-1
UniProtKB	P15692	VEGFA	GO:0002040	PMID:21873635	IBA	MGI:MGI:103178|PANTHER:PTN000246442|RGD:619850|UniProtKB:P15692|ZFIN:ZDB-GENE-030131-4605|ZFIN:ZDB-GENE-040303-4|ZFIN:ZDB-GENE-990415-273	P	Vascular	endothelial	growth	factor	A	VEGFA
UniProtKB	P15692	VEGFA	GO:0001525	PMID:21771332	IDA	P	Vascular	endothelial	growth	factor	A	VEGFA
UniProtKB	P15692	VEGFA	GO:0001525	GO_REF:0000043	IEA	UniProtKB-KW:KW-0037	P	Vascular	endothelial	growth	factor	A	VEGFA
UniProtKB	P15692	VEGFA	GO:0001569	PMID:23083510	IMP	P	Vascular	endothelial	growth	factor	A	VEGFA
UniProtKB	P15692	VEGFA	GO:0061042	PMID:23688497	IMP	P	Vascular	endothelial	growth	factor	A	VEGFA
UniProtKB	P15692	VEGFA	GO:0001569	PMID:23688497	IMP	P	Vascular	endothelial	growth	factor	A	VEGFA
UniProtKB	P15692	VEGFA	GO:0001569	GO_REF:0000024	ISS	UniProtKB:Q00731-2	P	Vascular	endothelial	growth	factor	A	VEGFA
UniProtKB	P15692	VEGFA	GO:0002042	PMID:18059339	IDA	P	Vascular	endothelial	growth	factor	A	VEGFA
UniProtKB	P15692	VEGFA	GO:0002042	PMID:20660291	IDA	P	Vascular	endothelial	growth	factor	A	VEGFA
UniProtKB	P15692	VEGFA	GO:0001525	PMID:11427521	IDA	P	Vascular	endothelial	growth	factor	A	VEGFA
UniProtKB	P16234	PDGFRA	GO:0072277	GO_REF:0000107	IEA	UniProtKB:P26618|ensembl:ENSMUSP00000127173	P	Platelet-derived	growth	factor	receptor	alpha	PDGFRA
UniProtKB	P16234	PDGFRA	GO:0072277	GO_REF:0000024	ISS	UniProtKB:P26618	P	Platelet-derived	growth	factor	receptor	alpha	PDGFRA
UniProtKB	P17252	PRKCA	GO:0001525	GO_REF:0000043	IEA	UniProtKB-KW:KW-0037	P	Protein	kinase	C	alpha	type	PRKCA
UniProtKB	P17542	TAL1	GO:0001525	GO_REF:0000107	IEA	UniProtKB:P22091|ensembl:ENSMUSP00000030489	P	T-cell	acute	lymphocytic	leukemia	protein	1	TAL1
UniProtKB	P17813	ENG	GO:0001525	PMID:21873635	IBA	MGI:MGI:95392|PANTHER:PTN004450156|ZFIN:ZDB-GENE-120215-125	P	Endoglin	ENG
UniProtKB	P17813	ENG	GO:0001525	GO_REF:0000043	IEA	UniProtKB-KW:KW-0037	P	Endoglin	ENG
UniProtKB	P17813	ENG	GO:0001569	GO_REF:0000107	IEA	UniProtKB:Q63961|ensembl:ENSMUSP00000009705	P	Endoglin	ENG
UniProtKB	P17813	ENG	GO:0001525	GO_REF:0000107	IEA	UniProtKB:Q63961|ensembl:ENSMUSP00000009705	P	Endoglin	ENG
UniProtKB	P17813	ENG	NOT	GO:0002040	GO_REF:0000024	ISS	UniProtKB:Q63961	P	Endoglin	ENG
UniProtKB	P17813	ENG	GO:0001569	PMID:8194490	ISS	UniProtKB:Q63961	P	Endoglin	ENG
UniProtKB	P17861	XBP1	GO:0001525	GO_REF:0000024	ISS	UniProtKB:O35426	P	X-box-binding	protein	1	XBP1
UniProtKB	P17861	XBP1	GO:0001525	GO_REF:0000043	IEA	UniProtKB-KW:KW-0037	P	X-box-binding	protein	1	XBP1
UniProtKB	P17948	FLT1	GO:0001525	GO_REF:0000043	IEA	UniProtKB-KW:KW-0037	P	Vascular	endothelial	growth	factor	receptor	1	FLT1
UniProtKB	P19338	NCL	GO:0001525	PMID:16403913	IDA	P	Nucleolin	NCL	protein	taxon:9606	20061006	UniProt
UniProtKB	P19971	TYMP	GO:0001525	GO_REF:0000043	IEA	UniProtKB-KW:KW-0037	P	Thymidine	phosphorylase	TYMP
UniProtKB	P20827	EFNA1	GO:0001525	GO_REF:0000043	IEA	UniProtKB-KW:KW-0037	P	Ephrin-A1	EFNA1
UniProtKB	P21333	FLNA	GO:0001525	GO_REF:0000107	IEA	UniProtKB:Q8BTM8|ensembl:ENSMUSP00000033699	P	Filamin-A	FLNA
UniProtKB	P21453	S1PR1	GO:0001525	PMID:21873635	IBA	MGI:MGI:1096355|PANTHER:PTN002733784|ZFIN:ZDB-GENE-001228-2	P	Sphingosine	1-phosphate	receptor	1	S1PR1
UniProtKB	P21453	S1PR1	GO:0001525	GO_REF:0000043	IEA	UniProtKB-KW:KW-0037	P	Sphingosine	1-phosphate	receptor	1	S1PR1
UniProtKB	P21453	S1PR1	GO:0001525	GO_REF:0000107	IEA	UniProtKB:O08530|ensembl:ENSMUSP00000050897	P	Sphingosine	1-phosphate	receptor	1	S1PR1
UniProtKB	P21673	SAT1	GO:0001525	PMID:11866539	IEP	P	Diamine	acetyltransferase	1	SAT1
UniProtKB	P21709	EPHA1	GO:0001525	GO_REF:0000043	IEA	UniProtKB-KW:KW-0037	P	Ephrin	type-A	receptor	1	EPHA1
UniProtKB	P21802	FGFR2	GO:0001525	GO_REF:0000024	ISS	UniProtKB:P21803	P	Fibroblast	growth	factor	receptor	2	FGFR2
UniProtKB	P22736	NR4A1	GO:0002042	PMID:18059339	IDA	P	Nuclear	receptor	subfamily	4	group	A	member	1	NR4A1
UniProtKB	P23381	WARS1	GO:0001525	GO_REF:0000043	IEA	UniProtKB-KW:KW-0037	P	Tryptophan--tRNA	ligase
UniProtKB	P23467	PTPRB	GO:0001525	PMID:21873635	IBA	MGI:MGI:97809|PANTHER:PTN002930987	P	Receptor-type	tyrosine-protein	phosphatase	beta	PTPRB
UniProtKB	P23467	PTPRB	GO:0001525	GO_REF:0000043	IEA	UniProtKB-KW:KW-0037	P	Receptor-type	tyrosine-protein	phosphatase	beta	PTPRB
UniProtKB	P23769	GATA2	GO:0061042	PMID:22499991	IMP	P	Endothelial	transcription	factor	GATA-2	GATA2	protein	taxon:9606	20200221	BHF-UCL	occurs_in(UBERON:0002067)
UniProtKB	P25067	COL8A2	GO:0001525	GO_REF:0000043	IEA	UniProtKB-KW:KW-0037	P	Collagen	alpha-2(VIII)	chain	COL8A2	protein	taxon:9606	20210123	UniProt
UniProtKB	P25101	EDNRA	GO:0001569	GO_REF:0000107	IEA	UniProtKB:Q61614|ensembl:ENSMUSP00000034029	P	Endothelin-1	receptor	EDNRA
UniProtKB	P25106	ACKR3	GO:0001525	GO_REF:0000002	IEA	InterPro:IPR001416	P	Atypical	chemokine	receptor	3	ACKR3
UniProtKB	P27658	COL8A1	GO:0001525	GO_REF:0000043	IEA	UniProtKB-KW:KW-0037	P	Collagen	alpha-1(VIII)	chain	COL8A1
UniProtKB	P28906	CD34	GO:0061042	PMID:20354148	IEP	P	Hematopoietic	progenitor	cell	antigen	CD34	CD34	protein	taxon:9606	20120920	UniProt	occurs_in(UBERON:0005144)
UniProtKB	P29279	CCN2	GO:0001525	GO_REF:0000107	IEA	UniProtKB:P29268|ensembl:ENSMUSP00000020171	P	CCN	family	member	2	CCN2
UniProtKB	P29317	EPHA2	GO:0001525	GO_REF:0000043	IEA	UniProtKB-KW:KW-0037	P	Ephrin	type-A	receptor	2	EPHA2
UniProtKB	P29317	EPHA2	GO:0002043	GO_REF:0000107	IEA	UniProtKB:Q03145|ensembl:ENSMUSP00000006614	P	Ephrin	type-A	receptor	2	EPHA2
UniProtKB	P29323	EPHB2	GO:0001525	GO_REF:0000024	ISS	UniProtKB:P54763	P	Ephrin	type-B	receptor	2	EPHB2
UniProtKB	P29323	EPHB2	GO:0001525	GO_REF:0000107	IEA	UniProtKB:P54763|ensembl:ENSMUSP00000058135	P	Ephrin	type-B	receptor	2	EPHB2
UniProtKB	P29353	SHC1	GO:0001525	GO_REF:0000002	IEA	InterPro:IPR029586	P	SHC-transforming	protein	1	SHC1
UniProtKB	P29353	SHC1	GO:0001525	GO_REF:0000043	IEA	UniProtKB-KW:KW-0037	P	SHC-transforming	protein	1	SHC1
UniProtKB	P29353	SHC1	GO:0001525	GO_REF:0000107	IEA	UniProtKB:P98083|ensembl:ENSMUSP00000091940	P	SHC-transforming	protein	1	SHC1
UniProtKB	P31151	S100A7	GO:0001525	PMID:16357139	NAS	P	Protein	S100-A7	S100A7
UniProtKB	P31268	HOXA7	GO:0001525	PMID:17972163	IEP	P	Homeobox	protein	Hox-A7	HOXA7
UniProtKB	P31749	AKT1	GO:0002042	PMID:28341552	IMP	P	RAC-alpha	serine/threonine-protein	kinase	AKT1
UniProtKB	P35222	CTNNB1	GO:0001569	PMID:20123964	IC	GO:0061154	P	Catenin	beta-1	CTNNB1
UniProtKB	P35398	RORA	GO:0001525	PMID:18658046	IMP	P	Nuclear	receptor	ROR-alpha	RORA
UniProtKB	P35414	APLNR	GO:0001525	GO_REF:0000043	IEA	UniProtKB-KW:KW-0037	P	Apelin	receptor	APLNR
UniProtKB	P35579	MYH9	GO:0001525	PMID:16403913	IDA	P	Myosin-9	MYH9	protein	taxon:9606	20061006	UniProt
UniProtKB	P35590	TIE1	GO:0001525	PMID:21873635	IBA	MGI:MGI:98664|PANTHER:PTN001562412|UniProtKB:Q02763|ZFIN:ZDB-GENE-990415-56	P	Tyrosine-protein	kinase	receptor	Tie-1	TIE1
UniProtKB	P35590	TIE1	GO:0001525	GO_REF:0000043	IEA	UniProtKB-KW:KW-0037	P	Tyrosine-protein	kinase	receptor	Tie-1	TIE1
UniProtKB	P35613	BSG	GO:0001525	GO_REF:0000043	IEA	UniProtKB-KW:KW-0037	P	Basigin	BSG
UniProtKB	P35713	SOX18	GO:0001525	PMID:21873635	IBA	MGI:MGI:103559|PANTHER:PTN002567815|UniProtKB:P35713	P	Transcription	factor	SOX-18	SOX18	protein	taxon:9606	20200311	GO_Central
UniProtKB	P35713	SOX18	GO:0001525	GO_REF:0000107	IEA	UniProtKB:P43680|ensembl:ENSMUSP00000062759	P	Transcription	factor	SOX-18	SOX18	protein	taxon:9606	20210123	Ensembl
UniProtKB	P35713	SOX18	GO:0001525	PMID:16882943	IEP	P	Transcription	factor	SOX-18	SOX18	protein	taxon:9606	20091030	UniProt
UniProtKB	P35916	FLT4	GO:0002040	GO_REF:0000024	ISS	UniProtKB:P35917	P	Vascular	endothelial	growth	factor	receptor	3	FLT4
UniProtKB	P35916	FLT4	GO:0001525	GO_REF:0000043	IEA	UniProtKB-KW:KW-0037	P	Vascular	endothelial	growth	factor	receptor	3	FLT4
UniProtKB	P35916	FLT4	GO:0002040	GO_REF:0000107	IEA	UniProtKB:P35917|ensembl:ENSMUSP00000020617	P	Vascular	endothelial	growth	factor	receptor	3	FLT4
UniProtKB	P35968	KDR	GO:0001525	GO_REF:0000043	IEA	UniProtKB-KW:KW-0037	P	Vascular	endothelial	growth	factor	receptor	2	KDR
UniProtKB	P35968	KDR	GO:0061042	PMID:22499991	IMP	P	Vascular	endothelial	growth	factor	receptor	2	KDR
UniProtKB	P35968	KDR	GO:0001525	PMID:10022831	TAS	P	Vascular	endothelial	growth	factor	receptor	2	KDR
UniProtKB	P35968	KDR	GO:0061042	PMID:23688497	IMP	P	Vascular	endothelial	growth	factor	receptor	2	KDR
UniProtKB	P35968	KDR	GO:0001569	PMID:23688497	IMP	P	Vascular	endothelial	growth	factor	receptor	2	KDR
UniProtKB	P35968	KDR	GO:0002042	GO_REF:0000024	ISS	UniProtKB:P35918	P	Vascular	endothelial	growth	factor	receptor	2	KDR
UniProtKB	P36382	GJA5	GO:0001525	PMID:11866539	IEP	P	Gap	junction	alpha-5	protein	GJA5	protein	taxon:9606	20110330	UniProt
UniProtKB	P36897	TGFBR1	GO:0001525	GO_REF:0000107	IEA	UniProtKB:Q64729|ensembl:ENSMUSP00000007757	P	TGF-beta	receptor	type-1	TGFBR1
UniProtKB	P36897	TGFBR1	GO:0060978	GO_REF:0000107	IEA	UniProtKB:Q64729|ensembl:ENSMUSP00000007757	P	TGF-beta	receptor	type-1	TGFBR1
UniProtKB	P36897	TGFBR1	GO:0060978	GO_REF:0000024	ISS	UniProtKB:Q64729	P	TGF-beta	receptor	type-1	TGFBR1
UniProtKB	P37023	ACVRL1	GO:0001525	PMID:16752392	IMP	P	Serine/threonine-protein	kinase	receptor	R3	ACVRL1
UniProtKB	P37023	ACVRL1	GO:0001525	PMID:21873635	IBA	MGI:MGI:1338946|MGI:MGI:87911|PANTHER:PTN000583838|UniProtKB:P37023	P	Serine/threonine-protein	kinase	receptor	R3	ACVRL1
UniProtKB	P37023	ACVRL1	GO:0002043	PMID:20406889	TAS	P	Serine/threonine-protein	kinase	receptor	R3	ACVRL1
UniProtKB	P37023	ACVRL1	GO:0001525	GO_REF:0000043	IEA	UniProtKB-KW:KW-0037	P	Serine/threonine-protein	kinase	receptor	R3	ACVRL1
UniProtKB	P37173	TGFBR2	GO:0001569	GO_REF:0000107	IEA	UniProtKB:Q62312|ensembl:ENSMUSP00000062333	P	TGF-beta	receptor	type-2	TGFBR2	protein	taxon:9606	20210123	Ensembl
UniProtKB	P37173	TGFBR2	GO:0001569	GO_REF:0000024	ISS	UniProtKB:Q62312	P	TGF-beta	receptor	type-2	TGFBR2	protein	taxon:9606	20080827	BHF-UCL
UniProtKB	P39059	COL15A1	GO:0001525	PMID:21873635	IBA	MGI:MGI:88451|PANTHER:PTN001931637	P	Collagen	alpha-1(XV)	chain	COL15A1	protein	taxon:9606	20171221	GO_Central
UniProtKB	P39059	COL15A1	GO:0001525	GO_REF:0000043	IEA	UniProtKB-KW:KW-0037	P	Collagen	alpha-1(XV)	chain	COL15A1	protein	taxon:9606	20210123	UniProt
UniProtKB	P39060	COL18A1	GO:0001525	PMID:21873635	IBA	MGI:MGI:88451|PANTHER:PTN001931637	P	Collagen	alpha-1(XVIII)	chain	COL18A1	protein	taxon:9606	20171221	GO_Central
UniProtKB	P41134	ID1	GO:0001525	PMID:14522471	TAS	P	DNA-binding	protein	inhibitor	ID-1	ID1
UniProtKB	P41159	LEP	GO:0001525	PMID:19910644	IDA	P	Leptin	LEP
UniProtKB	P41159	LEP	GO:0001525	PMID:21771332	IDA	P	Leptin	LEP
UniProtKB	P41970	ELK3	GO:0001525	GO_REF:0000107	IEA	UniProtKB:P41971|ensembl:ENSMUSP00000008542	P	ETS	domain-containing	protein	Elk-3	ELK3
UniProtKB	P42336	PIK3CA	GO:0001525	GO_REF:0000043	IEA	UniProtKB-KW:KW-0037	P	Phosphatidylinositol	4
UniProtKB	P42785	PRCP	GO:0060055	PMID:21873635	IBA	MGI:MGI:1919711|PANTHER:PTN000110024	P	Lysosomal	Pro-X	carboxypeptidase	PRCP
UniProtKB	P42785	PRCP	GO:0060055	GO_REF:0000107	IEA	UniProtKB:Q7TMR0|ensembl:ENSMUSP00000075429	P	Lysosomal	Pro-X	carboxypeptidase	PRCP
UniProtKB	P43121	MCAM	GO:0001525	PMID:23878390	IDA	P	Cell	surface	glycoprotein	MUC18	MCAM
UniProtKB	P43121	MCAM	GO:0061042	PMID:20354148	IEP	P	Cell	surface	glycoprotein	MUC18	MCAM
UniProtKB	P43405	SYK	GO:0001525	GO_REF:0000043	IEA	UniProtKB-KW:KW-0037	P	Tyrosine-protein	kinase	SYK	SYK	protein	taxon:9606	20210123	UniProt
UniProtKB	P46093	GPR4	GO:0060055	GO_REF:0000107	IEA	UniProtKB:Q8BUD0|ensembl:ENSMUSP00000061243	P	G-protein	coupled	receptor	4	GPR4	protein	taxon:9606	20210123	Ensembl
UniProtKB	P46531	NOTCH1	GO:0001525	GO_REF:0000043	IEA	UniProtKB-KW:KW-0037	P	Neurogenic	locus	notch	homolog	protein	1	NOTCH1
UniProtKB	P46531	NOTCH1	GO:0002040	GO_REF:0000107	IEA	UniProtKB:Q01705|ensembl:ENSMUSP00000028288	P	Neurogenic	locus	notch	homolog	protein	1	NOTCH1
UniProtKB	P48357	LEPR	GO:0001525	PMID:21771332	IMP	P	Leptin	receptor	LEPR
UniProtKB	P48736	PIK3CG	GO:0001525	GO_REF:0000043	IEA	UniProtKB-KW:KW-0037	P	Phosphatidylinositol	4
UniProtKB	P48745	CCN3	GO:0001525	PMID:12695522	IDA	P	CCN	family	member	3	CCN3
UniProtKB	P49682	CXCR3	GO:0001525	GO_REF:0000043	IEA	UniProtKB-KW:KW-0037	P	C-X-C	chemokine	receptor	type	3	CXCR3
UniProtKB	P49763	PGF	GO:0002040	PMID:21873635	IBA	MGI:MGI:103178|PANTHER:PTN000246442|RGD:619850|UniProtKB:P15692|ZFIN:ZDB-GENE-030131-4605|ZFIN:ZDB-GENE-040303-4|ZFIN:ZDB-GENE-990415-273	P	Placenta	growth	factor	PGF
UniProtKB	P49763	PGF	GO:0001525	GO_REF:0000043	IEA	UniProtKB-KW:KW-0037	P	Placenta	growth	factor	PGF
UniProtKB	P49765	VEGFB	GO:0002040	PMID:21873635	IBA	MGI:MGI:103178|PANTHER:PTN000246442|RGD:619850|UniProtKB:P15692|ZFIN:ZDB-GENE-030131-4605|ZFIN:ZDB-GENE-040303-4|ZFIN:ZDB-GENE-990415-273	P	Vascular	endothelial	growth	factor	B	VEGFB
UniProtKB	P49765	VEGFB	GO:0001525	GO_REF:0000107	IEA	UniProtKB:O35485|ensembl:ENSRNOP00000049757	P	Vascular	endothelial	growth	factor	B	VEGFB
UniProtKB	P49767	VEGFC	GO:0002040	PMID:21873635	IBA	MGI:MGI:103178|PANTHER:PTN000246442|RGD:619850|UniProtKB:P15692|ZFIN:ZDB-GENE-030131-4605|ZFIN:ZDB-GENE-040303-4|ZFIN:ZDB-GENE-990415-273	P	Vascular	endothelial	growth	factor	C	VEGFC	protein	taxon:9606	20180412	GO_Central
UniProtKB	P49767	VEGFC	GO:0001525	GO_REF:0000043	IEA	UniProtKB-KW:KW-0037	P	Vascular	endothelial	growth	factor	C	VEGFC	protein	taxon:9606	20210123	UniProt
UniProtKB	P49767	VEGFC	GO:0001525	GO_REF:0000107	IEA	UniProtKB:O35757|ensembl:ENSRNOP00000015529	P	Vascular	endothelial	growth	factor	C	VEGFC	protein	taxon:9606	20210123	Ensembl
UniProtKB	P50222	MEOX2	GO:0001525	GO_REF:0000107	IEA	UniProtKB:P32443|ensembl:ENSMUSP00000043587	P	Homeobox	protein	MOX-2	MEOX2
UniProtKB	P50281	MMP14	GO:0001525	GO_REF:0000107	IEA	UniProtKB:Q10739|ensembl:ENSRNOP00000065434	P	Matrix	metalloproteinase-14	MMP14	protein	taxon:9606	20210123	Ensembl
UniProtKB	P51817	PRKX	GO:0001525	PMID:21684272	IMP	P	cAMP-dependent	protein	kinase	catalytic	subunit	PRKX	PRKX
UniProtKB	P51817	PRKX	GO:0001525	GO_REF:0000043	IEA	UniProtKB-KW:KW-0037	P	cAMP-dependent	protein	kinase	catalytic	subunit	PRKX	PRKX
UniProtKB	P52735	VAV2	GO:0001525	GO_REF:0000043	IEA	UniProtKB-KW:KW-0037	P	Guanine	nucleotide	exchange	factor	VAV2	VAV2	protein	taxon:9606	20210123	UniProt
UniProtKB	P52799	EFNB2	GO:0002042	PMID:12734395	IDA	P	Ephrin-B2	EFNB2
UniProtKB	P52799	EFNB2	GO:0001525	GO_REF:0000043	IEA	UniProtKB-KW:KW-0037	P	Ephrin-B2	EFNB2
UniProtKB	P52951	GBX2	GO:0001569	GO_REF:0000107	IEA	UniProtKB:P48031|ensembl:ENSMUSP00000048508	P	Homeobox	protein	GBX-2	GBX2	protein	taxon:9606	20210123	Ensembl
UniProtKB	P54753	EPHB3	GO:0001525	GO_REF:0000024	ISS	UniProtKB:P54754	P	Ephrin	type-B	receptor	3	EPHB3
UniProtKB	P54753	EPHB3	GO:0001525	GO_REF:0000043	IEA	UniProtKB-KW:KW-0037	P	Ephrin	type-B	receptor	3	EPHB3
UniProtKB	P54753	EPHB3	GO:0001525	GO_REF:0000107	IEA	UniProtKB:P54754|ensembl:ENSMUSP00000006112	P	Ephrin	type-B	receptor	3	EPHB3
UniProtKB	P54760	EPHB4	GO:0002042	PMID:12734395	IDA	P	Ephrin	type-B	receptor	4	EPHB4
UniProtKB	P54760	EPHB4	GO:0001525	GO_REF:0000024	ISS	UniProtKB:P54761	P	Ephrin	type-B	receptor	4	EPHB4
UniProtKB	P54760	EPHB4	GO:0001525	GO_REF:0000043	IEA	UniProtKB-KW:KW-0037	P	Ephrin	type-B	receptor	4	EPHB4
UniProtKB	P54762	EPHB1	GO:0001525	PMID:9499402	IDA	P	Ephrin	type-B	receptor	1	EPHB1
UniProtKB	P55075	FGF8	GO:0001569	GO_REF:0000107	IEA	UniProtKB:P37237|ensembl:ENSMUSP00000026241	P	Fibroblast	growth	factor	8	FGF8
UniProtKB	P55290	CDH13	GO:0002040	PMID:21873635	IBA	PANTHER:PTN002771870|UniProtKB:P55290	P	Cadherin-13	CDH13
UniProtKB	P55290	CDH13	GO:0002040	PMID:16873731	IDA	P	Cadherin-13	CDH13
UniProtKB	P55347	PKNOX1	GO:0001525	PMID:21873635	IBA	MGI:MGI:1201409|PANTHER:PTN002626751	P	Homeobox	protein	PKNOX1	PKNOX1
UniProtKB	P55347	PKNOX1	GO:0001525	GO_REF:0000107	IEA	UniProtKB:O70477|ensembl:ENSMUSP00000094966	P	Homeobox	protein	PKNOX1	PKNOX1
UniProtKB	P57082	TBX4	GO:0001525	PMID:21873635	IBA	MGI:MGI:102556|PANTHER:PTN002601228	P	T-box	transcription	factor	TBX4	TBX4	protein	taxon:9606	20190524	GO_Central
UniProtKB	P57082	TBX4	GO:0001525	GO_REF:0000107	IEA	UniProtKB:P70325|ensembl:ENSMUSP00000103682	P	T-box	transcription	factor	TBX4	TBX4	protein	taxon:9606	20210123	Ensembl
UniProtKB	P58294	PROK1	GO:0001525	GO_REF:0000043	IEA	UniProtKB-KW:KW-0037	P	Prokineticin-1	PROK1
UniProtKB	P58400	NRXN1	GO:0001525	GO_REF:0000024	ISS	UniProtKB:D0PRN2	P	Neurexin-1-beta	NRXN1	protein	taxon:9606	20110623	UniProt
UniProtKB	P58400	NRXN1	GO:0001525	GO_REF:0000043	IEA	UniProtKB-KW:KW-0037	P	Neurexin-1-beta	NRXN1	protein	taxon:9606	20210123	UniProt
UniProtKB	P60484	PTEN	GO:0001525	GO_REF:0000107	IEA	UniProtKB:O08586|ensembl:ENSMUSP00000013807	P	Phosphatidylinositol	3
UniProtKB	P60953	CDC42	GO:0002040	GO_REF:0000107	IEA	UniProtKB:Q8CFN2|ensembl:ENSRNOP00000030928	P	Cell	division	control	protein	42	homolog	CDC42	protein	taxon:9606	20210123	Ensembl
UniProtKB	P61296	HAND2	GO:0001525	GO_REF:0000043	IEA	UniProtKB-KW:KW-0037	P	Heart-	and	neural	crest	derivatives-expressed	protein	2	HAND2
UniProtKB	P62745	RHOB	GO:0001525	GO_REF:0000043	IEA	UniProtKB-KW:KW-0037	P	Rho-related	GTP-binding	protein	RhoB	RHOB
UniProtKB	P63261	ACTG1	GO:0001525	PMID:25705373	IMP	P	Actin
UniProtKB	P78325	ADAM8	GO:0001525	GO_REF:0000107	IEA	UniProtKB:Q05910|ensembl:ENSMUSP00000101684	P	Disintegrin	and	metalloproteinase	domain-containing	protein	8	ADAM8
UniProtKB	P78325	ADAM8	GO:0001525	GO_REF:0000024	ISS	UniProtKB:Q05910	P	Disintegrin	and	metalloproteinase	domain-containing	protein	8	ADAM8
UniProtKB	P78362	SRPK2	GO:0001525	GO_REF:0000024	ISS	UniProtKB:O54781	P	SRSF	protein	kinase	2	SRPK2	protein	taxon:9606	20110401	BHF-UCL
UniProtKB	P78504	JAG1	GO:0001525	PMID:8955070	NAS	P	Protein	jagged-1	JAG1
UniProtKB	P80108	GPLD1	GO:0002042	PMID:17720976	IMP	P	Phosphatidylinositol-glycan-specific	phospholipase	D	GPLD1
UniProtKB	P98160	HSPG2	GO:0001525	GO_REF:0000043	IEA	UniProtKB-KW:KW-0037	P	Basement	membrane-specific	heparan	sulfate	proteoglycan	core	protein	HSPG2	protein	taxon:9606	20210123	UniProt
UniProtKB	Q02763	TEK	GO:0001525	PMID:21873635	IBA	MGI:MGI:98664|PANTHER:PTN001562412|UniProtKB:Q02763|ZFIN:ZDB-GENE-990415-56	P	Angiopoietin-1	receptor	TEK
UniProtKB	Q02763	TEK	GO:0002040	PMID:14665640	IMP	P	Angiopoietin-1	receptor	TEK
UniProtKB	Q02763	TEK	GO:0001525	GO_REF:0000024	ISS	UniProtKB:Q02858	P	Angiopoietin-1	receptor	TEK
UniProtKB	Q02763	TEK	GO:0001525	GO_REF:0000043	IEA	UniProtKB-KW:KW-0037	P	Angiopoietin-1	receptor	TEK
UniProtKB	Q03135	CAV1	GO:0001525	GO_REF:0000107	IEA	UniProtKB:P49817|ensembl:ENSMUSP00000007799	P	Caveolin-1	CAV1
UniProtKB	Q03167	TGFBR3	GO:0001525	PMID:21873635	IBA	MGI:MGI:95392|PANTHER:PTN004450156|ZFIN:ZDB-GENE-120215-125	P	Transforming	growth	factor	beta	receptor	type	3	TGFBR3	protein	taxon:9606	20200305	GO_Central
UniProtKB	Q03169	TNFAIP2	GO:0001525	GO_REF:0000043	IEA	UniProtKB-KW:KW-0037	P	Tumor	necrosis	factor	alpha-induced	protein	2	TNFAIP2	protein	taxon:9606	20210123	UniProt
UniProtKB	Q04721	NOTCH2	GO:0072104	GO_REF:0000107	IEA	UniProtKB:O35516|ensembl:ENSMUSP00000078741	P	Neurogenic	locus	notch	homolog	protein	2	NOTCH2	protein	taxon:9606	20210123	Ensembl
UniProtKB	Q04771	ACVR1	GO:0001525	PMID:21873635	IBA	MGI:MGI:1338946|MGI:MGI:87911|PANTHER:PTN000583838|UniProtKB:P37023	P	Activin	receptor	type-1	ACVR1
UniProtKB	Q04771	ACVR1	GO:0001569	GO_REF:0000107	IEA	UniProtKB:P37172|ensembl:ENSMUSP00000088453	P	Activin	receptor	type-1	ACVR1
UniProtKB	Q05397	PTK2	GO:0001525	PMID:21873635	IBA	MGI:MGI:104908|MGI:MGI:95481|PANTHER:PTN001231249|RGD:628758|UniProtKB:Q00944	P	Focal	adhesion	kinase	1	PTK2
UniProtKB	Q05397	PTK2	GO:0001525	PMID:20552554	TAS	P	Focal	adhesion	kinase	1	PTK2
UniProtKB	Q05397	PTK2	GO:0001525	GO_REF:0000043	IEA	UniProtKB-KW:KW-0037	P	Focal	adhesion	kinase	1	PTK2
UniProtKB	Q06330	RBPJ	GO:0001525	GO_REF:0000107	IEA	UniProtKB:P31266|ensembl:ENSMUSP00000040694	P	Recombining	binding	protein	suppressor	of	hairless	RBPJ
UniProtKB	Q06330	RBPJ	GO:0001525	GO_REF:0000024	ISS	UniProtKB:P31266	P	Recombining	binding	protein	suppressor	of	hairless	RBPJ
UniProtKB	Q06889	EGR3	GO:0002042	PMID:18059339	IDA	P	Early	growth	response	protein	3	EGR3
UniProtKB	Q07075	ENPEP	GO:0001525	GO_REF:0000107	IEA	UniProtKB:P16406|ensembl:ENSMUSP00000029658	P	Glutamyl	aminopeptidase	ENPEP	protein	taxon:9606	20210123	Ensembl
UniProtKB	Q07075	ENPEP	GO:0001525	GO_REF:0000024	ISS	UniProtKB:P16406	P	Glutamyl	aminopeptidase	ENPEP	protein	taxon:9606	20111216	UniProt
UniProtKB	Q08431	MFGE8	GO:0001525	GO_REF:0000043	IEA	UniProtKB-KW:KW-0037	P	Lactadherin	MFGE8	protein	taxon:9606	20210123	UniProt
UniProtKB	Q12884	FAP	GO:0001525	GO_REF:0000043	IEA	UniProtKB-KW:KW-0037	P	Prolyl	endopeptidase	FAP	FAP	protein	taxon:9606	20210123	UniProt
UniProtKB	Q12904	AIMP1	GO:0001525	GO_REF:0000043	IEA	UniProtKB-KW:KW-0037	P	Aminoacyl	tRNA	synthase	complex-interacting	multifunctional	protein	1	AIMP1
UniProtKB	Q12948	FOXC1	GO:0001525	GO_REF:0000043	IEA	UniProtKB-KW:KW-0037	P	Forkhead	box	protein	C1	FOXC1
UniProtKB	Q13043	STK4	GO:0001569	GO_REF:0000107	IEA	UniProtKB:Q9JI11|ensembl:ENSMUSP00000018353	P	Serine/threonine-protein	kinase	4	STK4
UniProtKB	Q13370	PDE3B	GO:0001525	GO_REF:0000043	IEA	UniProtKB-KW:KW-0037	P	cGMP-inhibited	3'
UniProtKB	Q13444	ADAM15	GO:0001525	GO_REF:0000043	IEA	UniProtKB-KW:KW-0037	P	Disintegrin	and	metalloproteinase	domain-containing	protein	15	ADAM15
UniProtKB	Q13467	FZD5	GO:0001525	GO_REF:0000107	IEA	UniProtKB:Q9EQD0|ensembl:ENSMUSP00000067783	P	Frizzled-5	FZD5
UniProtKB	Q13480	GAB1	GO:0001525	PMID:17178724	IMP	P	GRB2-associated-binding	protein	1	GAB1	protein	taxon:9606	20171020	BHF-UCL	occurs_in(CL:2000008)
UniProtKB	Q13591	SEMA5A	GO:0002043	GO_REF:0000024	ISS	UniProtKB:Q62217	P	Semaphorin-5A	SEMA5A
UniProtKB	Q13685	AAMP	GO:0001525	GO_REF:0000043	IEA	UniProtKB-KW:KW-0037	P	Angio-associated	migratory	cell	protein	AAMP	protein	taxon:9606	20210123	UniProt
UniProtKB	Q13685	AAMP	GO:0001525	PMID:10329261	NAS	P	Angio-associated	migratory	cell	protein	AAMP	protein	taxon:9606	20081121	UniProt
UniProtKB	Q13887	KLF5	GO:0001525	GO_REF:0000107	IEA	UniProtKB:Q9Z0Z7|ensembl:ENSMUSP00000005279	P	Krueppel-like	factor	5	KLF5
UniProtKB	Q14116	IL18	GO:0001525	PMID:11466388	IDA	P	Interleukin-18	IL18
UniProtKB	Q14118	DAG1	GO:0060055	GO_REF:0000107	IEA	UniProtKB:F1M8K0|ensembl:ENSRNOP00000026327	P	Dystroglycan	DAG1	protein	taxon:9606	20210123	Ensembl
UniProtKB	Q14119	VEZF1	GO:0001525	GO_REF:0000107	IEA	UniProtKB:Q5SXC4|ensembl:ENSMUSP00000018521	P	Vascular	endothelial	zinc	finger	1	VEZF1
UniProtKB	Q14289	PTK2B	GO:0001525	PMID:21873635	IBA	MGI:MGI:104908|MGI:MGI:95481|PANTHER:PTN001231249|RGD:628758|UniProtKB:Q00944	P	Protein-tyrosine	kinase	2-beta	PTK2B
UniProtKB	Q14289	PTK2B	GO:0002040	GO_REF:0000024	ISS	UniProtKB:Q9QVP9	P	Protein-tyrosine	kinase	2-beta	PTK2B
UniProtKB	Q14289	PTK2B	GO:0001525	GO_REF:0000043	IEA	UniProtKB-KW:KW-0037	P	Protein-tyrosine	kinase	2-beta	PTK2B
UniProtKB	Q14289	PTK2B	GO:0002040	GO_REF:0000107	IEA	UniProtKB:Q9QVP9|ensembl:ENSMUSP00000022622	P	Protein-tyrosine	kinase	2-beta	PTK2B
UniProtKB	Q14289	PTK2B	GO:0001525	GO_REF:0000107	IEA	UniProtKB:P70600|ensembl:ENSRNOP00000031615	P	Protein-tyrosine	kinase	2-beta	PTK2B
UniProtKB	Q14623	IHH	GO:0001569	GO_REF:0000107	IEA	UniProtKB:P97812|ensembl:ENSMUSP00000128056	P	Indian	hedgehog	protein	IHH	protein	taxon:9606	20210123	Ensembl
UniProtKB	Q14790	CASP8	GO:0001525	GO_REF:0000024	ISS	UniProtKB:O89110	P	Caspase-8	CASP8
UniProtKB	Q14934	NFATC4	GO:0001569	GO_REF:0000107	IEA	UniProtKB:Q8K120|ensembl:ENSMUSP00000024179	P	Nuclear	factor	of	activated	T-cells
UniProtKB	Q15139	PRKD1	GO:0001525	GO_REF:0000043	IEA	UniProtKB-KW:KW-0037	P	Serine/threonine-protein	kinase	D1	PRKD1
UniProtKB	Q15389	ANGPT1	GO:0001525	PMID:21873635	IBA	MGI:MGI:108448|MGI:MGI:1202890|PANTHER:PTN002709870|RGD:621861|UniProtKB:Q15389|ZFIN:ZDB-GENE-040724-269|ZFIN:ZDB-GENE-050624-1	P	Angiopoietin-1	ANGPT1
UniProtKB	Q15389	ANGPT1	GO:0001525	GO_REF:0000002	IEA	InterPro:IPR028843	P	Angiopoietin-1	ANGPT1
UniProtKB	Q15389	ANGPT1	GO:0001525	GO_REF:0000043	IEA	UniProtKB-KW:KW-0037	P	Angiopoietin-1	ANGPT1
UniProtKB	Q15389	ANGPT1	GO:0001525	GO_REF:0000107	IEA	UniProtKB:O08538|ensembl:ENSMUSP00000022921	P	Angiopoietin-1	ANGPT1
UniProtKB	Q15389	ANGPT1	GO:0002040	PMID:10218485	IDA	P	Angiopoietin-1	ANGPT1
UniProtKB	Q15389	ANGPT1	GO:0002040	PMID:9560344	IDA	P	Angiopoietin-1	ANGPT1
UniProtKB	Q15464	SHB	GO:0001525	GO_REF:0000043	IEA	UniProtKB-KW:KW-0037	P	SH2	domain-containing	adapter	protein	B	SHB	protein	taxon:9606	20210123	UniProt
UniProtKB	Q15465	SHH	GO:0001569	GO_REF:0000107	IEA	UniProtKB:Q62226|ensembl:ENSMUSP00000002708	P	Sonic	hedgehog	protein	SHH	protein	taxon:9606	20210123	Ensembl
UniProtKB	Q15465	SHH	GO:0001525	GO_REF:0000107	IEA	UniProtKB:Q62226|ensembl:ENSMUSP00000002708	P	Sonic	hedgehog	protein	SHH	protein	taxon:9606	20210123	Ensembl
UniProtKB	Q15465	SHH	GO:0001569	GO_REF:0000024	ISS	UniProtKB:Q62226	P	Sonic	hedgehog	protein	SHH	protein	taxon:9606	20060508	UniProt
UniProtKB	Q15582	TGFBI	GO:0001525	PMID:11866539	IEP	P	Transforming	growth	factor-beta-induced	protein	ig-h3	TGFBI
UniProtKB	Q15648	MED1	GO:0001525	GO_REF:0000107	IEA	UniProtKB:Q925J9|ensembl:ENSMUSP00000103169	P	Mediator	of	RNA	polymerase	II	transcription	subunit	1	MED1
UniProtKB	Q15648	MED1	GO:0001525	GO_REF:0000024	ISS	UniProtKB:Q925J9	P	Mediator	of	RNA	polymerase	II	transcription	subunit	1	MED1
UniProtKB	Q16089	Q16089	GO:0001525	GO_REF:0000043	IEA	UniProtKB-KW:KW-0037	P	Fibroblast	growth	factor	1	protein	taxon:9606	20210123	UniProt
UniProtKB	Q16539	MAPK14	GO:0001525	GO_REF:0000107	IEA	UniProtKB:P47811|ensembl:ENSMUSP00000004990	P	Mitogen-activated	protein	kinase	14	MAPK14
UniProtKB	Q16602	CALCRL	GO:0001525	PMID:21873635	IBA	PANTHER:PTN002898294|UniProtKB:Q16602|ZFIN:ZDB-GENE-040822-26	P	Calcitonin	gene-related	peptide	type	1	receptor	CALCRL
UniProtKB	Q16602	CALCRL	GO:0001525	PMID:20596610	IDA	P	Calcitonin	gene-related	peptide	type	1	receptor	CALCRL
UniProtKB	Q16610	ECM1	GO:0001525	GO_REF:0000043	IEA	UniProtKB-KW:KW-0037	P	Extracellular	matrix	protein	1	ECM1	protein	taxon:9606	20210123	UniProt
UniProtKB	Q16665	HIF1A	GO:0001525	GO_REF:0000107	IEA	UniProtKB:Q61221|ensembl:ENSMUSP00000021530	P	Hypoxia-inducible	factor	1-alpha	HIF1A
UniProtKB	Q16678	CYP1B1	GO:0001525	GO_REF:0000107	IEA	UniProtKB:Q64429|ensembl:ENSMUSP00000024894	P	Cytochrome	P450	1B1	CYP1B1	protein	taxon:9606	20210123	Ensembl
UniProtKB	Q19T08	ECSCR	GO:0001525	GO_REF:0000043	IEA	UniProtKB-KW:KW-0037	P	Endothelial	cell-specific	chemotaxis	regulator	ECSCR
UniProtKB	Q2TNI1	CAV1	GO:0001525	GO_REF:0000107	IEA	UniProtKB:P49817|ensembl:ENSMUSP00000007799	P	Caveolin	CAV1
UniProtKB	Q4VCS5	AMOT	GO:0001525	PMID:21873635	IBA	PANTHER:PTN000381812|ZFIN:ZDB-GENE-030131-7487|ZFIN:ZDB-GENE-030131-9770	P	Angiomotin	AMOT
UniProtKB	Q4W5J1	EMCN	GO:0001525	PMID:11594763	IEP	P	Endomucin
UniProtKB	Q53XC5	BMP4	GO:0072104	GO_REF:0000107	IEA	UniProtKB:P21275|ensembl:ENSMUSP00000073720	P	TGF_BETA_2	domain-containing	protein	BMP4
UniProtKB	Q53XC5	BMP4	GO:0001525	GO_REF:0000107	IEA	UniProtKB:P21275|ensembl:ENSMUSP00000073720	P	TGF_BETA_2	domain-containing	protein	BMP4
UniProtKB	Q59EB0	Q59EB0	GO:0001525	GO_REF:0000043	IEA	UniProtKB-KW:KW-0037	P	Receptor	protein-tyrosine	kinase	protein	taxon:9606	20210123	UniProt
UniProtKB	Q59F20	Q59F20	GO:0001525	GO_REF:0000002	IEA	InterPro:IPR014648|InterPro:IPR027146	P	Neuropilin-1	variant	protein	taxon:9606	20210116	InterPro
UniProtKB	Q59F20	Q59F20	GO:0001525	GO_REF:0000043	IEA	UniProtKB-KW:KW-0037	P	Neuropilin-1	variant	protein	taxon:9606	20210123	UniProt
UniProtKB	Q59GA0	Q59GA0	GO:0001525	GO_REF:0000024	ISS	UniProtKB:P01831	P	Thy-1	antigen	protein	taxon:9606	20060103	UniProt
UniProtKB	Q59GM4	Q59GM4	GO:0001525	GO_REF:0000043	IEA	UniProtKB-KW:KW-0037	P	Non-specific	protein-tyrosine	kinase	protein	taxon:9606	20210123	UniProt
UniProtKB	Q59GM6	Q59GM6	GO:0001525	GO_REF:0000043	IEA	UniProtKB-KW:KW-0037	P	Non-specific	protein-tyrosine	kinase	protein	taxon:9606	20210123	UniProt
UniProtKB	Q59GN8	Q59GN8	GO:0001525	GO_REF:0000043	IEA	UniProtKB-KW:KW-0037	P	Non-specific	protein-tyrosine	kinase	protein	taxon:9606	20210123	UniProt
UniProtKB	Q59HB0	Q59HB0	GO:0001525	GO_REF:0000002	IEA	InterPro:IPR029586	P	SHC-transforming	protein	1	protein	taxon:9606	20210116	InterPro
UniProtKB	Q5D1E8	ZC3H12A	GO:0001525	GO_REF:0000043	IEA	UniProtKB-KW:KW-0037	P	Endoribonuclease	ZC3H12A	ZC3H12A
UniProtKB	Q5JRA6	MIA3	GO:0002042	PMID:28341552	IMP	P	Transport	and	Golgi	organization	protein	1	homolog	MIA3
UniProtKB	Q5JWQ2	NRP1	GO:0001525	GO_REF:0000002	IEA	InterPro:IPR027146	P	DUF3481	domain-containing	protein	NRP1	protein	taxon:9606	20210116	InterPro
UniProtKB	Q5JWQ6	NRP1	GO:0001525	GO_REF:0000002	IEA	InterPro:IPR014648|InterPro:IPR027146	P	Neuropilin	NRP1	protein	taxon:9606	20210116	InterPro
UniProtKB	Q5JWQ6	NRP1	GO:0001525	GO_REF:0000043	IEA	UniProtKB-KW:KW-0037	P	Neuropilin	NRP1	protein	taxon:9606	20210123	UniProt
UniProtKB	Q5T181	SHC1	GO:0001525	GO_REF:0000002	IEA	InterPro:IPR029586	P	PID	domain-containing	protein	SHC1	protein	taxon:9606	20210116	InterPro
UniProtKB	Q5T182	SHC1	GO:0001525	GO_REF:0000002	IEA	InterPro:IPR029586	P	PID	domain-containing	protein	SHC1	protein	taxon:9606	20210116	InterPro
UniProtKB	Q5T187	SHC1	GO:0001525	GO_REF:0000002	IEA	InterPro:IPR029586	P	PID	domain-containing	protein	SHC1	protein	taxon:9606	20210116	InterPro
UniProtKB	Q5T188	SHC1	GO:0001525	GO_REF:0000002	IEA	InterPro:IPR029586	P	PID	domain-containing	protein	SHC1	protein	taxon:9606	20210116	InterPro
UniProtKB	Q5T6X2	KLF5	GO:0001525	GO_REF:0000107	IEA	UniProtKB:Q9Z0Z7|ensembl:ENSMUSP00000005279	P	Epididymis	secretory	sperm	binding	protein	KLF5
UniProtKB	Q5T7F0	NRP1	GO:0001525	GO_REF:0000002	IEA	InterPro:IPR014648	P	Neuropilin	NRP1	protein	taxon:9606	20210116	InterPro
UniProtKB	Q5U651	RASIP1	GO:0001525	GO_REF:0000024	ISS	UniProtKB:Q3U0S6	P	Ras-interacting	protein	1	RASIP1	protein	taxon:9606	20120104	UniProt
UniProtKB	Q5U651	RASIP1	GO:0001525	GO_REF:0000043	IEA	UniProtKB-KW:KW-0037	P	Ras-interacting	protein	1	RASIP1	protein	taxon:9606	20210123	UniProt
UniProtKB	Q5U651	RASIP1	GO:0001525	GO_REF:0000107	IEA	UniProtKB:Q3U0S6|ensembl:ENSMUSP00000062429	P	Ras-interacting	protein	1	RASIP1	protein	taxon:9606	20210123	Ensembl
UniProtKB	Q5UCC4	EMC10	GO:0001525	GO_REF:0000043	IEA	UniProtKB-KW:KW-0037	P	ER	membrane	protein	complex	subunit	10	EMC10
UniProtKB	Q5UE93	PIK3R6	GO:0001525	GO_REF:0000043	IEA	UniProtKB-KW:KW-0037	P	Phosphoinositide	3-kinase	regulatory	subunit	6	PIK3R6
UniProtKB	Q5VWQ8	DAB2IP	GO:0001525	GO_REF:0000043	IEA	UniProtKB-KW:KW-0037	P	Disabled	homolog	2-interacting	protein	DAB2IP
UniProtKB	Q5YLW1	AngA	GO:0001525	GO_REF:0000002	IEA	InterPro:IPR028843	P	Fibrinogen	C-terminal	domain-containing	protein	AngA	protein	taxon:9606	20210116	InterPro
UniProtKB	Q63HN8	RNF213	GO:0002040	PMID:21873635	IBA	PANTHER:PTN002732068|UniProtKB:Q63HN8|ZFIN:ZDB-GENE-050302-100	P	E3	ubiquitin-protein	ligase	RNF213	RNF213
UniProtKB	Q63HN8	RNF213	GO:0001525	PMID:26126547	IMP	P	E3	ubiquitin-protein	ligase	RNF213	RNF213
UniProtKB	Q63HN8	RNF213	GO:0001525	PMID:26278786	IMP	P	E3	ubiquitin-protein	ligase	RNF213	RNF213
UniProtKB	Q63HN8	RNF213	GO:0002040	PMID:26766444	IMP	P	E3	ubiquitin-protein	ligase	RNF213	RNF213
UniProtKB	Q63HN8	RNF213	GO:0001525	GO_REF:0000043	IEA	UniProtKB-KW:KW-0037	P	E3	ubiquitin-protein	ligase	RNF213	RNF213
UniProtKB	Q658W2	DKFZp666O0110	GO:0001525	GO_REF:0000043	IEA	UniProtKB-KW:KW-0037	P	Non-specific	protein-tyrosine	kinase	DKFZp666O0110	protein	taxon:9606	20210123	UniProt
UniProtKB	Q68DN3	DKFZp781F1414	GO:0001525	GO_REF:0000002	IEA	InterPro:IPR014648|InterPro:IPR027146	P	Neuropilin	DKFZp781F1414	protein	taxon:9606	20210116	InterPro
UniProtKB	Q68DN3	DKFZp781F1414	GO:0001525	GO_REF:0000043	IEA	UniProtKB-KW:KW-0037	P	Neuropilin	DKFZp781F1414	protein	taxon:9606	20210123	UniProt
UniProtKB	Q6FH11	HMOX1	GO:0001525	GO_REF:0000107	IEA	UniProtKB:P06762|ensembl:ENSRNOP00000019192	P	Heme	oxygenase	HMOX1
UniProtKB	Q6FH53	EDN1	GO:0001569	GO_REF:0000107	IEA	UniProtKB:P22387|ensembl:ENSMUSP00000021796	P	EDN1	protein	EDN1
UniProtKB	Q6FI18	CYR61	GO:0002041	GO_REF:0000107	IEA	UniProtKB:P18406|ensembl:ENSMUSP00000029846	P	CYR61	protein	CYR61
UniProtKB	Q6FIC5	CLIC4	GO:0001525	GO_REF:0000107	IEA	UniProtKB:Q9QYB1|ensembl:ENSMUSP00000041453	P	Chloride	intracellular	channel	protein	CLIC4
UniProtKB	Q6LBM3	fgf	gene	GO:0001525	GO_REF:0000043	IEA	UniProtKB-KW:KW-0037	P	Fibroblast	growth	factor	1	fgf	gene	protein	taxon:9606	20210123	UniProt
UniProtKB	Q6NYC1	JMJD6	GO:0002040	GO_REF:0000024	ISS	UniProtKB:Q9ERI5	P	Bifunctional	arginine	demethylase	and	lysyl-hydroxylase	JMJD6	JMJD6
UniProtKB	Q6NYC1	JMJD6	GO:0002040	GO_REF:0000107	IEA	UniProtKB:Q9ERI5|ensembl:ENSMUSP00000047570	P	Bifunctional	arginine	demethylase	and	lysyl-hydroxylase	JMJD6	JMJD6
UniProtKB	Q6UVK1	CSPG4	GO:0001525	GO_REF:0000043	IEA	UniProtKB-KW:KW-0037	P	Chondroitin	sulfate	proteoglycan	4	CSPG4
UniProtKB	Q6UW88	EPGN	GO:0001525	PMID:15611079	IDA	P	Epigen	EPGN
UniProtKB	Q6UXB2	CXCL17	GO:0001525	GO_REF:0000043	IEA	UniProtKB-KW:KW-0037	P	C-X-C	motif	chemokine	17	CXCL17
UniProtKB	Q6UXH8	CCBE1	GO:0002040	GO_REF:0000024	ISS	UniProtKB:A8WGB1	P	Collagen	and	calcium-binding	EGF	domain-containing	protein	1	CCBE1
UniProtKB	Q6UXH8	CCBE1	GO:0001525	GO_REF:0000043	IEA	UniProtKB-KW:KW-0037	P	Collagen	and	calcium-binding	EGF	domain-containing	protein	1	CCBE1
UniProtKB	Q6X907	NRP1	GO:0001525	GO_REF:0000002	IEA	InterPro:IPR014648|InterPro:IPR027146	P	Neuropilin	NRP1	protein	taxon:9606	20210116	InterPro
UniProtKB	Q6X907	NRP1	GO:0001525	GO_REF:0000043	IEA	UniProtKB-KW:KW-0037	P	Neuropilin	NRP1	protein	taxon:9606	20210123	UniProt
UniProtKB	Q6ZSC8	Q6ZSC8	GO:0001525	GO_REF:0000002	IEA	InterPro:IPR031153	P	cDNA	FLJ45632	fis
UniProtKB	Q71SW6	NRP1	GO:0001525	GO_REF:0000002	IEA	InterPro:IPR014648	P	Neuropilin	NRP1	protein	taxon:9606	20210116	InterPro
UniProtKB	Q7L4Q3	GPX1	GO:0060055	GO_REF:0000107	IEA	UniProtKB:P11352|ensembl:ENSMUSP00000081010	P	Glutathione	peroxidase	GPX1	protein	taxon:9606	20210123	Ensembl
UniProtKB	Q7L8A9	VASH1	GO:0001525	PMID:15467828	IDA	P	Tubulinyl-Tyr	carboxypeptidase	1	VASH1
UniProtKB	Q7LAP4	VEGFB	GO:0001525	GO_REF:0000107	IEA	UniProtKB:O35485|ensembl:ENSRNOP00000049757	P	PDGF_2	domain-containing	protein	VEGFB	protein	taxon:9606	20210123	Ensembl
UniProtKB	Q7Z3T9	DKFZp686J1169	GO:0001525	GO_REF:0000002	IEA	InterPro:IPR014648|InterPro:IPR027143	P	Neuropilin	DKFZp686J1169	protein	taxon:9606	20210116	InterPro
UniProtKB	Q7Z4H4	ADM2	GO:0001525	PMID:20596610	IDA	P	Protein	ADM2	ADM2
UniProtKB	Q7Z5H3	ARHGAP22	GO:0001525	GO_REF:0000043	IEA	UniProtKB-KW:KW-0037	P	Rho	GTPase-activating	protein	22	ARHGAP22
UniProtKB	Q7Z6K4	NRARP	GO:0002043	PMID:21873635	IBA	MGI:MGI:1914372|PANTHER:PTN000653900	P	Notch-regulated	ankyrin	repeat-containing	protein	NRARP	protein	taxon:9606	20170228	GO_Central
UniProtKB	Q7Z6K4	NRARP	GO:0001569	PMID:21873635	IBA	MGI:MGI:1914372|PANTHER:PTN000653900	P	Notch-regulated	ankyrin	repeat-containing	protein	NRARP	protein	taxon:9606	20170228	GO_Central
UniProtKB	Q7Z6K4	NRARP	GO:0002040	GO_REF:0000107	IEA	UniProtKB:Q91ZA8|ensembl:ENSMUSP00000100615	P	Notch-regulated	ankyrin	repeat-containing	protein	NRARP	protein	taxon:9606	20210123	Ensembl
UniProtKB	Q7Z6K4	NRARP	GO:0002043	GO_REF:0000107	IEA	UniProtKB:Q91ZA8|ensembl:ENSMUSP00000100615	P	Notch-regulated	ankyrin	repeat-containing	protein	NRARP	protein	taxon:9606	20210123	Ensembl
UniProtKB	Q7Z6K4	NRARP	GO:0001569	GO_REF:0000107	IEA	UniProtKB:Q91ZA8|ensembl:ENSMUSP00000100615	P	Notch-regulated	ankyrin	repeat-containing	protein	NRARP	protein	taxon:9606	20210123	Ensembl
UniProtKB	Q86T13	CLEC14A	GO:0002042	GO_REF:0000107	IEA	UniProtKB:Q8VCP9|ensembl:ENSMUSP00000054451	P	C-type	lectin	domain	family	14	member	A	CLEC14A
UniProtKB	Q86T13	CLEC14A	GO:0002040	GO_REF:0000107	IEA	UniProtKB:Q8VCP9|ensembl:ENSMUSP00000054451	P	C-type	lectin	domain	family	14	member	A	CLEC14A
UniProtKB	Q86V24	ADIPOR2	GO:0061042	GO_REF:0000024	ISS	UniProtKB:Q8BQS5	P	Adiponectin	receptor	protein	2	ADIPOR2
UniProtKB	Q8IUK5	PLXDC1	GO:0001525	GO_REF:0000002	IEA	InterPro:IPR031153	P	Plexin	domain-containing	protein	1	PLXDC1
UniProtKB	Q8IUK5	PLXDC1	GO:0001525	PMID:10947988	NAS	P	Plexin	domain-containing	protein	1	PLXDC1
UniProtKB	Q8IVF7	FMNL3	GO:0001525	GO_REF:0000043	IEA	UniProtKB-KW:KW-0037	P	Formin-like	protein	3	FMNL3
UniProtKB	Q8IY63	AMOTL1	GO:0001525	PMID:21873635	IBA	PANTHER:PTN000381812|ZFIN:ZDB-GENE-030131-7487|ZFIN:ZDB-GENE-030131-9770	P	Angiomotin-like	protein	1	AMOTL1	protein	taxon:9606	20170602	GO_Central
UniProtKB	Q8IZJ1	UNC5B	GO:0001525	GO_REF:0000043	IEA	UniProtKB-KW:KW-0037	P	Netrin	receptor	UNC5B	UNC5B
UniProtKB	Q8N264	ARHGAP24	GO:0001525	GO_REF:0000043	IEA	UniProtKB-KW:KW-0037	P	Rho	GTPase-activating	protein	24	ARHGAP24
UniProtKB	Q8N302	AGGF1	GO:0001525	GO_REF:0000043	IEA	UniProtKB-KW:KW-0037	P	Angiogenic	factor	with	G	patch	and	FHA	domains	1	AGGF1
UniProtKB	Q8N3E9	PLCD3	GO:0001525	GO_REF:0000002	IEA	InterPro:IPR028406	P	1-phosphatidylinositol	4
UniProtKB	Q8N3E9	PLCD3	GO:0001525	GO_REF:0000107	IEA	UniProtKB:Q8K2J0|ensembl:ENSMUSP00000099366	P	1-phosphatidylinositol	4
UniProtKB	Q8N6P3	Q8N6P3	GO:0001525	GO_REF:0000002	IEA	InterPro:IPR028843	P	Fibrinogen	C-terminal	domain-containing	protein	protein	taxon:9606	20210116	InterPro
UniProtKB	Q8N8U9	BMPER	GO:0002043	PMID:18787191	IDA	P	BMP-binding	endothelial	regulator	protein	BMPER
UniProtKB	Q8NCW5	NAXE	GO:0002040	PMID:23719382	IMP	ZFIN:ZDB-MRPHLNO-130813-3	P	NAD(P)H-hydrate	epimerase	NAXE
UniProtKB	Q8NFT0	Q8NFT0	GO:0001525	GO_REF:0000002	IEA	InterPro:IPR029586	P	Src	homology	2	domain-containing	transforming	protein	1	isoform	p52	protein	taxon:9606	20210116	InterPro
UniProtKB	Q8NFT1	Q8NFT1	GO:0001525	GO_REF:0000002	IEA	InterPro:IPR029586	P	Src	homology	2	domain-containing	transforming	protein	1	isoform	p66	protein	taxon:9606	20210116	InterPro
UniProtKB	Q8NFW1	COL22A1	GO:0001525	PMID:21873635	IBA	MGI:MGI:88451|PANTHER:PTN001931637	P	Collagen	alpha-1(XXII)	chain	COL22A1	protein	taxon:9606	20171221	GO_Central
UniProtKB	Q8NI99	ANGPTL6	GO:0001525	GO_REF:0000043	IEA	UniProtKB-KW:KW-0037	P	Angiopoietin-related	protein	6	ANGPTL6
UniProtKB	Q8TB73	NDNF	GO:0001525	PMID:24706764	IDA	P	Protein	NDNF	NDNF
UniProtKB	Q8TB73	NDNF	GO:0061042	GO_REF:0000024	ISS	UniProtKB:Q8C119	P	Protein	NDNF	NDNF
UniProtKB	Q8TB73	NDNF	GO:0061042	GO_REF:0000107	IEA	UniProtKB:Q8C119|ensembl:ENSMUSP00000051297	P	Protein	NDNF	NDNF
UniProtKB	Q8WWQ8	STAB2	GO:0001525	PMID:12077138	NAS	P	Stabilin-2	STAB2
UniProtKB	Q8WZ75	ROBO4	GO:0001525	GO_REF:0000043	IEA	UniProtKB-KW:KW-0037	P	Roundabout	homolog	4	ROBO4
UniProtKB	Q8WZ75	ROBO4	GO:0001525	PMID:15849270	IGI	UniProtKB:Q71B05	P	Roundabout	homolog	4	ROBO4
UniProtKB	Q92569	PIK3R3	GO:0002042	PMID:28341552	IGI	UniProtKB:P31749
UniProtKB	Q92823	NRCAM	GO:0001525	PMID:11866539	IEP	P	Neuronal	cell	adhesion	molecule	NRCAM
UniProtKB	Q92826	HOXB13	GO:0001525	PMID:17972163	IEP	P	Homeobox	protein	Hox-B13	HOXB13	protein	taxon:9606	20100323	UniProt
UniProtKB	Q969H8	MYDGF	GO:0001525	GO_REF:0000043	IEA	UniProtKB-KW:KW-0037	P	Myeloid-derived	growth	factor	MYDGF
UniProtKB	Q96AV8	E2F7	GO:0002040	PMID:22903062	IMP	P	Transcription	factor	E2F7	E2F7	protein	taxon:9606	20121102	UniProt
UniProtKB	Q96AV8	E2F7	GO:0002040	GO_REF:0000107	IEA	UniProtKB:Q6S7F2|ensembl:ENSMUSP00000073453	P	Transcription	factor	E2F7	E2F7	protein	taxon:9606	20210123	Ensembl
UniProtKB	Q96BN8	OTULIN	GO:0002040	GO_REF:0000024	ISS	UniProtKB:Q3UCV8	P	Ubiquitin	thioesterase	otulin	OTULIN
UniProtKB	Q96BN8	OTULIN	GO:0001525	GO_REF:0000043	IEA	UniProtKB-KW:KW-0037	P	Ubiquitin	thioesterase	otulin	OTULIN
UniProtKB	Q96BN8	OTULIN	GO:0002040	GO_REF:0000107	IEA	UniProtKB:Q3UCV8|ensembl:ENSMUSP00000057893	P	Ubiquitin	thioesterase	otulin	OTULIN
UniProtKB	Q96E22	NUS1	GO:0001525	GO_REF:0000043	IEA	UniProtKB-KW:KW-0037	P	Dehydrodolichyl	diphosphate	synthase	complex	subunit	NUS1	NUS1
UniProtKB	Q96EB6	SIRT1	GO:0001525	PMID:20620956	IDA	P	NAD-dependent	protein	deacetylase	sirtuin-1	SIRT1
UniProtKB	Q96EB6	SIRT1	GO:0001525	GO_REF:0000107	IEA	UniProtKB:Q923E4|ensembl:ENSMUSP00000112595	P	NAD-dependent	protein	deacetylase	sirtuin-1	SIRT1
UniProtKB	Q96GU8	NRP2	GO:0001525	GO_REF:0000002	IEA	InterPro:IPR027143	P	CUB	domain-containing	protein	NRP2
UniProtKB	Q96HF1	SFRP2	GO:0001569	GO_REF:0000107	IEA	UniProtKB:P97299|ensembl:ENSMUSP00000029625	P	Secreted	frizzled-related	protein	2	SFRP2
UniProtKB	Q96HF1	SFRP2	GO:0001569	GO_REF:0000024	ISS	UniProtKB:P97299	P	Secreted	frizzled-related	protein	2	SFRP2
UniProtKB	Q96I87	PKNOX1	GO:0001525	GO_REF:0000107	IEA	UniProtKB:O70477|ensembl:ENSMUSP00000094966	P	Homeobox	domain-containing	protein	PKNOX1
UniProtKB	Q96IZ2	ADTRP	GO:0002042	PMID:28341552	IMP	P	Androgen-dependent	TFPI-regulating	protein	ADTRP
UniProtKB	Q96LR9	APOLD1	GO:0001525	PMID:21873635	IBA	PANTHER:PTN000363643|RGD:1303123	P	Apolipoprotein	L	domain-containing	protein	1	APOLD1
UniProtKB	Q96LR9	APOLD1	GO:0001525	GO_REF:0000043	IEA	UniProtKB-KW:KW-0037	P	Apolipoprotein	L	domain-containing	protein	1	APOLD1
UniProtKB	Q96LR9	APOLD1	GO:0001525	GO_REF:0000107	IEA	UniProtKB:Q6B959|ensembl:ENSRNOP00000010289	P	Apolipoprotein	L	domain-containing	protein	1	APOLD1
UniProtKB	Q96PE1	ADGRA2	GO:0002040	PMID:21873635	IBA	MGI:MGI:1925810|PANTHER:PTN002914520|ZFIN:ZDB-GENE-081104-363	P	Adhesion	G	protein-coupled	receptor	A2	ADGRA2
UniProtKB	Q96PE1	ADGRA2	GO:0002040	GO_REF:0000024	ISS	UniProtKB:Q91ZV8	P	Adhesion	G	protein-coupled	receptor	A2	ADGRA2
UniProtKB	Q96PE1	ADGRA2	GO:0001525	GO_REF:0000043	IEA	UniProtKB-KW:KW-0037	P	Adhesion	G	protein-coupled	receptor	A2	ADGRA2
UniProtKB	Q96PE1	ADGRA2	GO:0001525	GO_REF:0000107	IEA	UniProtKB:Q91ZV8|ensembl:ENSMUSP00000033876	P	Adhesion	G	protein-coupled	receptor	A2	ADGRA2
UniProtKB	Q96PE1	ADGRA2	GO:0002040	GO_REF:0000107	IEA	UniProtKB:Q91ZV8|ensembl:ENSMUSP00000033876	P	Adhesion	G	protein-coupled	receptor	A2	ADGRA2
UniProtKB	Q96PH1	NOX5	GO:0001525	GO_REF:0000043	IEA	UniProtKB-KW:KW-0037	P	NADPH	oxidase	5	NOX5	protein	taxon:9606	20210123	UniProt
UniProtKB	Q96PH1	NOX5	GO:0001525	PMID:17275676	IDA	P	NADPH	oxidase	5	NOX5	protein	taxon:9606	20110308	UniProt	UniProtKB:Q96PH1-4
UniProtKB	Q96PH1	NOX5	GO:0001525	PMID:17275676	IDA	P	NADPH	oxidase	5	NOX5	protein	taxon:9606	20110308	UniProt	UniProtKB:Q96PH1-5
UniProtKB	Q96T37	RBM15	GO:0001569	GO_REF:0000107	IEA	UniProtKB:Q0VBL3|ensembl:ENSMUSP00000054424	P	RNA-binding	protein	15	RBM15
UniProtKB	Q99466	NOTCH4	GO:0001569	GO_REF:0000024	ISS	UniProtKB:P31695	P	Neurogenic	locus	notch	homolog	protein	4	NOTCH4
UniProtKB	Q99542	MMP19	GO:0001525	GO_REF:0000043	IEA	UniProtKB-KW:KW-0037	P	Matrix	metalloproteinase-19	MMP19
UniProtKB	Q99814	EPAS1	GO:0001525	GO_REF:0000043	IEA	UniProtKB-KW:KW-0037	P	Endothelial	PAS	domain-containing	protein	1	EPAS1
UniProtKB	Q99814	EPAS1	GO:0001525	GO_REF:0000107	IEA	UniProtKB:P97481|ensembl:ENSMUSP00000024954	P	Endothelial	PAS	domain-containing	protein	1	EPAS1
UniProtKB	Q99828	CIB1	GO:0001525	GO_REF:0000043	IEA	UniProtKB-KW:KW-0037	P	Calcium	and	integrin-binding	protein	1	CIB1
UniProtKB	Q99958	FOXC2	GO:0001569	GO_REF:0000107	IEA	UniProtKB:Q61850|ensembl:ENSMUSP00000055290	P	Forkhead	box	protein	C2	FOXC2
UniProtKB	Q9BRP0	OVOL2	GO:0001525	GO_REF:0000107	IEA	UniProtKB:Q8CIV7|ensembl:ENSMUSP00000044026	P	Transcription	factor	Ovo-like	2	OVOL2
UniProtKB	Q9BUL8	PDCD10	GO:0001525	GO_REF:0000043	IEA	UniProtKB-KW:KW-0037	P	Programmed	cell	death	protein	10	PDCD10
UniProtKB	Q9BUP3	HTATIP2	GO:0001525	GO_REF:0000043	IEA	UniProtKB-KW:KW-0037	P	Oxidoreductase	HTATIP2	HTATIP2
UniProtKB	Q9BX67	JAM3	GO:0001525	PMID:20592283	IDA	P	Junctional	adhesion	molecule	C	JAM3
UniProtKB	Q9BX67	JAM3	GO:0001525	GO_REF:0000043	IEA	UniProtKB-KW:KW-0037	P	Junctional	adhesion	molecule	C	JAM3
UniProtKB	Q9BX67	JAM3	GO:0001525	GO_REF:0000107	IEA	UniProtKB:Q9D8B7|ensembl:ENSMUSP00000034472	P	Junctional	adhesion	molecule	C	JAM3
UniProtKB	Q9BXJ9	NAA15	GO:0001525	GO_REF:0000043	IEA	UniProtKB-KW:KW-0037	P	N-alpha-acetyltransferase	15
UniProtKB	Q9BXY4	RSPO3	GO:0002040	GO_REF:0000024	ISS	UniProtKB:Q2TJ95	P	R-spondin-3	RSPO3
UniProtKB	Q9BXY4	RSPO3	GO:0002040	GO_REF:0000107	IEA	UniProtKB:Q2TJ95|ensembl:ENSMUSP00000090287	P	R-spondin-3	RSPO3
UniProtKB	Q9BXY4	RSPO3	GO:0001525	GO_REF:0000107	IEA	UniProtKB:Q2TJ95|ensembl:ENSMUSP00000090287	P	R-spondin-3	RSPO3
UniProtKB	Q9BY76	ANGPTL4	GO:0001525	GO_REF:0000002	IEA	InterPro:IPR028793	P	Angiopoietin-related	protein	4	ANGPTL4
UniProtKB	Q9BY76	ANGPTL4	GO:0001525	GO_REF:0000043	IEA	UniProtKB-KW:KW-0037	P	Angiopoietin-related	protein	4	ANGPTL4
UniProtKB	Q9BYW2	SETD2	GO:0001525	GO_REF:0000107	IEA	UniProtKB:E9Q5F9|ensembl:ENSMUSP00000116313	P	Histone-lysine	N-methyltransferase	SETD2	SETD2
UniProtKB	Q9BZL6	PRKD2	GO:0001525	GO_REF:0000043	IEA	UniProtKB-KW:KW-0037	P	Serine/threonine-protein	kinase	D2	PRKD2
UniProtKB	Q9H2D7	NRP1	GO:0001525	GO_REF:0000002	IEA	InterPro:IPR027146	P	MAM	domain-containing	protein	NRP1	protein	taxon:9606	20210116	InterPro
UniProtKB	Q9H2D8	NRP1	GO:0001525	GO_REF:0000002	IEA	InterPro:IPR027146	P	Neuropilin-1	NRP1	protein	taxon:9606	20210116	InterPro
UniProtKB	Q9H2E1	NRP1	GO:0001525	GO_REF:0000002	IEA	InterPro:IPR014648	P	Neuropilin	NRP1
UniProtKB	Q9H2J4	PDCL3	GO:0001525	GO_REF:0000043	IEA	UniProtKB-KW:KW-0037	P	Phosducin-like	protein	3	PDCL3
UniProtKB	Q9H2J4	PDCL3	GO:0001525	GO_REF:0000107	IEA	UniProtKB:Q8BVF2|ensembl:ENSMUSP00000027247	P	Phosducin-like	protein	3	PDCL3
UniProtKB	Q9H2J4	PDCL3	GO:0001525	PMID:26059764	IMP	P	Phosducin-like	protein	3	PDCL3
UniProtKB	Q9H3S1	SEMA4A	GO:0001525	GO_REF:0000043	IEA	UniProtKB-KW:KW-0037	P	Semaphorin-4A	SEMA4A
UniProtKB	Q9H488	POFUT1	GO:0001525	GO_REF:0000107	IEA	UniProtKB:Q91ZW2|ensembl:ENSMUSP00000053122	P	GDP-fucose	protein	O-fucosyltransferase	1	POFUT1
UniProtKB	Q9H4E5	RHOJ	GO:0001525	GO_REF:0000043	IEA	UniProtKB-KW:KW-0037	P	Rho-related	GTP-binding	protein	RhoJ	RHOJ
UniProtKB	Q9H6E4	CCDC134	GO:0001525	GO_REF:0000107	IEA	UniProtKB:Q8C7V8|ensembl:ENSMUSP00000086578	P	Coiled-coil	domain-containing	protein	134	CCDC134	protein	taxon:9606	20210123	Ensembl
UniProtKB	Q9H6I2	SOX17	GO:0001525	PMID:21873635	IBA	MGI:MGI:107543|PANTHER:PTN002567805	P	Transcription	factor	SOX-17	SOX17	protein	taxon:9606	20200311	GO_Central
UniProtKB	Q9H6I2	SOX17	GO:0001525	GO_REF:0000107	IEA	UniProtKB:Q61473|ensembl:ENSMUSP00000027035	P	Transcription	factor	SOX-17	SOX17	protein	taxon:9606	20210123	Ensembl
UniProtKB	Q9H6I2	SOX17	GO:0001525	GO_REF:0000024	ISS	UniProtKB:Q61473	P	Transcription	factor	SOX-17	SOX17	protein	taxon:9606	20100317	BHF-UCL
UniProtKB	Q9H6U6	BCAS3	GO:0001525	GO_REF:0000043	IEA	UniProtKB-KW:KW-0037	P	Breast	carcinoma-amplified	sequence	3	BCAS3	protein	taxon:9606	20210123	UniProt
UniProtKB	Q9H8L6	MMRN2	GO:0001525	GO_REF:0000043	IEA	UniProtKB-KW:KW-0037	P	Multimerin-2	MMRN2
UniProtKB	Q9H8L6	MMRN2	GO:0002042	GO_REF:0000107	IEA	UniProtKB:A6H6E2|ensembl:ENSMUSP00000107539	P	Multimerin-2	MMRN2
UniProtKB	Q9HBP3	Q9HBP3	GO:0001525	GO_REF:0000043	IEA	UniProtKB-KW:KW-0037	P	Angiopoietin-2	protein	taxon:9606	20210123	UniProt
UniProtKB	Q9HC23	PROK2	GO:0001525	PMID:12604792	IDA	P	Prokineticin-2	PROK2
UniProtKB	Q9HCX3	ZNF304	GO:0001525	GO_REF:0000043	IEA	UniProtKB-KW:KW-0037	P	Zinc	finger	protein	304	ZNF304	protein	taxon:9606	20210123	UniProt
UniProtKB	Q9HDB5	NRXN3	GO:0001525	GO_REF:0000024	ISS	UniProtKB:D0PRN4	P	Neurexin-3-beta	NRXN3
UniProtKB	Q9HDB5	NRXN3	GO:0001525	GO_REF:0000043	IEA	UniProtKB-KW:KW-0037	P	Neurexin-3-beta	NRXN3
UniProtKB	Q9NP31	SH2D2A	GO:0001525	GO_REF:0000043	IEA	UniProtKB-KW:KW-0037	P	SH2	domain-containing	protein	2A	SH2D2A
UniProtKB	Q9NP84	TNFRSF12A	GO:0001525	GO_REF:0000043	IEA	UniProtKB-KW:KW-0037	P	Tumor	necrosis	factor	receptor	superfamily	member	12A	TNFRSF12A
UniProtKB	Q9NQ30	ESM1	GO:0001525	PMID:21873635	IBA	PANTHER:PTN000396198|UniProtKB:Q9NQ30	P	Endothelial	cell-specific	molecule	1	ESM1	protein	taxon:9606	20170228	GO_Central
UniProtKB	Q9NQ30	ESM1	GO:0001525	GO_REF:0000043	IEA	UniProtKB-KW:KW-0037	P	Endothelial	cell-specific	molecule	1	ESM1	protein	taxon:9606	20210123	UniProt
UniProtKB	Q9NQ30	ESM1	GO:0001525	PMID:11866539	IEP	P	Endothelial	cell-specific	molecule	1	ESM1	protein	taxon:9606	20110330	UniProt
UniProtKB	Q9NQ30	ESM1	GO:0002040	PMID:20616313	IMP	P	Endothelial	cell-specific	molecule	1	ESM1	protein	taxon:9606	20130904	UniProt	occurs_in(CL:0002543)
UniProtKB	Q9NQC3	RTN4	GO:0120078	PMID:15034570	IDA	P	Reticulon-4	RTN4
UniProtKB	Q9NQC3	RTN4	GO:0120078	GO_REF:0000096	ISO	RGD:730919	P	Reticulon-4	RTN4
UniProtKB	Q9NR61	DLL4	GO:0001525	GO_REF:0000043	IEA	UniProtKB-KW:KW-0037	P	Delta-like	protein	4	DLL4
UniProtKB	Q9NR61	DLL4	GO:0001569	GO_REF:0000107	IEA	UniProtKB:Q9JI71|ensembl:ENSMUSP00000099575	P	Delta-like	protein	4	DLL4
UniProtKB	Q9NR61	DLL4	GO:0001525	GO_REF:0000107	IEA	UniProtKB:Q9JI71|ensembl:ENSMUSP00000099575	P	Delta-like	protein	4	DLL4
UniProtKB	Q9NR61	DLL4	GO:0001525	GO_REF:0000024	ISS	UniProtKB:Q9JI71	P	Delta-like	protein	4	DLL4
UniProtKB	Q9NR61	DLL4	GO:0001569	GO_REF:0000024	ISS	UniProtKB:Q9JI71	P	Delta-like	protein	4	DLL4
UniProtKB	Q9NS00	C1GALT1	GO:0001525	GO_REF:0000043	IEA	UniProtKB-KW:KW-0037	P	Glycoprotein-N-acetylgalactosamine	3-beta-galactosyltransferase	1	C1GALT1	protein	taxon:9606	20210123	UniProt
UniProtKB	Q9NS00	C1GALT1	GO:0001525	PMID:17228361	IMP	P	Glycoprotein-N-acetylgalactosamine	3-beta-galactosyltransferase	1	C1GALT1	protein	taxon:9606	20070420	UniProt
UniProtKB	Q9NV29	TMEM100	GO:0001525	GO_REF:0000107	IEA	UniProtKB:Q9CQG9|ensembl:ENSMUSP00000090464	P	Transmembrane	protein	100	TMEM100	protein	taxon:9606	20210123	Ensembl
UniProtKB	Q9NVD7	PARVA	GO:0002040	GO_REF:0000024	ISS	UniProtKB:Q9EPC1	P	Alpha-parvin	PARVA
UniProtKB	Q9NVD7	PARVA	GO:0001525	GO_REF:0000043	IEA	UniProtKB-KW:KW-0037	P	Alpha-parvin	PARVA
UniProtKB	Q9NVD7	PARVA	GO:0002040	GO_REF:0000107	IEA	UniProtKB:Q9EPC1|ensembl:ENSMUSP00000033030	P	Alpha-parvin	PARVA
UniProtKB	Q9NZ08	ERAP1	GO:0001525	PMID:15691326	TAS	P	Endoplasmic	reticulum	aminopeptidase	1	ERAP1
UniProtKB	Q9NZI7	UBP1	GO:0001525	GO_REF:0000107	IEA	UniProtKB:Q811S7|ensembl:ENSMUSP00000081946	P	Upstream-binding	protein	1	UBP1
UniProtKB	Q9NZJ5	EIF2AK3	GO:0001525	PMID:22915762	IMP	P	Eukaryotic	translation	initiation	factor	2-alpha	kinase	3	EIF2AK3
UniProtKB	Q9UBK1	FGFA	GO:0001525	GO_REF:0000043	IEA	UniProtKB-KW:KW-0037	P	Fibroblast	growth	factor	1	FGFA	protein	taxon:9606	20210123	UniProt
UniProtKB	Q9UHF1	EGFL7	GO:0001525	GO_REF:0000043	IEA	UniProtKB-KW:KW-0037	P	Epidermal	growth	factor-like	protein	7	EGFL7
UniProtKB	Q9UHN6	CEMIP2	GO:0001525	GO_REF:0000043	IEA	UniProtKB-KW:KW-0037	P	Cell	surface	hyaluronidase	CEMIP2
UniProtKB	Q9UHW9	SLC12A6	GO:0001525	PMID:10187864	NAS	P	Solute	carrier	family	12	member	6	SLC12A6
UniProtKB	Q9UII2	ATP5IF1	GO:0001525	PMID:15528193	TAS	P	ATPase	inhibitor
UniProtKB	Q9UJU2	LEF1	GO:0002040	GO_REF:0000107	IEA	UniProtKB:P27782|ensembl:ENSMUSP00000029611	P	Lymphoid	enhancer-binding	factor	1	LEF1	protein	taxon:9606	20210123	Ensembl
UniProtKB	Q9UJU2	LEF1	GO:0001569	GO_REF:0000107	IEA	UniProtKB:P27782|ensembl:ENSMUSP00000029611	P	Lymphoid	enhancer-binding	factor	1	LEF1	protein	taxon:9606	20210123	Ensembl
UniProtKB	Q9UK05	GDF2	GO:0001569	PMID:20406889	IDA	P	Growth/differentiation	factor	2	GDF2
UniProtKB	Q9UK05	GDF2	GO:0001525	PMID:23972370	IMP	P	Growth/differentiation	factor	2	GDF2
UniProtKB	Q9UK05	GDF2	GO:0001525	GO_REF:0000043	IEA	UniProtKB-KW:KW-0037	P	Growth/differentiation	factor	2	GDF2
UniProtKB	Q9UK05	GDF2	GO:0001569	GO_REF:0000107	IEA	UniProtKB:Q9WV56|ensembl:ENSMUSP00000098286	P	Growth/differentiation	factor	2	GDF2
UniProtKB	Q9UKU9	ANGPTL2	GO:0001525	PMID:21873635	IBA	MGI:MGI:108448|MGI:MGI:1202890|PANTHER:PTN002709870|RGD:621861|UniProtKB:Q15389|ZFIN:ZDB-GENE-040724-269|ZFIN:ZDB-GENE-050624-1	P	Angiopoietin-related	protein	2	ANGPTL2
UniProtKB	Q9UKW4	VAV3	GO:0001525	GO_REF:0000043	IEA	UniProtKB-KW:KW-0037	P	Guanine	nucleotide	exchange	factor	VAV3	VAV3	protein	taxon:9606	20210123	UniProt
UniProtKB	Q9ULZ1	APLN	GO:0001525	GO_REF:0000043	IEA	UniProtKB-KW:KW-0037	P	Apelin	APLN
UniProtKB	Q9UMR3	TBX20	GO:0001569	GO_REF:0000107	IEA	UniProtKB:Q9ES03|ensembl:ENSMUSP00000052591	P	T-box	transcription	factor	TBX20	TBX20	protein	taxon:9606	20210123	Ensembl
UniProtKB	Q9UPX6	MINAR1	GO:0001525	GO_REF:0000043	IEA	UniProtKB-KW:KW-0037	P	Major	intrinsically	disordered	Notch2-binding	receptor	1	MINAR1
UniProtKB	Q9UPZ6	THSD7A	GO:0001525	GO_REF:0000043	IEA	UniProtKB-KW:KW-0037	P	Thrombospondin	type-1	domain-containing	protein	7A	THSD7A
UniProtKB	Q9Y251	HPSE	GO:0060055	PMID:21873635	IBA	MGI:MGI:1343124|PANTHER:PTN000372532	P	Heparanase	HPSE
UniProtKB	Q9Y251	HPSE	GO:0060055	GO_REF:0000107	IEA	UniProtKB:Q6YGZ1|ensembl:ENSMUSP00000044072	P	Heparanase	HPSE
UniProtKB	Q9Y251	HPSE	GO:0061042	GO_REF:0000107	IEA	UniProtKB:Q6YGZ1|ensembl:ENSMUSP00000044072	P	Heparanase	HPSE
UniProtKB	Q9Y264	ANGPT4	GO:0001525	PMID:21873635	IBA	MGI:MGI:108448|MGI:MGI:1202890|PANTHER:PTN002709870|RGD:621861|UniProtKB:Q15389|ZFIN:ZDB-GENE-040724-269|ZFIN:ZDB-GENE-050624-1	P	Angiopoietin-4	ANGPT4
UniProtKB	Q9Y264	ANGPT4	GO:0001525	GO_REF:0000002	IEA	InterPro:IPR028845	P	Angiopoietin-4	ANGPT4
UniProtKB	Q9Y264	ANGPT4	GO:0001525	GO_REF:0000043	IEA	UniProtKB-KW:KW-0037	P	Angiopoietin-4	ANGPT4
UniProtKB	Q9Y2J4	AMOTL2	GO:0001525	PMID:21873635	IBA	PANTHER:PTN000381812|ZFIN:ZDB-GENE-030131-7487|ZFIN:ZDB-GENE-030131-9770	P	Angiomotin-like	protein	2	AMOTL2
UniProtKB	Q9Y2N7	HIF3A	GO:0001525	GO_REF:0000043	IEA	UniProtKB-KW:KW-0037	P	Hypoxia-inducible	factor	3-alpha	HIF3A
UniProtKB	Q9Y4D7	PLXND1	GO:0001525	GO_REF:0000024	ISS	UniProtKB:Q3UH93	P	Plexin-D1	PLXND1
UniProtKB	Q9Y4D7	PLXND1	GO:0001525	GO_REF:0000043	IEA	UniProtKB-KW:KW-0037	P	Plexin-D1	PLXND1
UniProtKB	Q9Y4D7	PLXND1	GO:0001569	GO_REF:0000107	IEA	UniProtKB:Q3UH93|ensembl:ENSMUSP00000015511	P	Plexin-D1	PLXND1
UniProtKB	Q9Y4D7	PLXND1	GO:0001525	GO_REF:0000107	IEA	UniProtKB:Q3UH93|ensembl:ENSMUSP00000015511	P	Plexin-D1	PLXND1
UniProtKB	Q9Y4K0	LOXL2	GO:0002040	PMID:21835952	IMP	P	Lysyl	oxidase	homolog	2	LOXL2	protein	taxon:9606	20120503	UniProt
UniProtKB	Q9Y5C1	ANGPTL3	GO:0001525	GO_REF:0000043	IEA	UniProtKB-KW:KW-0037	P	Angiopoietin-related	protein	3	ANGPTL3
UniProtKB	Q9Y5J3	HEY1	GO:0001525	PMID:11866539	IEP	P	Hairy/enhancer-of-split	related	with	YRPW	motif	protein	1	HEY1
UniProtKB	Q9Y5S8	NOX1	GO:0001525	PMID:11805326	IMP	P	NADPH	oxidase	1	NOX1
UniProtKB	Q9Y653	ADGRG1	GO:0001525	PMID:21724588	IDA	P	Adhesion	G-protein	coupled	receptor	G1	ADGRG1
UniProtKB	Q9Y696	CLIC4	GO:0001525	PMID:21873635	IBA	MGI:MGI:1352754|PANTHER:PTN000136474	P	Chloride	intracellular	channel	protein	4	CLIC4	protein	taxon:9606	20170228	GO_Central
UniProtKB	Q9Y696	CLIC4	GO:0001525	GO_REF:0000107	IEA	UniProtKB:Q9QYB1|ensembl:ENSMUSP00000041453	P	Chloride	intracellular	channel	protein	4	CLIC4	protein	taxon:9606	20210123	Ensembl
UniProtKB	Q9Y6N7	ROBO1	GO:0002042	PMID:19351956	IMP	UniProtKB:Q9UQL6	P	Roundabout	homolog	1	ROBO1
UniProtKB	Q9Y6W5	WASF2	GO:0001525	GO_REF:0000107	IEA	UniProtKB:Q8BH43|ensembl:ENSMUSP00000081263	P	Wiskott-Aldrich	syndrome	protein	family	member	2	WASF2
UniProtKB	V9GYL7	NRP1	GO:0001525	GO_REF:0000002	IEA	InterPro:IPR027146	P	F5/8	type	C	domain-containing	protein	NRP1	protein	taxon:9606	20210116	InterPro
UniProtKB	X5D7M1	NRP2	GO:0001525	GO_REF:0000002	IEA	InterPro:IPR014648|InterPro:IPR027143	P	Neuropilin	2	isoform	B	NRP2	protein	taxon:9606	20210116	InterPro
UniProtKB	X6R6D0	SHC1	GO:0001525	GO_REF:0000002	IEA	InterPro:IPR029586	P	SHC-transforming	protein	1	SHC1	protein	taxon:9606	20210116	InterPro
RNAcentral	URS00004AD914_9606	Homo	sapiens	(human)	hsa-miR-15b-5p	GO:0001569	PMID:23688497	IMP	P	Homo	sapiens	(human)	hsa-miR-15b-5p	miRNA	taxon:9606	20200217	BHF-UCL	occurs_in(UBERON:0007777)
RNAcentral	URS00004BCD9C_9606	Homo	sapiens	(human)	hsa-miR-16-5p	GO:0001569	PMID:23083510	IDA	P	Homo	sapiens	(human)	hsa-miR-16-5p	miRNA	taxon:9606	20200107	BHF-UCL	occurs_in(UBERON:0007777)

## Sheet: GO0005925) Focal adhesion
!gaf-version:	2.1
!Project_name:	EBI	GO	Annotation	program	(GOA)
!URL:	https://www.ebi.ac.uk/GOA
!Contact	Email:	goa@ebi.ac.uk
!Date	downloaded	from	QuickGO:	2021-02-09
!http://purl.obolibrary.org/obo/eco/releases/2021-01-08/eco.obo
!http://purl.obolibrary.org/obo/go/releases/2021-01-08/extensions/go-plus.owl
!Filtering	parameters	selected	to	generate	file:
!https://www.ebi.ac.uk/QuickGO/annotations?downloadLimit=851&goId=GO:0005925&goUsage=descendants&goUsageRelationships=is_a
UniProtKB	A0A024QZE7	TGFB1I1	GO:0005925	GO_REF:0000104	IEA	UniRule:UR001253775	C	Transforming	growth	factor	beta	1	induced	transcript	1
UniProtKB	A0A024QZN4	VCL	GO:0005925	GO_REF:0000052	IDA	C	Metavinculin	VCL
UniProtKB	A0A024R0V4	VASP	GO:0005925	GO_REF:0000107	IEA	UniProtKB:P70460|ensembl:ENSMUSP00000032561	C	WH1	domain-containing	protein	VASP
UniProtKB	A0A024R0V4	VASP	GO:0005925	GO_REF:0000052	IDA	C	WH1	domain-containing	protein	VASP
UniProtKB	A0A024R1N1	MYH9	GO:0005925	GO_REF:0000107	IEA	UniProtKB:Q8VDD5|ensembl:ENSMUSP00000016771	C	Myosin
UniProtKB	A0A024R1S8	LASP1	GO:0005925	GO_REF:0000107	IEA	UniProtKB:Q61792|ensembl:ENSMUSP00000042123	C	LIM	and	SH3	domain	protein	1	LASP1
UniProtKB	A0A024R687	PLEKHC1	GO:0005925	GO_REF:0000052	IDA	C	PH	domain-containing	protein	PLEKHC1
UniProtKB	A0A024R9H6	PTK2	GO:0005925	GO_REF:0000002	IEA	InterPro:IPR005189|InterPro:IPR036137	C	Protein	kinase	domain-containing	protein	PTK2
UniProtKB	A0A024RAB1	DDEFL1	GO:0005925	GO_REF:0000002	IEA	InterPro:IPR028775	C	Development	and	differentiation	enhancing	factor-like	1
UniProtKB	A0A024RAH1	LIMS2	GO:0005925	GO_REF:0000044	IEA	UniProtKB-SubCell:SL-0118	C	LIM	and	senescent	cell	antigen-like-containing	domain	protein	LIMS2
UniProtKB	A0A024RAH1	LIMS2	GO:0005925	GO_REF:0000052	IDA	C	LIM	and	senescent	cell	antigen-like-containing	domain	protein	LIMS2
UniProtKB	A0A024RAH1	LIMS2	GO:0005925	GO_REF:0000104	IEA	UniRule:UR000380773	C	LIM	and	senescent	cell	antigen-like-containing	domain	protein	LIMS2
UniProtKB	A0A024RB48	TENC1	GO:0005925	GO_REF:0000044	IEA	UniProtKB-SubCell:SL-0118	C	Tensin	like	C1	domain	containing	phosphatase	(Tensin	2)
UniProtKB	A0A024RC33	MAPRE2	GO:0005925	GO_REF:0000107	IEA	UniProtKB:Q8R001|ensembl:ENSMUSP00000025127	C	Microtubule-associated	protein	RP/EB	family	member	2	MAPRE2
UniProtKB	A0A024RC65	hCG_1991735	GO:0005925	GO_REF:0000107	IEA	UniProtKB:G3V7Q7|ensembl:ENSRNOP00000018021	C	HCG1991735
UniProtKB	A0A059VC25	FAK	GO:0005925	GO_REF:0000002	IEA	InterPro:IPR005189|InterPro:IPR036137	C	Non-specific	protein-tyrosine	kinase	FAK	protein	taxon:9606	20210116	InterPro
UniProtKB	A0A059VC25	FAK	GO:0005925	GO_REF:0000044	IEA	UniProtKB-SubCell:SL-0118	C	Non-specific	protein-tyrosine	kinase	FAK	protein	taxon:9606	20210123	UniProt
UniProtKB	A0A087WWW7	TNS1	GO:0005925	GO_REF:0000044	IEA	UniProtKB-SubCell:SL-0118	C	SH2	domain-containing	protein	TNS1	protein	taxon:9606	20210123	UniProt
UniProtKB	A0A087WWW7	TNS1	GO:0005925	GO_REF:0000052	IDA	C	SH2	domain-containing	protein	TNS1	protein	taxon:9606	20131205	HPA
UniProtKB	A0A087WXP3	ITGB6	GO:0005925	GO_REF:0000044	IEA	UniProtKB-SubCell:SL-0118	C	Integrin	beta	ITGB6	protein	taxon:9606	20210123	UniProt
UniProtKB	A0A087WZF1	LPP	GO:0005925	GO_REF:0000052	IDA	C	Lipoma-preferred	partner	LPP	protein	taxon:9606	20101115	HPA
UniProtKB	A0A087X0Y5	ASAP3	GO:0005925	GO_REF:0000002	IEA	InterPro:IPR028775	C	Arf-GAP	with	SH3	domain
UniProtKB	A0A0A0MTH3	ILK	GO:0005925	GO_REF:0000107	IEA	UniProtKB:O55222|ensembl:ENSMUSP00000033182	C	Integrin-linked	protein	kinase	ILK	protein	taxon:9606	20210123	Ensembl
UniProtKB	A0A0A0MTH3	ILK	GO:0005925	GO_REF:0000107	IEA	UniProtKB:Q99J82|ensembl:ENSRNOP00000025906	C	Integrin-linked	protein	kinase	ILK	protein	taxon:9606	20210123	Ensembl
UniProtKB	A0A0A0MTH3	ILK	GO:0005925	GO_REF:0000044	IEA	UniProtKB-SubCell:SL-0118	C	Integrin-linked	protein	kinase	ILK	protein	taxon:9606	20210123	UniProt
UniProtKB	A0A0A0MTH3	ILK	GO:0005925	GO_REF:0000052	IDA	C	Integrin-linked	protein	kinase	ILK	protein	taxon:9606	20201119	HPA
UniProtKB	A0A0C4DGN6	GIT1	GO:0005925	GO_REF:0000052	IDA	C	ARF	GTPase-activating	protein	GIT1	GIT1	protein	taxon:9606	20131205	HPA
UniProtKB	A0A0J9YXC7	LIMS4	GO:0005925	GO_REF:0000044	IEA	UniProtKB-SubCell:SL-0118	C	LIM	and	senescent	cell	antigen-like-containing	domain	protein	LIMS4
UniProtKB	A0A0J9YXC7	LIMS4	GO:0005925	GO_REF:0000104	IEA	UniRule:UR000380773	C	LIM	and	senescent	cell	antigen-like-containing	domain	protein	LIMS4
UniProtKB	A0A0S2Z536	ARHGAP26	GO:0005925	GO_REF:0000044	IEA	UniProtKB-SubCell:SL-0118	C	Rho	GTPase-activating	protein	26	ARHGAP26	protein	taxon:9606	20210123	UniProt
UniProtKB	A0A0U1RRM6	ENAH	GO:0005925	GO_REF:0000052	IDA	C	WH1	domain-containing	protein	ENAH	protein	taxon:9606	20111111	HPA
UniProtKB	A0A0U1RRM8	FERMT2	GO:0005925	GO_REF:0000052	IDA	C	PH	domain-containing	protein	FERMT2	protein	taxon:9606	20161204	HPA
UniProtKB	A0A0U5J7Q1	TNLG7A	GO:0005925	GO_REF:0000052	IDA	C	TNF_2	domain-containing	protein	TNLG7A	protein	taxon:9606	20201119	HPA
UniProtKB	A0A140VJQ8	PXN	GO:0005925	GO_REF:0000044	IEA	UniProtKB-SubCell:SL-0118	C	Paxillin	PXN
UniProtKB	A0A140VJQ8	PXN	GO:0005925	GO_REF:0000052	IDA	C	Paxillin	PXN
UniProtKB	A0A1B0GTR9	JAK2	GO:0005925	GO_REF:0000052	IDA	C	Tyrosine-protein	kinase	JAK2	protein	taxon:9606	20161204	HPA
UniProtKB	A0A1B0GTU4	PXN	GO:0005925	GO_REF:0000044	IEA	UniProtKB-SubCell:SL-0118	C	Paxillin	PXN	protein	taxon:9606	20210123	UniProt
UniProtKB	A0A1B0GTU4	PXN	GO:0005925	GO_REF:0000052	IDA	C	Paxillin	PXN	protein	taxon:9606	20161204	HPA
UniProtKB	A0A1B0GU60	PXN	GO:0005925	GO_REF:0000044	IEA	UniProtKB-SubCell:SL-0118	C	Paxillin	PXN	protein	taxon:9606	20210123	UniProt
UniProtKB	A0A1B0GV30	PXN	GO:0005925	GO_REF:0000044	IEA	UniProtKB-SubCell:SL-0118	C	Paxillin	PXN	protein	taxon:9606	20210123	UniProt
UniProtKB	A0A1S5UZ07	TLN1	GO:0005925	GO_REF:0000002	IEA	InterPro:IPR015224	C	Talin-1	TLN1	protein	taxon:9606	20210116	InterPro
UniProtKB	A0A1S5UZ07	TLN1	GO:0005925	GO_REF:0000044	IEA	UniProtKB-SubCell:SL-0118	C	Talin-1	TLN1	protein	taxon:9606	20210123	UniProt
UniProtKB	A0A1U9X797	ATAT1	GO:0005925	GO_REF:0000044	IEA	UniProtKB-SubCell:SL-0118	C	Alpha-tubulin	N-acetyltransferase	1	ATAT1
UniProtKB	A0A1U9XBC1	A0A1U9XBC1	GO:0005925	GO_REF:0000052	IDA	C	Mediator	of	DNA	damage	checkpoint	protein	1	protein	taxon:9606	20161204	HPA
UniProtKB	A0A2R8Y4T1	TNS1	GO:0005925	GO_REF:0000107	IEA	UniProtKB:E9Q0S6|ensembl:ENSMUSP00000127715	C	Tensin-1	TNS1	protein	taxon:9606	20210123	Ensembl
UniProtKB	A0A2R8Y4T1	TNS1	GO:0005925	GO_REF:0000044	IEA	UniProtKB-SubCell:SL-0118	C	Tensin-1	TNS1	protein	taxon:9606	20210123	UniProt
UniProtKB	A0A2R8YGB3	ARHGAP26	GO:0005925	GO_REF:0000044	IEA	UniProtKB-SubCell:SL-0118	C	Rho	GTPase-activating	protein	26	ARHGAP26	protein	taxon:9606	20210123	UniProt
UniProtKB	A0A2X0SSF1	ARHGAP26	GO:0005925	GO_REF:0000044	IEA	UniProtKB-SubCell:SL-0118	C	Rho	GTPase-activating	protein	26	ARHGAP26	protein	taxon:9606	20210123	UniProt
UniProtKB	A0A2X0SYX6	DLC1	GO:0005925	GO_REF:0000044	IEA	UniProtKB-SubCell:SL-0118	C	Rho	GTPase-activating	protein	7	DLC1	protein	taxon:9606	20210123	UniProt
UniProtKB	A0A2Z4HJF2	A0A2Z4HJF2	GO:0005925	GO_REF:0000044	IEA	UniProtKB-SubCell:SL-0118	C	SH2	domain-containing	protein	protein	taxon:9606	20210123	UniProt
UniProtKB	A0A384MEF1	A0A384MEF1	GO:0005925	GO_REF:0000107	IEA	UniProtKB:P13020|ensembl:ENSMUSP00000028239	C	Actin-depolymerizing	factor	protein	taxon:9606	20210123	Ensembl
UniProtKB	A0A384MTS3	A0A384MTS3	GO:0005925	GO_REF:0000107	IEA	UniProtKB:Q9QZK2|ensembl:ENSMUSP00000029766	C	Epididymis	secretory	sperm	binding	protein	protein	taxon:9606	20210123	Ensembl
UniProtKB	A0A384MTV1	A0A384MTV1	GO:0005925	GO_REF:0000044	IEA	UniProtKB-SubCell:SL-0118	C	Rho	GTPase-activating	protein	7	protein	taxon:9606	20210123	UniProt
UniProtKB	A0A3B3ITL8	SORBS2	GO:0005925	GO_REF:0000044	IEA	UniProtKB-SubCell:SL-0118	C	Sorbin	and	SH3	domain-containing	protein	2	SORBS2	protein	taxon:9606	20210123	UniProt
UniProtKB	A0A494C067	TNS1	GO:0005925	GO_REF:0000044	IEA	UniProtKB-SubCell:SL-0118	C	Tensin-1	TNS1	protein	taxon:9606	20210123	UniProt
UniProtKB	A1L0S7	TNS1	GO:0005925	GO_REF:0000044	IEA	UniProtKB-SubCell:SL-0118	C	TNS1	protein	TNS1	protein	taxon:9606	20210123	UniProt
UniProtKB	A4D0U5	TES	GO:0005925	GO_REF:0000044	IEA	UniProtKB-SubCell:SL-0118	C	Testin	TES
UniProtKB	A4D0U5	TES	GO:0005925	GO_REF:0000052	IDA	C	Testin	TES
UniProtKB	A4UGR9	XIRP2	colocalizes_with	GO:0005925	PMID:15454575	IMP	C	Xin	actin-binding	repeat-containing	protein	2	XIRP2
UniProtKB	A7E2A6	TENC1	GO:0005925	GO_REF:0000044	IEA	UniProtKB-SubCell:SL-0118	C	Tensin	like	C1	domain	containing	phosphatase	(Tensin	2)	TENC1	protein	taxon:9606	20210123	UniProt
UniProtKB	A8K119	A8K119	GO:0005925	GO_REF:0000044	IEA	UniProtKB-SubCell:SL-0118	C	Rho	GTPase-activating	protein	7	protein	taxon:9606	20210123	UniProt
UniProtKB	A8K2N5	A8K2N5	GO:0005925	GO_REF:0000044	IEA	UniProtKB-SubCell:SL-0118	C	Integrin	beta	protein	taxon:9606	20210123	UniProt
UniProtKB	A8K6L7	A8K6L7	GO:0005925	GO_REF:0000044	IEA	UniProtKB-SubCell:SL-0118	C	Rho	GTPase-activating	protein	7	protein	taxon:9606	20210123	UniProt
UniProtKB	B2R7Y7	B2R7Y7	GO:0005925	GO_REF:0000044	IEA	UniProtKB-SubCell:SL-0118	C	Transporter	protein	taxon:9606	20210123	UniProt
UniProtKB	B2RDR4	B2RDR4	GO:0005925	GO_REF:0000044	IEA	UniProtKB-SubCell:SL-0118	C	Testin	protein	taxon:9606	20210123	UniProt
UniProtKB	B2RU35	TNS1	GO:0005925	GO_REF:0000044	IEA	UniProtKB-SubCell:SL-0118	C	Tensin	1	TNS1
UniProtKB	B3KNZ3	B3KNZ3	GO:0005925	GO_REF:0000044	IEA	UniProtKB-SubCell:SL-0118	C	LIM	and	senescent	cell	antigen-like-containing	domain	protein	protein	taxon:9606	20210123	UniProt
UniProtKB	B3KNZ3	B3KNZ3	GO:0005925	GO_REF:0000104	IEA	UniRule:UR000380773	C	LIM	and	senescent	cell	antigen-like-containing	domain	protein	protein	taxon:9606	20210123	UniProt
UniProtKB	B3KPU4	B3KPU4	GO:0005925	GO_REF:0000044	IEA	UniProtKB-SubCell:SL-0118	C	cDNA	FLJ32196	fis
UniProtKB	B3KVL0	B3KVL0	GO:0005925	GO_REF:0000044	IEA	UniProtKB-SubCell:SL-0118	C	Paxillin	protein	taxon:9606	20210123	UniProt
UniProtKB	B4DH13	B4DH13	GO:0005925	GO_REF:0000002	IEA	InterPro:IPR005189|InterPro:IPR036137	C	Protein	kinase	domain-containing	protein	protein	taxon:9606	20210116	InterPro
UniProtKB	B4DNT9	B4DNT9	GO:0005925	GO_REF:0000044	IEA	UniProtKB-SubCell:SL-0118	C	cDNA	FLJ57756
UniProtKB	B4DRP2	B4DRP2	GO:0005925	GO_REF:0000002	IEA	InterPro:IPR028775	C	cDNA	FLJ53171
UniProtKB	B4DRY6	B4DRY6	GO:0005925	GO_REF:0000044	IEA	UniProtKB-SubCell:SL-0118	C	Paxillin	protein	taxon:9606	20210123	UniProt
UniProtKB	B4DRY6	B4DRY6	GO:0005925	GO_REF:0000104	IEA	UniRule:UR001253775	C	Paxillin	protein	taxon:9606	20210123	UniProt
UniProtKB	B4DWJ1	PTK2	GO:0005925	GO_REF:0000002	IEA	InterPro:IPR005189|InterPro:IPR036137	C	Focal_AT	domain-containing	protein	PTK2	protein	taxon:9606	20210116	InterPro
UniProtKB	B4DZG1	MTF2	GO:0005925	GO_REF:0000052	IDA	C	PHD-type	domain-containing	protein	MTF2
UniProtKB	B4E2B8	B4E2B8	GO:0005925	GO_REF:0000044	IEA	UniProtKB-SubCell:SL-0118	C	Integrin	beta	protein	taxon:9606	20210123	UniProt
UniProtKB	B7Z3D7	B7Z3D7	GO:0005925	GO_REF:0000044	IEA	UniProtKB-SubCell:SL-0118	C	SoHo	domain-containing	protein	protein	taxon:9606	20210123	UniProt
UniProtKB	B7Z4Q7	ATAT1	GO:0005925	GO_REF:0000044	IEA	UniProtKB-SubCell:SL-0118	C	Alpha-tubulin	N-acetyltransferase	1	ATAT1
UniProtKB	B7Z5C8	ATAT1	GO:0005925	GO_REF:0000044	IEA	UniProtKB-SubCell:SL-0118	C	Alpha-tubulin	N-acetyltransferase	1	ATAT1
UniProtKB	B7Z5P7	LPXN	GO:0005925	GO_REF:0000044	IEA	UniProtKB-SubCell:SL-0118	C	Leupaxin	LPXN	protein	taxon:9606	20210123	UniProt
UniProtKB	B7Z5P7	LPXN	GO:0005925	GO_REF:0000104	IEA	UniRule:UR001253775	C	Leupaxin	LPXN	protein	taxon:9606	20210123	UniProt
UniProtKB	B7Z997	B7Z997	GO:0005925	GO_REF:0000044	IEA	UniProtKB-SubCell:SL-0118	C	cDNA	FLJ54581
UniProtKB	C9IZ41	ZYX	GO:0005925	GO_REF:0000052	IDA	C	Zyxin	ZYX	protein	taxon:9606	20201119	HPA
UniProtKB	C9JRJ5	LIMD1	GO:0005925	GO_REF:0000052	IDA	C	LIM	domain-containing	protein	1	LIMD1	protein	taxon:9606	20151016	HPA
UniProtKB	C9JUT4	LPP	GO:0005925	GO_REF:0000052	IDA	C	LIM	domain	containing	preferred	translocation	partner	in	lipoma
UniProtKB	C9JXK9	LPP	GO:0005925	GO_REF:0000052	IDA	C	Lipoma-preferred	partner	LPP	protein	taxon:9606	20100326	HPA
UniProtKB	D6RAI6	FBLIM1	GO:0005925	GO_REF:0000052	IDA	C	Filamin-binding	LIM	protein	1	FBLIM1	protein	taxon:9606	20161204	HPA
UniProtKB	E5RHD8	PTK2	GO:0005925	GO_REF:0000002	IEA	InterPro:IPR005189|InterPro:IPR036137	C	Focal_AT	domain-containing	protein	PTK2	protein	taxon:9606	20210116	InterPro
UniProtKB	E5RI03	PTK2	GO:0005925	GO_REF:0000002	IEA	InterPro:IPR005189|InterPro:IPR036137	C	Focal_AT	domain-containing	protein	PTK2	protein	taxon:9606	20210116	InterPro
UniProtKB	E7EN81	FBLIM1	GO:0005925	GO_REF:0000052	IDA	C	Filamin-binding	LIM	protein	1	FBLIM1	protein	taxon:9606	20161204	HPA
UniProtKB	E7EPI5	FBLIM1	GO:0005925	GO_REF:0000052	IDA	C	Filamin-binding	LIM	protein	1	FBLIM1	protein	taxon:9606	20161204	HPA
UniProtKB	E7EQW5	ITGB1	GO:0005925	GO_REF:0000044	IEA	UniProtKB-SubCell:SL-0118	C	Integrin	beta	ITGB1	protein	taxon:9606	20210123	UniProt
UniProtKB	E7ERH1	TNS1	GO:0005925	GO_REF:0000052	IDA	C	Tensin-1	TNS1	protein	taxon:9606	20131205	HPA
UniProtKB	E7ESA6	PTK2	GO:0005925	GO_REF:0000002	IEA	InterPro:IPR005189|InterPro:IPR036137	C	Non-specific	protein-tyrosine	kinase	PTK2	protein	taxon:9606	20210116	InterPro
UniProtKB	E7ESA6	PTK2	GO:0005925	GO_REF:0000044	IEA	UniProtKB-SubCell:SL-0118	C	Non-specific	protein-tyrosine	kinase	PTK2	protein	taxon:9606	20210123	UniProt
UniProtKB	E7ESA6	PTK2	GO:0005925	GO_REF:0000052	IDA	C	Non-specific	protein-tyrosine	kinase	PTK2	protein	taxon:9606	20100326	HPA
UniProtKB	E7EUI6	ITGB1	GO:0005925	GO_REF:0000044	IEA	UniProtKB-SubCell:SL-0118	C	Fibronectin	receptor	subunit	beta	ITGB1	protein	taxon:9606	20210123	UniProt
UniProtKB	E7EWE8	FBLIM1	GO:0005925	GO_REF:0000052	IDA	C	LIM	zinc-binding	domain-containing	protein	FBLIM1	protein	taxon:9606	20161204	HPA
UniProtKB	E9PC47	LIMK1	GO:0005925	GO_REF:0000107	IEA	UniProtKB:P53668|ensembl:ENSMUSP00000015137	C	LIM	domain	kinase	1	LIMK1	protein	taxon:9606	20210123	Ensembl
UniProtKB	E9PCX8	TNS3	GO:0005925	GO_REF:0000052	IDA	C	Tensin-3	TNS3	protein	taxon:9606	20190905	HPA
UniProtKB	E9PEE8	ITGB6	GO:0005925	GO_REF:0000044	IEA	UniProtKB-SubCell:SL-0118	C	Integrin	beta	ITGB6	protein	taxon:9606	20210123	UniProt
UniProtKB	E9PEI4	PTK2	GO:0005925	GO_REF:0000002	IEA	InterPro:IPR005189|InterPro:IPR036137	C	Protein	kinase	domain-containing	protein	PTK2	protein	taxon:9606	20210116	InterPro
UniProtKB	E9PF55	TNS1	GO:0005925	GO_REF:0000044	IEA	UniProtKB-SubCell:SL-0118	C	Tensin-1	TNS1	protein	taxon:9606	20210123	UniProt
UniProtKB	E9PF55	TNS1	GO:0005925	GO_REF:0000052	IDA	C	Tensin-1	TNS1	protein	taxon:9606	20131205	HPA
UniProtKB	E9PGF5	TNS1	GO:0005925	GO_REF:0000044	IEA	UniProtKB-SubCell:SL-0118	C	Tensin-1	TNS1	protein	taxon:9606	20210123	UniProt
UniProtKB	E9PGF5	TNS1	GO:0005925	GO_REF:0000052	IDA	C	Tensin-1	TNS1	protein	taxon:9606	20131205	HPA
UniProtKB	E9PQP0	USP33	GO:0005925	GO_REF:0000052	IDA	C	Ubiquitin	carboxyl-terminal	hydrolase	33	USP33	protein	taxon:9606	20151016	HPA
UniProtKB	E9PS97	PARVA	GO:0005925	GO_REF:0000096	ISO	RGD:1352322	C	Calponin-homology	(CH)	domain-containing	protein	PARVA	protein	taxon:9606	20190321	RGD
UniProtKB	E9PS97	PARVA	GO:0005925	GO_REF:0000052	IDA	C	Calponin-homology	(CH)	domain-containing	protein	PARVA	protein	taxon:9606	20101115	HPA
UniProtKB	F5GYG5	REXO2	GO:0005925	GO_REF:0000052	IDA	C	Exonuclease	domain-containing	protein	REXO2	protein	taxon:9606	20131205	HPA
UniProtKB	F5GZ78	PXN	GO:0005925	GO_REF:0000044	IEA	UniProtKB-SubCell:SL-0118	C	Paxillin	PXN	protein	taxon:9606	20210123	UniProt
UniProtKB	F5GZ78	PXN	GO:0005925	GO_REF:0000052	IDA	C	Paxillin	PXN	protein	taxon:9606	20161204	HPA
UniProtKB	F5H836	PXN	GO:0005925	GO_REF:0000044	IEA	UniProtKB-SubCell:SL-0118	C	Paxillin	PXN	protein	taxon:9606	20210123	UniProt
UniProtKB	F5H836	PXN	GO:0005925	GO_REF:0000052	IDA	C	Paxillin	PXN	protein	taxon:9606	20161204	HPA
UniProtKB	F8VQE1	LIMA1	GO:0005925	GO_REF:0000052	IDA	C	LIM	zinc-binding	domain-containing	protein	LIMA1	protein	taxon:9606	20131205	HPA
UniProtKB	F8VS07	LIMA1	GO:0005925	GO_REF:0000052	IDA	C	LIM	zinc-binding	domain-containing	protein	LIMA1	protein	taxon:9606	20131205	HPA
UniProtKB	F8VV64	TNS2	GO:0005925	GO_REF:0000044	IEA	UniProtKB-SubCell:SL-0118	C	Tensin-2	TNS2	protein	taxon:9606	20210123	UniProt
UniProtKB	F8W0G0	PXN	GO:0005925	GO_REF:0000044	IEA	UniProtKB-SubCell:SL-0118	C	Paxillin	PXN	protein	taxon:9606	20210123	UniProt
UniProtKB	F8W0K8	PXN	GO:0005925	GO_REF:0000044	IEA	UniProtKB-SubCell:SL-0118	C	Paxillin	PXN	protein	taxon:9606	20210123	UniProt
UniProtKB	F8W1E0	PXN	GO:0005925	GO_REF:0000044	IEA	UniProtKB-SubCell:SL-0118	C	Paxillin	PXN	protein	taxon:9606	20210123	UniProt
UniProtKB	F8WCE5	LMLN	GO:0005925	GO_REF:0000052	IDA	C	Leishmanolysin-like	peptidase	LMLN	protein	taxon:9606	20111111	HPA
UniProtKB	G3V3J0	FERMT2	GO:0005925	GO_REF:0000052	IDA	C	Fermitin	family	homolog	2	FERMT2	protein	taxon:9606	20201119	HPA
UniProtKB	H0Y2Y8	ZYX	GO:0005925	GO_REF:0000052	IDA	C	Zyxin	ZYX	protein	taxon:9606	20101115	HPA
UniProtKB	H0Y4P9	ARHGAP26	GO:0005925	GO_REF:0000044	IEA	UniProtKB-SubCell:SL-0118	C	Rho	GTPase-activating	protein	26	ARHGAP26	protein	taxon:9606	20210123	UniProt
UniProtKB	H0Y4U1	TNS1	GO:0005925	GO_REF:0000044	IEA	UniProtKB-SubCell:SL-0118	C	SH2	domain-containing	protein	TNS1	protein	taxon:9606	20210123	UniProt
UniProtKB	H0Y4U1	TNS1	GO:0005925	GO_REF:0000052	IDA	C	SH2	domain-containing	protein	TNS1	protein	taxon:9606	20141106	HPA
UniProtKB	H0Y592	LIMS2	GO:0005925	GO_REF:0000052	IDA	C	LIM	and	senescent	cell	antigen-like-containing	domain	protein	2	LIMS2	protein	taxon:9606	20161204	HPA
UniProtKB	H0Y835	ARHGAP26	GO:0005925	GO_REF:0000044	IEA	UniProtKB-SubCell:SL-0118	C	Rho	GTPase-activating	protein	26	ARHGAP26	protein	taxon:9606	20210123	UniProt
UniProtKB	H0YB16	PTK2	GO:0005925	GO_REF:0000002	IEA	InterPro:IPR005189|InterPro:IPR036137	C	Protein	kinase	domain-containing	protein	PTK2	protein	taxon:9606	20210116	InterPro
UniProtKB	H0YB16	PTK2	GO:0005925	GO_REF:0000052	IDA	C	Protein	kinase	domain-containing	protein	PTK2	protein	taxon:9606	20190905	HPA
UniProtKB	H0YBP1	PTK2	GO:0005925	GO_REF:0000002	IEA	InterPro:IPR005189|InterPro:IPR036137	C	Non-specific	protein-tyrosine	kinase	PTK2	protein	taxon:9606	20210116	InterPro
UniProtKB	H0YBP1	PTK2	GO:0005925	GO_REF:0000044	IEA	UniProtKB-SubCell:SL-0118	C	Non-specific	protein-tyrosine	kinase	PTK2	protein	taxon:9606	20210123	UniProt
UniProtKB	H0YBP1	PTK2	GO:0005925	GO_REF:0000052	IDA	C	Non-specific	protein-tyrosine	kinase	PTK2	protein	taxon:9606	20100326	HPA
UniProtKB	H0YBZ1	PTK2	GO:0005925	GO_REF:0000002	IEA	InterPro:IPR005189|InterPro:IPR036137	C	Protein	kinase	domain-containing	protein	PTK2	protein	taxon:9606	20210116	InterPro
UniProtKB	H0YE36	ASAP3	GO:0005925	GO_REF:0000002	IEA	InterPro:IPR028775	C	Arf-GAP	domain-containing	protein	ASAP3	protein	taxon:9606	20210116	InterPro
UniProtKB	H0YEB0	ASAP3	GO:0005925	GO_REF:0000002	IEA	InterPro:IPR028775	C	Arf-GAP	with	SH3	domain
UniProtKB	H0YER8	ASAP3	GO:0005925	GO_REF:0000002	IEA	InterPro:IPR028775	C	Arf-GAP	with	SH3	domain
UniProtKB	H0YG54	REXO2	GO:0005925	GO_REF:0000052	IDA	C	Exonuclease	domain-containing	protein	REXO2	protein	taxon:9606	20131205	HPA
UniProtKB	H0YGR4	REXO2	GO:0005925	GO_REF:0000052	IDA	C	Exonuclease	domain-containing	protein	REXO2	protein	taxon:9606	20131205	HPA
UniProtKB	H0YJ34	FERMT2	GO:0005925	GO_REF:0000052	IDA	C	PH	domain-containing	protein	FERMT2	protein	taxon:9606	20161204	HPA
UniProtKB	H0YLH9	IL16	GO:0005925	GO_REF:0000052	IDA	C	Pro-interleukin-16	IL16	protein	taxon:9606	20201119	HPA
UniProtKB	H3BM21	H3BM21	GO:0005925	PMID:21873635	IBA	FB:FBgn0004657|MGI:MGI:96614|PANTHER:PTN000801545|RGD:2927|UniProtKB:P05106|UniProtKB:P07228|UniProtKB:P18564|WB:WBGene00003930	C	Integrin	beta	protein	taxon:9606	20200807	GO_Central
UniProtKB	H3BNP7	CYBA	GO:0005925	GO_REF:0000107	IEA	UniProtKB:Q62737|ensembl:ENSRNOP00000017564	C	Cytochrome	b(558)	alpha	chain	CYBA	protein	taxon:9606	20210123	Ensembl
UniProtKB	H7BXR3	SORBS2	GO:0005925	GO_REF:0000044	IEA	UniProtKB-SubCell:SL-0118	C	Sorbin	and	SH3	domain-containing	protein	2	SORBS2	protein	taxon:9606	20210123	UniProt
UniProtKB	H7BZG1	ITGAV	GO:0005925	GO_REF:0000052	IDA	C	Integrin	alpha-V	ITGAV	protein	taxon:9606	20101115	HPA
UniProtKB	H7BZK1	SORBS2	GO:0005925	GO_REF:0000044	IEA	UniProtKB-SubCell:SL-0118	C	SoHo	domain-containing	protein	SORBS2	protein	taxon:9606	20210123	UniProt
UniProtKB	H7BZX1	SORBS2	GO:0005925	GO_REF:0000044	IEA	UniProtKB-SubCell:SL-0118	C	SoHo	domain-containing	protein	SORBS2	protein	taxon:9606	20210123	UniProt
UniProtKB	H7C1R7	SORBS2	GO:0005925	GO_REF:0000044	IEA	UniProtKB-SubCell:SL-0118	C	SH3	domain-containing	protein	SORBS2	protein	taxon:9606	20210123	UniProt
UniProtKB	I6L996	PTK2	GO:0005925	GO_REF:0000002	IEA	InterPro:IPR005189|InterPro:IPR036137	C	Protein	kinase	domain-containing	protein	PTK2	protein	taxon:9606	20210116	InterPro
UniProtKB	J3KPR9	SLC6A4	GO:0005925	GO_REF:0000044	IEA	UniProtKB-SubCell:SL-0118	C	Transporter	SLC6A4	protein	taxon:9606	20210123	UniProt
UniProtKB	J3KQ26	ARMC5	GO:0005925	GO_REF:0000052	IDA	C	BTB	domain-containing	protein	ARMC5	protein	taxon:9606	20151016	HPA
UniProtKB	J3QL89	GIT1	GO:0005925	GO_REF:0000052	IDA	C	GIT1_C	domain-containing	protein	GIT1	protein	taxon:9606	20131205	HPA
UniProtKB	J3QRU8	GIT1	GO:0005925	GO_REF:0000052	IDA	C	ARF	GTPase-activating	protein	GIT1	GIT1	protein	taxon:9606	20131205	HPA
UniProtKB	K4DIA5	IRF2	GO:0005925	GO_REF:0000052	IDA	C	IRF	tryptophan	pentad	repeat	domain-containing	protein	IRF2	protein	taxon:9606	20101115	HPA
UniProtKB	K7EMK7	TLE2	GO:0005925	GO_REF:0000052	IDA	C	Transducin-like	enhancer	protein	2	TLE2	protein	taxon:9606	20151016	HPA
UniProtKB	L7RXH0	ITGAV	GO:0005925	GO_REF:0000052	IDA	C	Integrin_alpha2	domain-containing	protein	ITGAV	protein	taxon:9606	20101115	HPA
UniProtKB	O00151	PDLIM1	GO:0005925	PMID:21423176	HDA	C	PDZ	and	LIM	domain	protein	1	PDLIM1
UniProtKB	O00161	SNAP23	GO:0005925	PMID:21423176	HDA	C	Synaptosomal-associated	protein	23	SNAP23	protein	taxon:9606	20140715	UniProt	part_of(CL:0000057)
UniProtKB	O00560	SDCBP	GO:0005925	GO_REF:0000044	IEA	UniProtKB-SubCell:SL-0118	C	Syntenin-1	SDCBP
UniProtKB	O14514	ADGRB1	GO:0005925	GO_REF:0000107	IEA	UniProtKB:Q3UHD1|ensembl:ENSMUSP00000046097	C	Adhesion	G	protein-coupled	receptor	B1	ADGRB1
UniProtKB	O14514	ADGRB1	GO:0005925	GO_REF:0000044	IEA	UniProtKB-SubCell:SL-0118	C	Adhesion	G	protein-coupled	receptor	B1	ADGRB1
UniProtKB	O14514	ADGRB1	GO:0005925	GO_REF:0000024	ISS	UniProtKB:Q3UHD1	C	Adhesion	G	protein-coupled	receptor	B1	ADGRB1
UniProtKB	O14662	STX16	GO:0005925	PMID:21423176	HDA	C	Syntaxin-16	STX16	protein	taxon:9606	20140715	UniProt	part_of(CL:0000057)
UniProtKB	O14672	ADAM10	GO:0005925	PMID:21423176	HDA	C	Disintegrin	and	metalloproteinase	domain-containing	protein	10	ADAM10
UniProtKB	O14713	ITGB1BP1	NOT	GO:0005925	PMID:11919189	IDA	C	Integrin	beta-1-binding	protein	1	ITGB1BP1
UniProtKB	O14713	ITGB1BP1	NOT	GO:0005925	PMID:12473654	IDA	C	Integrin	beta-1-binding	protein	1	ITGB1BP1
UniProtKB	O14786	NRP1	GO:0005925	PMID:24863063	IDA	C	Neuropilin-1	NRP1
UniProtKB	O14786	NRP1	GO:0005925	PMID:21423176	HDA	C	Neuropilin-1	NRP1
UniProtKB	O14817	TSPAN4	GO:0005925	PMID:21423176	HDA	C	Tetraspanin-4	TSPAN4
UniProtKB	O14901	KLF11	GO:0005925	GO_REF:0000052	IDA	C	Krueppel-like	factor	11	KLF11
UniProtKB	O14936	CASK	GO:0005925	PMID:21423176	HDA	C	Peripheral	plasma	membrane	protein	CASK	CASK
UniProtKB	O14974	PPP1R12A	GO:0005925	PMID:21423176	HDA	C	Protein	phosphatase	1	regulatory	subunit	12A	PPP1R12A
UniProtKB	O14976	GAK	GO:0005925	GO_REF:0000044	IEA	UniProtKB-SubCell:SL-0118	C	Cyclin-G-associated	kinase	GAK	protein	taxon:9606	20210123	UniProt
UniProtKB	O15143	ARPC1B	GO:0005925	PMID:21423176	HDA	C	Actin-related	protein	2021-02-03	complex	subunit	1B	ARPC1B
UniProtKB	O15144	ARPC2	GO:0005925	GO_REF:0000107	IEA	UniProtKB:Q9CVB6|ensembl:ENSMUSP00000109451	C	Actin-related	protein	2021-02-03	complex	subunit	2	ARPC2
UniProtKB	O15144	ARPC2	GO:0005925	PMID:21423176	HDA	C	Actin-related	protein	2021-02-03	complex	subunit	2	ARPC2
UniProtKB	O15145	ARPC3	GO:0005925	PMID:21423176	HDA	C	Actin-related	protein	2021-02-03	complex	subunit	3	ARPC3
UniProtKB	O15231	ZNF185	GO:0005925	GO_REF:0000044	IEA	UniProtKB-SubCell:SL-0118	C	Zinc	finger	protein	185	ZNF185	protein	taxon:9606	20210123	UniProt
UniProtKB	O15296	ALOX15B	GO:0005925	PMID:12704195	IDA	C	Polyunsaturated	fatty	acid	lipoxygenase	ALOX15B	ALOX15B	protein	taxon:9606	20200303	UniProt
UniProtKB	O15296	ALOX15B	GO:0005925	GO_REF:0000044	IEA	UniProtKB-SubCell:SL-0118	C	Polyunsaturated	fatty	acid	lipoxygenase	ALOX15B	ALOX15B	protein	taxon:9606	20210123	UniProt
UniProtKB	O15484	CAPN5	GO:0005925	PMID:21423176	HDA	C	Calpain-5	CAPN5
UniProtKB	O15511	ARPC5	GO:0005925	PMID:21423176	HDA	C	Actin-related	protein	2021-02-03	complex	subunit	5	ARPC5
UniProtKB	O15530	PDPK1	GO:0005925	GO_REF:0000044	IEA	UniProtKB-SubCell:SL-0118	C	3-phosphoinositide-dependent	protein	kinase	1	PDPK1
UniProtKB	O43155	FLRT2	colocalizes_with	GO:0005925	GO_REF:0000024	ISS	UniProtKB:Q8BLU0	C	Leucine-rich	repeat	transmembrane	protein	FLRT2	FLRT2
UniProtKB	O43155	FLRT2	GO:0005925	GO_REF:0000107	IEA	UniProtKB:Q8BLU0|ensembl:ENSMUSP00000062171	C	Leucine-rich	repeat	transmembrane	protein	FLRT2	FLRT2
UniProtKB	O43155	FLRT2	GO:0005925	GO_REF:0000044	IEA	UniProtKB-SubCell:SL-0118	C	Leucine-rich	repeat	transmembrane	protein	FLRT2	FLRT2
UniProtKB	O43155	FLRT2	GO:0005925	PMID:21423176	HDA	C	Leucine-rich	repeat	transmembrane	protein	FLRT2	FLRT2
UniProtKB	O43281	EFS	GO:0005925	PMID:21873635	IBA	MGI:MGI:108091|PANTHER:PTN002579518|RGD:2406|UniProtKB:P56945	C	Embryonal	Fyn-associated	substrate	EFS
UniProtKB	O43294	TGFB1I1	GO:0005925	PMID:21873635	IBA	FB:FBgn0041789|MGI:MGI:102784|MGI:MGI:108295|MGI:MGI:2147677|PANTHER:PTN001198287|RGD:1305759|UniProtKB:O60711|UniProtKB:P49023|UniProtKB:P49024	C	Transforming	growth	factor	beta-1-induced	transcript	1	protein	TGFB1I1
UniProtKB	O43294	TGFB1I1	GO:0005925	GO_REF:0000107	IEA	UniProtKB:Q62219|ensembl:ENSMUSP00000130964	C	Transforming	growth	factor	beta-1-induced	transcript	1	protein	TGFB1I1
UniProtKB	O43294	TGFB1I1	GO:0005925	GO_REF:0000044	IEA	UniProtKB-SubCell:SL-0118	C	Transforming	growth	factor	beta-1-induced	transcript	1	protein	TGFB1I1
UniProtKB	O43294	TGFB1I1	GO:0005925	PMID:21423176	HDA	C	Transforming	growth	factor	beta-1-induced	transcript	1	protein	TGFB1I1
UniProtKB	O43491	EPB41L2	GO:0005925	PMID:21423176	HDA	C	Band	4.1-like	protein	2	EPB41L2	protein	taxon:9606	20140715	UniProt	part_of(CL:0000057)
UniProtKB	O43707	ACTN4	GO:0005925	PMID:21423176	HDA	C	Alpha-actinin-4	ACTN4	protein	taxon:9606	20140715	UniProt	part_of(CL:0000057)
UniProtKB	O60331	PIP5K1C	GO:0005925	GO_REF:0000044	IEA	UniProtKB-SubCell:SL-0118	C	Phosphatidylinositol	4-phosphate	5-kinase	type-1	gamma	PIP5K1C
UniProtKB	O60331	PIP5K1C	GO:0005925	PMID:19889969	TAS	C	Phosphatidylinositol	4-phosphate	5-kinase	type-1	gamma	PIP5K1C
UniProtKB	O60500	NPHS1	GO:0005925	GO_REF:0000107	IEA	UniProtKB:Q9QZS7|ensembl:ENSMUSP00000006825	C	Nephrin	NPHS1
UniProtKB	O60504	SORBS3	GO:0005925	GO_REF:0000107	IEA	UniProtKB:Q9R1Z8|ensembl:ENSMUSP00000022682	C	Vinexin	SORBS3
UniProtKB	O60504	SORBS3	colocalizes_with	GO:0005925	PMID:9885244	IDA	C	Vinexin	SORBS3
UniProtKB	O60504	SORBS3	GO:0005925	PMID:21423176	HDA	C	Vinexin	SORBS3
UniProtKB	O60674	JAK2	GO:0005925	GO_REF:0000052	IDA	C	Tyrosine-protein	kinase	JAK2	JAK2	protein	taxon:9606	20161204	HPA
UniProtKB	O60711	LPXN	GO:0005925	PMID:21873635	IBA	FB:FBgn0041789|MGI:MGI:102784|MGI:MGI:108295|MGI:MGI:2147677|PANTHER:PTN001198287|RGD:1305759|UniProtKB:O60711|UniProtKB:P49023|UniProtKB:P49024	C	Leupaxin	LPXN
UniProtKB	O60711	LPXN	GO:0005925	PMID:20543562	IDA	C	Leupaxin	LPXN
UniProtKB	O60711	LPXN	GO:0005925	PMID:18451096	IDA	C	Leupaxin	LPXN
UniProtKB	O60711	LPXN	GO:0005925	PMID:18497331	IDA	C	Leupaxin	LPXN
UniProtKB	O60711	LPXN	GO:0005925	GO_REF:0000107	IEA	UniProtKB:Q99N69|ensembl:ENSMUSP00000025601	C	Leupaxin	LPXN
UniProtKB	O60711	LPXN	GO:0005925	GO_REF:0000044	IEA	UniProtKB-SubCell:SL-0118	C	Leupaxin	LPXN
UniProtKB	O60711	LPXN	GO:0005925	GO_REF:0000052	IDA	C	Leupaxin	LPXN
UniProtKB	O75122	CLASP2	colocalizes_with	GO:0005925	PMID:24859005	IDA	C	CLIP-associating	protein	2	CLASP2
UniProtKB	O75131	CPNE3	GO:0005925	PMID:20010870	IDA	C	Copine-3	CPNE3
UniProtKB	O75131	CPNE3	GO:0005925	GO_REF:0000044	IEA	UniProtKB-SubCell:SL-0118	C	Copine-3	CPNE3
UniProtKB	O75366	AVIL	GO:0005925	PMID:29058690	IDA	C	Advillin	AVIL	protein	taxon:9606	20200120	UniProt
UniProtKB	O75366	AVIL	GO:0005925	GO_REF:0000044	IEA	UniProtKB-SubCell:SL-0118	C	Advillin	AVIL	protein	taxon:9606	20210123	UniProt
UniProtKB	O75369	FLNB	GO:0005925	PMID:21423176	HDA	C	Filamin-B	FLNB
UniProtKB	O75815	BCAR3	GO:0005925	GO_REF:0000107	IEA	UniProtKB:Q9QZK2|ensembl:ENSMUSP00000029766	C	Breast	cancer	anti-estrogen	resistance	protein	3	BCAR3
UniProtKB	O75815	BCAR3	GO:0005925	GO_REF:0000044	IEA	UniProtKB-SubCell:SL-0118	C	Breast	cancer	anti-estrogen	resistance	protein	3	BCAR3
UniProtKB	O75815	BCAR3	GO:0005925	GO_REF:0000024	ISS	UniProtKB:Q9QZK2	C	Breast	cancer	anti-estrogen	resistance	protein	3	BCAR3
UniProtKB	O75954	TSPAN9	GO:0005925	PMID:21423176	HDA	C	Tetraspanin-9	TSPAN9
UniProtKB	O75955	FLOT1	GO:0005925	PMID:21423176	HDA	C	Flotillin-1	FLOT1	protein	taxon:9606	20140715	UniProt	part_of(CL:0000057)
UniProtKB	O94856	NFASC	GO:0005925	PMID:21423176	HDA	C	Neurofascin	NFASC
UniProtKB	O94875	SORBS2	GO:0005925	GO_REF:0000044	IEA	UniProtKB-SubCell:SL-0118	C	Sorbin	and	SH3	domain-containing	protein	2	SORBS2
UniProtKB	O94941	UBOX5	GO:0005925	GO_REF:0000052	IDA	C	RING	finger	protein	37	UBOX5
UniProtKB	O95297	MPZL1	GO:0005925	PMID:21423176	HDA	C	Myelin	protein	zero-like	protein	1	MPZL1
UniProtKB	O95425	SVIL	GO:0005925	PMID:21423176	HDA	C	Supervillin	SVIL	protein	taxon:9606	20140715	UniProt	part_of(CL:0000057)
UniProtKB	O95819	MAP4K4	GO:0005925	PMID:25490267	IDA	C	Mitogen-activated	protein	kinase	kinase	kinase	kinase	4	MAP4K4
UniProtKB	O95965	ITGBL1	GO:0005925	PMID:21873635	IBA	FB:FBgn0004657|MGI:MGI:96614|PANTHER:PTN000801545|RGD:2927|UniProtKB:P05106|UniProtKB:P07228|UniProtKB:P18564|WB:WBGene00003930	C	Integrin	beta-like	protein	1	ITGBL1
UniProtKB	O95990	FAM107A	GO:0005925	PMID:20543869	IDA	C	Actin-associated	protein	FAM107A	FAM107A
UniProtKB	O95990	FAM107A	GO:0005925	GO_REF:0000044	IEA	UniProtKB-SubCell:SL-0118	C	Actin-associated	protein	FAM107A	FAM107A
UniProtKB	O96013	PAK4	GO:0005925	PMID:21423176	HDA	C	Serine/threonine-protein	kinase	PAK	4	PAK4
UniProtKB	P00533	EGFR	GO:0005925	PMID:21423176	HDA	C	Epidermal	growth	factor	receptor	EGFR
UniProtKB	P00749	PLAU	GO:0005925	PMID:21423176	HDA	C	Urokinase-type	plasminogen	activator	PLAU	protein	taxon:9606	20140715	UniProt	part_of(CL:0000057)
UniProtKB	P01116	KRAS	GO:0005925	PMID:21423176	HDA	C	GTPase	KRas	KRAS
UniProtKB	P04040	CAT	GO:0005925	PMID:21423176	HDA	C	Catalase	CAT	protein	taxon:9606	20140715	UniProt	part_of(CL:0000057)
UniProtKB	P04083	ANXA1	GO:0005925	PMID:21423176	HDA	C	Annexin	A1	ANXA1
UniProtKB	P04216	THY1	GO:0005925	PMID:21423176	HDA	C	Thy-1	membrane	glycoprotein	THY1	protein	taxon:9606	20140715	UniProt	part_of(CL:0000057)
UniProtKB	P04792	HSPB1	GO:0005925	PMID:21423176	HDA	C	Heat	shock	protein	beta-1	HSPB1
UniProtKB	P04920	SLC4A2	GO:0005925	PMID:21423176	HDA	C	Anion	exchange	protein	2	SLC4A2
UniProtKB	P05106	ITGB3	GO:0005925	PMID:21873635	IBA	FB:FBgn0004657|MGI:MGI:96614|PANTHER:PTN000801545|RGD:2927|UniProtKB:P05106|UniProtKB:P07228|UniProtKB:P18564|WB:WBGene00003930	C	Integrin	beta-3	ITGB3
UniProtKB	P05106	ITGB3	GO:0005925	GO_REF:0000044	IEA	UniProtKB-SubCell:SL-0118	C	Integrin	beta-3	ITGB3
UniProtKB	P05106	ITGB3	GO:0005925	PMID:23023225	IDA	C	Integrin	beta-3	ITGB3
UniProtKB	P05106	ITGB3	GO:0005925	PMID:25063885	IDA	C	Integrin	beta-3	ITGB3
UniProtKB	P05106	ITGB3	GO:0005925	PMID:21423176	HDA	C	Integrin	beta-3	ITGB3
UniProtKB	P05107	ITGB2	GO:0005925	PMID:21873635	IBA	FB:FBgn0004657|MGI:MGI:96614|PANTHER:PTN000801545|RGD:2927|UniProtKB:P05106|UniProtKB:P07228|UniProtKB:P18564|WB:WBGene00003930	C	Integrin	beta-2	ITGB2
UniProtKB	P05362	ICAM1	GO:0005925	PMID:21423176	HDA	C	Intercellular	adhesion	molecule	1	ICAM1	protein	taxon:9606	20140715	UniProt	part_of(CL:0000057)
UniProtKB	P05386	RPLP1	GO:0005925	PMID:21423176	HDA	C	60S	acidic	ribosomal	protein	P1	RPLP1
UniProtKB	P05387	RPLP2	GO:0005925	PMID:21423176	HDA	C	60S	acidic	ribosomal	protein	P2	RPLP2
UniProtKB	P05388	RPLP0	GO:0005925	PMID:21423176	HDA	C	60S	acidic	ribosomal	protein	P0	RPLP0	protein	taxon:9606	20140715	UniProt	part_of(CL:0000057)
UniProtKB	P05556	ITGB1	GO:0005925	PMID:21873635	IBA	FB:FBgn0004657|MGI:MGI:96614|PANTHER:PTN000801545|RGD:2927|UniProtKB:P05106|UniProtKB:P07228|UniProtKB:P18564|WB:WBGene00003930	C	Integrin	beta-1	ITGB1
UniProtKB	P05556	ITGB1	GO:0005925	PMID:17158881	IDA	C	Integrin	beta-1	ITGB1
UniProtKB	P05556	ITGB1	GO:0005925	PMID:29162887	IDA	C	Integrin	beta-1	ITGB1
UniProtKB	P05556	ITGB1	GO:0005925	PMID:12417594	IDA	C	Integrin	beta-1	ITGB1
UniProtKB	P05556	ITGB1	colocalizes_with	GO:0005925	PMID:14970227	IDA	C	Integrin	beta-1	ITGB1
UniProtKB	P05556	ITGB1	GO:0005925	GO_REF:0000044	IEA	UniProtKB-SubCell:SL-0118	C	Integrin	beta-1	ITGB1
UniProtKB	P05556	ITGB1	GO:0005925	PMID:23023225	IDA	C	Integrin	beta-1	ITGB1
UniProtKB	P05556	ITGB1	GO:0005925	PMID:21423176	HDA	C	Integrin	beta-1	ITGB1
UniProtKB	P06396	GSN	GO:0005925	GO_REF:0000107	IEA	UniProtKB:P13020|ensembl:ENSMUSP00000028239	C	Gelsolin	GSN	protein	taxon:9606	20210123	Ensembl
UniProtKB	P06396	GSN	GO:0005925	PMID:21423176	HDA	C	Gelsolin	GSN	protein	taxon:9606	20140715	UniProt	part_of(CL:0000057)
UniProtKB	P06748	NPM1	GO:0005925	PMID:21423176	HDA	C	Nucleophosmin	NPM1
UniProtKB	P06756	ITGAV	GO:0005925	PMID:17158881	IDA	C	Integrin	alpha-V	ITGAV
UniProtKB	P06756	ITGAV	GO:0005925	PMID:29162887	IDA	C	Integrin	alpha-V	ITGAV
UniProtKB	P06756	ITGAV	GO:0005925	GO_REF:0000044	IEA	UniProtKB-SubCell:SL-0118	C	Integrin	alpha-V	ITGAV
UniProtKB	P06756	ITGAV	GO:0005925	GO_REF:0000052	IDA	C	Integrin	alpha-V	ITGAV
UniProtKB	P06756	ITGAV	GO:0005925	PMID:25063885	IDA	C	Integrin	alpha-V	ITGAV
UniProtKB	P06756	ITGAV	GO:0005925	PMID:21423176	HDA	C	Integrin	alpha-V	ITGAV
UniProtKB	P07237	P4HB	GO:0005925	PMID:21423176	HDA	C	Protein	disulfide-isomerase	P4HB
UniProtKB	P07332	FES	GO:0005925	PMID:18046454	IDA	C	Tyrosine-protein	kinase	Fes/Fps	FES
UniProtKB	P07332	FES	GO:0005925	GO_REF:0000044	IEA	UniProtKB-SubCell:SL-0118	C	Tyrosine-protein	kinase	Fes/Fps	FES
UniProtKB	P07384	CAPN1	GO:0005925	PMID:21423176	HDA	C	Calpain-1	catalytic	subunit	CAPN1
UniProtKB	P07737	PFN1	GO:0005925	PMID:21423176	HDA	C	Profilin-1	PFN1	protein	taxon:9606	20140715	UniProt	part_of(CL:0000057)
UniProtKB	P07947	YES1	GO:0005925	PMID:21423176	HDA	C	Tyrosine-protein	kinase	Yes	YES1
UniProtKB	P08133	ANXA6	GO:0005925	PMID:21873635	IBA	PANTHER:PTN002574762|UniProtKB:P79134	C	Annexin	A6	ANXA6
UniProtKB	P08133	ANXA6	GO:0005925	PMID:21423176	HDA	C	Annexin	A6	ANXA6
UniProtKB	P08473	MME	GO:0005925	PMID:21423176	HDA	C	Neprilysin	MME
UniProtKB	P08514	ITGA2B	GO:0005925	GO_REF:0000107	IEA	UniProtKB:Q9QUM0|ensembl:ENSMUSP00000099375	C	Integrin	alpha-IIb	ITGA2B
UniProtKB	P08575	PTPRC	GO:0005925	GO_REF:0000107	IEA	UniProtKB:P06800|ensembl:ENSMUSP00000138350	C	Receptor-type	tyrosine-protein	phosphatase	C	PTPRC
UniProtKB	P08575	PTPRC	GO:0005925	GO_REF:0000024	ISS	UniProtKB:P06800	C	Receptor-type	tyrosine-protein	phosphatase	C	PTPRC
UniProtKB	P08631	HCK	GO:0005925	PMID:11904303	IMP	C	Tyrosine-protein	kinase	HCK	HCK	protein	taxon:9606	20111026	UniProt
UniProtKB	P08631	HCK	GO:0005925	GO_REF:0000044	IEA	UniProtKB-SubCell:SL-0118	C	Tyrosine-protein	kinase	HCK	HCK	protein	taxon:9606	20210123	UniProt
UniProtKB	P08648	ITGA5	GO:0005925	PMID:17158881	IDA	C	Integrin	alpha-5	ITGA5
UniProtKB	P08648	ITGA5	GO:0005925	PMID:29162887	IDA	C	Integrin	alpha-5	ITGA5
UniProtKB	P08648	ITGA5	colocalizes_with	GO:0005925	PMID:14970227	IDA	C	Integrin	alpha-5	ITGA5
UniProtKB	P08648	ITGA5	GO:0005925	GO_REF:0000044	IEA	UniProtKB-SubCell:SL-0118	C	Integrin	alpha-5	ITGA5
UniProtKB	P08648	ITGA5	GO:0005925	PMID:21423176	HDA	C	Integrin	alpha-5	ITGA5
UniProtKB	P08670	VIM	GO:0005925	PMID:21423176	HDA	C	Vimentin	VIM	protein	taxon:9606	20140715	UniProt	part_of(CL:0000057)
UniProtKB	P08708	RPS17	GO:0005925	PMID:21423176	HDA	C	40S	ribosomal	protein	S17	RPS17
UniProtKB	P08758	ANXA5	GO:0005925	PMID:21423176	HDA	C	Annexin	A5	ANXA5
UniProtKB	P09619	PDGFRB	GO:0005925	PMID:21423176	HDA	C	Platelet-derived	growth	factor	receptor	beta	PDGFRB
UniProtKB	P0DMV8	HSPA1A	GO:0005925	PMID:21423176	HDA	C	Heat	shock	70	kDa	protein	1A	HSPA1A
UniProtKB	P0DMV9	HSPA1B	GO:0005925	PMID:21423176	HDA	C	Heat	shock	70	kDa	protein	1B	HSPA1B
UniProtKB	P10301	RRAS	GO:0005925	PMID:21423176	HDA	C	Ras-related	protein	R-Ras	RRAS	protein	taxon:9606	20140715	UniProt	part_of(CL:0000057)
UniProtKB	P11021	HSPA5	GO:0005925	PMID:21423176	HDA	C	Endoplasmic	reticulum	chaperone	BiP	HSPA5
UniProtKB	P11142	HSPA8	GO:0005925	PMID:21423176	HDA	C	Heat	shock	cognate	71	kDa	protein	HSPA8
UniProtKB	P11233	RALA	GO:0005925	GO_REF:0000052	IDA	C	Ras-related	protein	Ral-A	RALA
UniProtKB	P11233	RALA	GO:0005925	PMID:21423176	HDA	C	Ras-related	protein	Ral-A	RALA
UniProtKB	P11717	IGF2R	GO:0005925	PMID:21423176	HDA	C	Cation-independent	mannose-6-phosphate	receptor	IGF2R
UniProtKB	P11940	PABPC1	GO:0005925	PMID:21423176	HDA	C	Polyadenylate-binding	protein	1	PABPC1
UniProtKB	P12814	ACTN1	GO:0005925	PMID:11223950	IDA	C	Alpha-actinin-1	ACTN1	protein	taxon:9606	20150511	UniProt	part_of(CL:0000057)
UniProtKB	P12814	ACTN1	GO:0005925	PMID:16807302	IMP	C	Alpha-actinin-1	ACTN1	protein	taxon:9606	20060717	UniProt
UniProtKB	P12814	ACTN1	GO:0005925	PMID:21423176	HDA	C	Alpha-actinin-1	ACTN1	protein	taxon:9606	20140715	UniProt	part_of(CL:0000057)
UniProtKB	P12931	SRC	GO:0005925	GO_REF:0000107	IEA	UniProtKB:P05480|ensembl:ENSMUSP00000090237	C	Proto-oncogene	tyrosine-protein	kinase	Src	SRC
UniProtKB	P12931	SRC	GO:0005925	GO_REF:0000044	IEA	UniProtKB-SubCell:SL-0118	C	Proto-oncogene	tyrosine-protein	kinase	Src	SRC
UniProtKB	P12931	SRC	GO:0005925	GO_REF:0000024	ISS	UniProtKB:P05480	C	Proto-oncogene	tyrosine-protein	kinase	Src	SRC
UniProtKB	P13612	ITGA4	GO:0005925	PMID:21423176	HDA	C	Integrin	alpha-4	ITGA4
UniProtKB	P13796	LCP1	GO:0005925	PMID:16636079	IMP	C	Plastin-2	LCP1
UniProtKB	P13861	PRKAR2A	GO:0005925	PMID:21423176	HDA	C	cAMP-dependent	protein	kinase	type	II-alpha	regulatory	subunit	PRKAR2A
UniProtKB	P13987	CD59	GO:0005925	PMID:21423176	HDA	C	CD59	glycoprotein	CD59
UniProtKB	P14209	CD99	GO:0005925	PMID:21423176	HDA	C	CD99	antigen	CD99
UniProtKB	P14316	IRF2	GO:0005925	GO_REF:0000052	IDA	C	Interferon	regulatory	factor	2	IRF2	protein	taxon:9606	20101115	HPA
UniProtKB	P14625	HSP90B1	GO:0005925	PMID:21423176	HDA	C	Endoplasmin	HSP90B1
UniProtKB	P14923	JUP	GO:0005925	PMID:21423176	HDA	C	Junction	plakoglobin	JUP
UniProtKB	P15151	PVR	GO:0005925	PMID:21423176	HDA	C	Poliovirus	receptor	PVR
UniProtKB	P15153	RAC2	GO:0005925	PMID:21423176	HDA	C	Ras-related	C3	botulinum	toxin	substrate	2	RAC2	protein	taxon:9606	20140715	UniProt	part_of(CL:0000057)
UniProtKB	P15311	EZR	colocalizes_with	GO:0005925	PMID:21282464	IDA	C	Ezrin	EZR
UniProtKB	P15311	EZR	GO:0005925	PMID:21423176	HDA	C	Ezrin	EZR
UniProtKB	P15529	CD46	GO:0005925	PMID:21423176	HDA	C	Membrane	cofactor	protein	CD46
UniProtKB	P15880	RPS2	GO:0005925	PMID:21423176	HDA	C	40S	ribosomal	protein	S2	RPS2
UniProtKB	P16070	CD44	GO:0005925	PMID:21423176	HDA	C	CD44	antigen	CD44
UniProtKB	P16144	ITGB4	GO:0005925	PMID:21873635	IBA	FB:FBgn0004657|MGI:MGI:96614|PANTHER:PTN000801545|RGD:2927|UniProtKB:P05106|UniProtKB:P07228|UniProtKB:P18564|WB:WBGene00003930	C	Integrin	beta-4	ITGB4	protein	taxon:9606	20200807	GO_Central
UniProtKB	P17096	HMGA1	GO:0005925	PMID:21423176	HDA	C	High	mobility	group	protein	HMG-I/HMG-Y	HMGA1
UniProtKB	P17301	ITGA2	GO:0005925	GO_REF:0000107	IEA	UniProtKB:A0A0G2K470|ensembl:ENSRNOP00000072929	C	Integrin	alpha-2	ITGA2
UniProtKB	P17301	ITGA2	GO:0005925	PMID:11518510	IDA	C	Integrin	alpha-2	ITGA2
UniProtKB	P17301	ITGA2	GO:0005925	PMID:21423176	HDA	C	Integrin	alpha-2	ITGA2
UniProtKB	P17302	GJA1	GO:0005925	PMID:21423176	HDA	C	Gap	junction	alpha-1	protein	GJA1
UniProtKB	P17655	CAPN2	GO:0005925	GO_REF:0000107	IEA	UniProtKB:Q07009|ensembl:ENSRNOP00000046509	C	Calpain-2	catalytic	subunit	CAPN2
UniProtKB	P17655	CAPN2	GO:0005925	PMID:21423176	HDA	C	Calpain-2	catalytic	subunit	CAPN2
UniProtKB	P17813	ENG	GO:0005925	PMID:21423176	HDA	C	Endoglin	ENG
UniProtKB	P17948	FLT1	GO:0005925	PMID:21423176	HDA	C	Vascular	endothelial	growth	factor	receptor	1	FLT1
UniProtKB	P18084	ITGB5	GO:0005925	PMID:21873635	IBA	FB:FBgn0004657|MGI:MGI:96614|PANTHER:PTN000801545|RGD:2927|UniProtKB:P05106|UniProtKB:P07228|UniProtKB:P18564|WB:WBGene00003930	C	Integrin	beta-5	ITGB5	protein	taxon:9606	20200807	GO_Central
UniProtKB	P18084	ITGB5	GO:0005925	PMID:21423176	HDA	C	Integrin	beta-5	ITGB5	protein	taxon:9606	20140715	UniProt	part_of(CL:0000057)
UniProtKB	P18124	RPL7	GO:0005925	PMID:21423176	HDA	C	60S	ribosomal	protein	L7	RPL7	protein	taxon:9606	20140715	UniProt	part_of(CL:0000057)
UniProtKB	P18206	VCL	GO:0005925	PMID:26923917	IMP	C	Vinculin	VCL	protein	taxon:9606	20191009	ARUK-UCL	part_of(CL:1001567)
UniProtKB	P18206	VCL	GO:0005925	PMID:29162887	IDA	C	Vinculin	VCL	protein	taxon:9606	20190117	MGI
UniProtKB	P18206	VCL	GO:0005925	GO_REF:0000107	IEA	UniProtKB:Q64727|ensembl:ENSMUSP00000022369	C	Vinculin	VCL	protein	taxon:9606	20210123	Ensembl
UniProtKB	P18206	VCL	GO:0005925	PMID:20086044	IDA	C	Vinculin	VCL	protein	taxon:9606	20100721	BHF-UCL
UniProtKB	P18206	VCL	GO:0005925	GO_REF:0000044	IEA	UniProtKB-SubCell:SL-0118	C	Vinculin	VCL	protein	taxon:9606	20210123	UniProt
UniProtKB	P18206	VCL	GO:0005925	GO_REF:0000052	IDA	C	Vinculin	VCL	protein	taxon:9606	20151016	HPA
UniProtKB	P18206	VCL	GO:0005925	GO_REF:0000024	ISS	UniProtKB:Q64727	C	Vinculin	VCL	protein	taxon:9606	20051221	UniProt
UniProtKB	P18206	VCL	GO:0005925	PMID:21423176	HDA	C	Vinculin	VCL	protein	taxon:9606	20140715	UniProt	part_of(CL:0000057)
UniProtKB	P18433	PTPRA	GO:0005925	GO_REF:0000107	IEA	UniProtKB:P18052|ensembl:ENSMUSP00000076533	C	Receptor-type	tyrosine-protein	phosphatase	alpha	PTPRA
UniProtKB	P18433	PTPRA	GO:0005925	GO_REF:0000044	IEA	UniProtKB-SubCell:SL-0118	C	Receptor-type	tyrosine-protein	phosphatase	alpha	PTPRA
UniProtKB	P18433	PTPRA	GO:0005925	GO_REF:0000024	ISS	UniProtKB:P18052	C	Receptor-type	tyrosine-protein	phosphatase	alpha	PTPRA
UniProtKB	P18564	ITGB6	GO:0005925	PMID:21873635	IBA	FB:FBgn0004657|MGI:MGI:96614|PANTHER:PTN000801545|RGD:2927|UniProtKB:P05106|UniProtKB:P07228|UniProtKB:P18564|WB:WBGene00003930	C	Integrin	beta-6	ITGB6	protein	taxon:9606	20200807	GO_Central
UniProtKB	P18564	ITGB6	GO:0005925	PMID:17158881	IDA	C	Integrin	beta-6	ITGB6	protein	taxon:9606	20160710	UniProt
UniProtKB	P18564	ITGB6	GO:0005925	GO_REF:0000044	IEA	UniProtKB-SubCell:SL-0118	C	Integrin	beta-6	ITGB6	protein	taxon:9606	20210123	UniProt
UniProtKB	P19022	CDH2	GO:0005925	PMID:21423176	HDA	C	Cadherin-2	CDH2
UniProtKB	P19634	SLC9A1	GO:0005925	PMID:21423176	HDA	C	Sodium/hydrogen	exchanger	1	SLC9A1
UniProtKB	P21291	CSRP1	GO:0005925	PMID:21423176	HDA	C	Cysteine	and	glycine-rich	protein	1	CSRP1
UniProtKB	P21333	FLNA	GO:0005925	PMID:21423176	HDA	C	Filamin-A	FLNA
UniProtKB	P21439	ABCB4	GO:0005925	GO_REF:0000052	IDA	C	Phosphatidylcholine	translocator	ABCB4	ABCB4
UniProtKB	P21926	CD9	GO:0005925	PMID:21423176	HDA	C	CD9	antigen	CD9
UniProtKB	P21980	TGM2	GO:0005925	PMID:21423176	HDA	C	Protein-glutamine	gamma-glutamyltransferase	2	TGM2	protein	taxon:9606	20140715	UniProt	part_of(CL:0000057)
UniProtKB	P22392	NME2	NOT	GO:0005925	PMID:11919189	IDA	C	Nucleoside	diphosphate	kinase	B	NME2
UniProtKB	P22607	FGFR3	colocalizes_with	GO:0005925	PMID:15748888	TAS	C	Fibroblast	growth	factor	receptor	3	FGFR3
UniProtKB	P22681	CBL	GO:0005925	GO_REF:0000107	IEA	UniProtKB:D3ZV15|ensembl:ENSRNOP00000063226	C	E3	ubiquitin-protein	ligase	CBL	CBL
UniProtKB	P23229	ITGA6	GO:0005925	PMID:21423176	HDA	C	Integrin	alpha-6	ITGA6	protein	taxon:9606	20140715	UniProt	part_of(CL:0000057)
UniProtKB	P23284	PPIB	GO:0005925	PMID:21423176	HDA	C	Peptidyl-prolyl	cis-trans	isomerase	B	PPIB
UniProtKB	P23396	RPS3	GO:0005925	PMID:21423176	HDA	C	40S	ribosomal	protein	S3	RPS3
UniProtKB	P23458	JAK1	GO:0005925	PMID:21423176	HDA	C	Tyrosine-protein	kinase	JAK1	JAK1
UniProtKB	P23528	CFL1	GO:0005925	PMID:29162887	IDA	C	Cofilin-1	CFL1
UniProtKB	P23528	CFL1	GO:0005925	PMID:21423176	HDA	C	Cofilin-1	CFL1
UniProtKB	P24821	TNC	GO:0005925	PMID:21423176	HDA	C	Tenascin	TNC
UniProtKB	P26006	ITGA3	GO:0005925	PMID:21423176	HDA	C	Integrin	alpha-3	ITGA3
UniProtKB	P26010	ITGB7	GO:0005925	PMID:21873635	IBA	FB:FBgn0004657|MGI:MGI:96614|PANTHER:PTN000801545|RGD:2927|UniProtKB:P05106|UniProtKB:P07228|UniProtKB:P18564|WB:WBGene00003930	C	Integrin	beta-7	ITGB7	protein	taxon:9606	20200807	GO_Central
UniProtKB	P26012	ITGB8	GO:0005925	PMID:21873635	IBA	FB:FBgn0004657|MGI:MGI:96614|PANTHER:PTN000801545|RGD:2927|UniProtKB:P05106|UniProtKB:P07228|UniProtKB:P18564|WB:WBGene00003930	C	Integrin	beta-8	ITGB8	protein	taxon:9606	20200807	GO_Central
UniProtKB	P26038	MSN	colocalizes_with	GO:0005925	PMID:21282464	IDA	C	Moesin	MSN	protein	taxon:9606	20110331	BHF-UCL
UniProtKB	P26038	MSN	GO:0005925	PMID:21423176	HDA	C	Moesin	MSN	protein	taxon:9606	20140715	UniProt	part_of(CL:0000057)
UniProtKB	P27348	YWHAQ	GO:0005925	PMID:21423176	HDA	C	2014-03-03	protein	theta	YWHAQ	protein	taxon:9606	20140715	UniProt	part_of(CL:0000057)
UniProtKB	P27361	MAPK3	GO:0005925	PMID:19565474	TAS	C	Mitogen-activated	protein	kinase	3	MAPK3
UniProtKB	P27449	ATP6V0C	GO:0005925	PMID:21423176	HDA	C	V-type	proton	ATPase	16	kDa	proteolipid	subunit	ATP6V0C
UniProtKB	P27487	DPP4	GO:0005925	PMID:21423176	HDA	C	Dipeptidyl	peptidase	4	DPP4
UniProtKB	P27797	CALR	GO:0005925	PMID:21423176	HDA	C	Calreticulin	CALR
UniProtKB	P28482	MAPK1	GO:0005925	PMID:19565474	TAS	C	Mitogen-activated	protein	kinase	1	MAPK1
UniProtKB	P28838	LAP3	GO:0005925	PMID:21423176	HDA	C	Cytosol	aminopeptidase	LAP3
UniProtKB	P29317	EPHA2	GO:0005925	PMID:10655584	IDA	C	Ephrin	type-A	receptor	2	EPHA2
UniProtKB	P29317	EPHA2	GO:0005925	GO_REF:0000044	IEA	UniProtKB-SubCell:SL-0118	C	Ephrin	type-A	receptor	2	EPHA2
UniProtKB	P29317	EPHA2	GO:0005925	PMID:21423176	HDA	C	Ephrin	type-A	receptor	2	EPHA2
UniProtKB	P29966	MARCKS	GO:0005925	PMID:21423176	HDA	C	Myristoylated	alanine-rich	C-kinase	substrate	MARCKS
UniProtKB	P30050	RPL12	GO:0005925	PMID:21423176	HDA	C	60S	ribosomal	protein	L12	RPL12	protein	taxon:9606	20140715	UniProt	part_of(CL:0000057)
UniProtKB	P30101	PDIA3	GO:0005925	PMID:21423176	HDA	C	Protein	disulfide-isomerase	A3	PDIA3
UniProtKB	P31151	S100A7	GO:0005925	PMID:12839573	NAS	C	Protein	S100-A7	S100A7
UniProtKB	P31431	SDC4	GO:0005925	GO_REF:0000107	IEA	UniProtKB:P34901|ensembl:ENSRNOP00000019386	C	Syndecan-4	SDC4	protein	taxon:9606	20210123	Ensembl
UniProtKB	P31645	SLC6A4	GO:0005925	GO_REF:0000024	ISS	UniProtKB:Q60857	C	Sodium-dependent	serotonin	transporter	SLC6A4
UniProtKB	P31645	SLC6A4	GO:0005925	GO_REF:0000107	IEA	UniProtKB:Q60857|ensembl:ENSMUSP00000104039	C	Sodium-dependent	serotonin	transporter	SLC6A4
UniProtKB	P31645	SLC6A4	GO:0005925	GO_REF:0000044	IEA	UniProtKB-SubCell:SL-0118	C	Sodium-dependent	serotonin	transporter	SLC6A4
UniProtKB	P31946	YWHAB	GO:0005925	PMID:21423176	HDA	C	2014-03-03	protein	beta/alpha	YWHAB	protein	taxon:9606	20140715	UniProt	part_of(CL:0000057)
UniProtKB	P32004	L1CAM	GO:0005925	PMID:21423176	HDA	C	Neural	cell	adhesion	molecule	L1	L1CAM
UniProtKB	P32969	RPL9	GO:0005925	PMID:21423176	HDA	C	60S	ribosomal	protein	L9	RPL9
UniProtKB	P35221	CTNNA1	GO:0005925	PMID:21423176	HDA	C	Catenin	alpha-1	CTNNA1	protein	taxon:9606	20140715	UniProt	part_of(CL:0000057)
UniProtKB	P35222	CTNNB1	GO:0005925	PMID:21423176	HDA	C	Catenin	beta-1	CTNNB1
UniProtKB	P35241	RDX	colocalizes_with	GO:0005925	PMID:21282464	IDA	C	Radixin	RDX	protein	taxon:9606	20110331	BHF-UCL
UniProtKB	P35241	RDX	GO:0005925	PMID:21423176	HDA	C	Radixin	RDX	protein	taxon:9606	20140715	UniProt	part_of(CL:0000057)
UniProtKB	P35268	RPL22	GO:0005925	PMID:21423176	HDA	C	60S	ribosomal	protein	L22	RPL22	protein	taxon:9606	20140715	UniProt	part_of(CL:0000057)
UniProtKB	P35372	OPRM1	GO:0005925	GO_REF:0000107	IEA	UniProtKB:P33535|ensembl:ENSRNOP00000068988	C	Mu-type	opioid	receptor	OPRM1
UniProtKB	P35579	MYH9	GO:0005925	GO_REF:0000107	IEA	UniProtKB:Q8VDD5|ensembl:ENSMUSP00000016771	C	Myosin-9	MYH9	protein	taxon:9606	20210123	Ensembl
UniProtKB	P35579	MYH9	colocalizes_with	GO:0005925	GO_REF:0000024	ISS	UniProtKB:Q8VDD5	C	Myosin-9	MYH9	protein	taxon:9606	20150210	UniProt
UniProtKB	P35609	ACTN2	GO:0005925	PMID:16807302	IMP	C	Alpha-actinin-2	ACTN2	protein	taxon:9606	20060717	UniProt
UniProtKB	P35611	ADD1	GO:0005925	PMID:21423176	HDA	C	Alpha-adducin	ADD1
UniProtKB	P35613	BSG	GO:0005925	PMID:21423176	HDA	C	Basigin	BSG
UniProtKB	P36404	ARL2	GO:0005925	GO_REF:0000052	IDA	C	ADP-ribosylation	factor-like	protein	2	ARL2	protein	taxon:9606	20111111	HPA
UniProtKB	P36507	MAP2K2	GO:0005925	PMID:19565474	TAS	C	Dual	specificity	mitogen-activated	protein	kinase	kinase	2	MAP2K2
UniProtKB	P36578	RPL4	GO:0005925	PMID:21423176	HDA	C	60S	ribosomal	protein	L4	RPL4
UniProtKB	P36873	PPP1CC	GO:0005925	PMID:21423176	HDA	C	Serine/threonine-protein	phosphatase	PP1-gamma	catalytic	subunit	PPP1CC	protein	taxon:9606	20140715	UniProt	part_of(CL:0000057)
UniProtKB	P38646	HSPA9	GO:0005925	PMID:21423176	HDA	C	Stress-70	protein
UniProtKB	P39019	RPS19	GO:0005925	PMID:21423176	HDA	C	40S	ribosomal	protein	S19	RPS19	protein	taxon:9606	20140715	UniProt	part_of(CL:0000057)
UniProtKB	P39023	RPL3	GO:0005925	PMID:21423176	HDA	C	60S	ribosomal	protein	L3	RPL3
UniProtKB	P40429	RPL13A	GO:0005925	PMID:21423176	HDA	C	60S	ribosomal	protein	L13a	RPL13A	protein	taxon:9606	20140715	UniProt	part_of(CL:0000057)
UniProtKB	P42356	PI4KA	GO:0005925	PMID:21423176	HDA	C	Phosphatidylinositol	4-kinase	alpha	PI4KA
UniProtKB	P43121	MCAM	GO:0005925	PMID:21423176	HDA	C	Cell	surface	glycoprotein	MUC18	MCAM
UniProtKB	P46777	RPL5	GO:0005925	PMID:21423176	HDA	C	60S	ribosomal	protein	L5	RPL5
UniProtKB	P46781	RPS9	GO:0005925	PMID:21423176	HDA	C	40S	ribosomal	protein	S9	RPS9	protein	taxon:9606	20140715	UniProt	part_of(CL:0000057)
UniProtKB	P46782	RPS5	GO:0005925	PMID:21423176	HDA	C	40S	ribosomal	protein	S5	RPS5	protein	taxon:9606	20140715	UniProt	part_of(CL:0000057)
UniProtKB	P46783	RPS10	GO:0005925	PMID:21423176	HDA	C	40S	ribosomal	protein	S10	RPS10	protein	taxon:9606	20140715	UniProt	part_of(CL:0000057)
UniProtKB	P46940	IQGAP1	GO:0005925	GO_REF:0000107	IEA	UniProtKB:G3V7Q7|ensembl:ENSRNOP00000018021	C	Ras	GTPase-activating-like	protein	IQGAP1	IQGAP1
UniProtKB	P46940	IQGAP1	GO:0005925	PMID:21423176	HDA	C	Ras	GTPase-activating-like	protein	IQGAP1	IQGAP1
UniProtKB	P48059	LIMS1	GO:0005925	PMID:21873635	IBA	FB:FBgn0020249|MGI:MGI:2385067|PANTHER:PTN001198022|UniProtKB:Q7Z4I7	C	LIM	and	senescent	cell	antigen-like-containing	domain	protein	1	LIMS1
UniProtKB	P48059	LIMS1	GO:0005925	GO_REF:0000044	IEA	UniProtKB-SubCell:SL-0118	C	LIM	and	senescent	cell	antigen-like-containing	domain	protein	1	LIMS1
UniProtKB	P48059	LIMS1	GO:0005925	PMID:21390327	IDA	C	LIM	and	senescent	cell	antigen-like-containing	domain	protein	1	LIMS1
UniProtKB	P48059	LIMS1	colocalizes_with	GO:0005925	PMID:19117955	IDA	C	LIM	and	senescent	cell	antigen-like-containing	domain	protein	1	LIMS1
UniProtKB	P48059	LIMS1	GO:0005925	PMID:20926685	IDA	C	LIM	and	senescent	cell	antigen-like-containing	domain	protein	1	LIMS1
UniProtKB	P48059	LIMS1	GO:0005925	PMID:21423176	HDA	C	LIM	and	senescent	cell	antigen-like-containing	domain	protein	1	LIMS1
UniProtKB	P48509	CD151	GO:0005925	PMID:21423176	HDA	C	CD151	antigen	CD151
UniProtKB	P48960	ADGRE5	GO:0005925	PMID:21423176	HDA	C	Adhesion	G	protein-coupled	receptor	E5	ADGRE5
UniProtKB	P49023	PXN	GO:0005925	PMID:25705373	IMP	C	Paxillin	PXN	protein	taxon:9606	20191015	ARUK-UCL	part_of(CL:0000115)
UniProtKB	P49023	PXN	GO:0005925	PMID:21873635	IBA	FB:FBgn0041789|MGI:MGI:102784|MGI:MGI:108295|MGI:MGI:2147677|PANTHER:PTN001198287|RGD:1305759|UniProtKB:O60711|UniProtKB:P49023|UniProtKB:P49024	C	Paxillin	PXN	protein	taxon:9606	20201025	GO_Central
UniProtKB	P49023	PXN	GO:0005925	PMID:24863063	IDA	C	Paxillin	PXN	protein	taxon:9606	20170724	BHF-UCL
UniProtKB	P49023	PXN	GO:0005925	PMID:12686598	IDA	C	Paxillin	PXN	protein	taxon:9606	20081016	BHF-UCL
UniProtKB	P49023	PXN	GO:0005925	PMID:20086044	IDA	C	Paxillin	PXN	protein	taxon:9606	20100721	BHF-UCL
UniProtKB	P49023	PXN	GO:0005925	GO_REF:0000044	IEA	UniProtKB-SubCell:SL-0118	C	Paxillin	PXN	protein	taxon:9606	20210123	UniProt
UniProtKB	P49023	PXN	GO:0005925	GO_REF:0000052	IDA	C	Paxillin	PXN	protein	taxon:9606	20161204	HPA
UniProtKB	P49023	PXN	GO:0005925	PMID:23574715	IDA	C	Paxillin	PXN	protein	taxon:9606	20191111	UniProt
UniProtKB	P49023	PXN	GO:0005925	PMID:21423176	HDA	C	Paxillin	PXN	protein	taxon:9606	20140715	UniProt	part_of(CL:0000057)
UniProtKB	P49757	NUMB	GO:0005925	PMID:21423176	HDA	C	Protein	numb	homolog	NUMB
UniProtKB	P50281	MMP14	GO:0005925	PMID:21423176	HDA	C	Matrix	metalloproteinase-14	MMP14	protein	taxon:9606	20140715	UniProt	part_of(CL:0000057)
UniProtKB	P50395	GDI2	GO:0005925	PMID:21423176	HDA	C	Rab	GDP	dissociation	inhibitor	beta	GDI2
UniProtKB	P50552	VASP	GO:0005925	GO_REF:0000107	IEA	UniProtKB:P70460|ensembl:ENSMUSP00000032561	C	Vasodilator-stimulated	phosphoprotein	VASP	protein	taxon:9606	20210123	Ensembl
UniProtKB	P50552	VASP	GO:0005925	GO_REF:0000044	IEA	UniProtKB-SubCell:SL-0118	C	Vasodilator-stimulated	phosphoprotein	VASP	protein	taxon:9606	20210123	UniProt
UniProtKB	P50552	VASP	GO:0005925	GO_REF:0000052	IDA	C	Vasodilator-stimulated	phosphoprotein	VASP	protein	taxon:9606	20101115	HPA
UniProtKB	P50552	VASP	GO:0005925	PMID:21423176	HDA	C	Vasodilator-stimulated	phosphoprotein	VASP	protein	taxon:9606	20140715	UniProt	part_of(CL:0000057)
UniProtKB	P50570	DNM2	GO:0005925	PMID:21423176	HDA	C	Dynamin-2	DNM2
UniProtKB	P51636	CAV2	colocalizes_with	GO:0005925	PMID:21873635	IBA	MGI:MGI:102709|MGI:MGI:107571|PANTHER:PTN000090155|UniProtKB:P51636|UniProtKB:Q03135	C	Caveolin-2	CAV2	protein	taxon:9606	20170509	GO_Central
UniProtKB	P51636	CAV2	GO:0005925	GO_REF:0000107	IEA	UniProtKB:Q9WVC3|ensembl:ENSMUSP00000000058	C	Caveolin-2	CAV2	protein	taxon:9606	20210123	Ensembl
UniProtKB	P51636	CAV2	colocalizes_with	GO:0005925	PMID:12091389	IDA	C	Caveolin-2	CAV2	protein	taxon:9606	20141205	BHF-UCL	part_of(CL:2000008)
UniProtKB	P51911	CNN1	GO:0005925	PMID:21423176	HDA	C	Calponin-1	CNN1	protein	taxon:9606	20140715	UniProt	part_of(CL:0000057)
UniProtKB	P52799	EFNB2	GO:0005925	PMID:21423176	HDA	C	Ephrin-B2	EFNB2
UniProtKB	P53708	ITGA8	GO:0005925	PMID:21423176	HDA	C	Integrin	alpha-8	ITGA8	protein	taxon:9606	20140715	UniProt	part_of(CL:0000057)
UniProtKB	P55290	CDH13	GO:0005925	PMID:21423176	HDA	C	Cadherin-13	CDH13
UniProtKB	P56199	ITGA1	GO:0005925	PMID:11518510	IDA	C	Integrin	alpha-1	ITGA1	protein	taxon:9606	20140702	UniProt	part_of(CL:1001608)
UniProtKB	P56199	ITGA1	GO:0005925	PMID:21423176	HDA	C	Integrin	alpha-1	ITGA1	protein	taxon:9606	20140715	UniProt	part_of(CL:0000057)
UniProtKB	P56539	CAV3	colocalizes_with	GO:0005925	PMID:21873635	IBA	MGI:MGI:102709|MGI:MGI:107571|PANTHER:PTN000090155|UniProtKB:P51636|UniProtKB:Q03135	C	Caveolin-3	CAV3	protein	taxon:9606	20170509	GO_Central
UniProtKB	P56945	BCAR1	GO:0005925	PMID:21873635	IBA	MGI:MGI:108091|PANTHER:PTN002579518|RGD:2406|UniProtKB:P56945	C	Breast	cancer	anti-estrogen	resistance	protein	1	BCAR1
UniProtKB	P56945	BCAR1	GO:0005925	GO_REF:0000107	IEA	UniProtKB:Q61140|ensembl:ENSMUSP00000129584	C	Breast	cancer	anti-estrogen	resistance	protein	1	BCAR1
UniProtKB	P56945	BCAR1	GO:0005925	PMID:21245381	IDA	C	Breast	cancer	anti-estrogen	resistance	protein	1	BCAR1
UniProtKB	P56945	BCAR1	GO:0005925	GO_REF:0000044	IEA	UniProtKB-SubCell:SL-0118	C	Breast	cancer	anti-estrogen	resistance	protein	1	BCAR1
UniProtKB	P56945	BCAR1	GO:0005925	GO_REF:0000024	ISS	UniProtKB:Q63767	C	Breast	cancer	anti-estrogen	resistance	protein	1	BCAR1
UniProtKB	P60033	CD81	GO:0005925	PMID:21423176	HDA	C	CD81	antigen	CD81
UniProtKB	P60709	ACTB	GO:0005925	PMID:21423176	HDA	C	Actin
UniProtKB	P60953	CDC42	GO:0005925	PMID:21423176	HDA	C	Cell	division	control	protein	42	homolog	CDC42	protein	taxon:9606	20140715	UniProt	part_of(CL:0000057)
UniProtKB	P61026	RAB10	GO:0005925	PMID:21423176	HDA	C	Ras-related	protein	Rab-10	RAB10	protein	taxon:9606	20140715	UniProt	part_of(CL:0000057)
UniProtKB	P61158	ACTR3	GO:0005925	PMID:21423176	HDA	C	Actin-related	protein	3	ACTR3
UniProtKB	P61160	ACTR2	GO:0005925	PMID:21423176	HDA	C	Actin-related	protein	2	ACTR2
UniProtKB	P61247	RPS3A	GO:0005925	PMID:21423176	HDA	C	40S	ribosomal	protein	S3a	RPS3A
UniProtKB	P61353	RPL27	GO:0005925	PMID:21423176	HDA	C	60S	ribosomal	protein	L27	RPL27	protein	taxon:9606	20140715	UniProt	part_of(CL:0000057)
UniProtKB	P61513	RPL37A	GO:0005925	PMID:21423176	HDA	C	60S	ribosomal	protein	L37a	RPL37A	protein	taxon:9606	20140715	UniProt	part_of(CL:0000057)
UniProtKB	P61586	RHOA	GO:0005925	PMID:21423176	HDA	C	Transforming	protein	RhoA	RHOA
UniProtKB	P61587	RND3	GO:0005925	PMID:21423176	HDA	C	Rho-related	GTP-binding	protein	RhoE	RND3
UniProtKB	P61769	B2M	GO:0005925	PMID:21423176	HDA	C	Beta-2-microglobulin	B2M
UniProtKB	P61978	HNRNPK	GO:0005925	PMID:21423176	HDA	C	Heterogeneous	nuclear	ribonucleoprotein	K	HNRNPK
UniProtKB	P61981	YWHAG	GO:0005925	PMID:21423176	HDA	C	2014-03-03	protein	gamma	YWHAG	protein	taxon:9606	20140715	UniProt	part_of(CL:0000057)
UniProtKB	P62070	RRAS2	GO:0005925	PMID:21423176	HDA	C	Ras-related	protein	R-Ras2	RRAS2
UniProtKB	P62081	RPS7	GO:0005925	PMID:21423176	HDA	C	40S	ribosomal	protein	S7	RPS7	protein	taxon:9606	20140715	UniProt	part_of(CL:0000057)
UniProtKB	P62140	PPP1CB	GO:0005925	PMID:21423176	HDA	C	Serine/threonine-protein	phosphatase	PP1-beta	catalytic	subunit	PPP1CB	protein	taxon:9606	20140715	UniProt	part_of(CL:0000057)
UniProtKB	P62241	RPS8	GO:0005925	PMID:21423176	HDA	C	40S	ribosomal	protein	S8	RPS8
UniProtKB	P62249	RPS16	GO:0005925	PMID:21423176	HDA	C	40S	ribosomal	protein	S16	RPS16	protein	taxon:9606	20140715	UniProt	part_of(CL:0000057)
UniProtKB	P62258	YWHAE	GO:0005925	PMID:21423176	HDA	C	2014-03-03	protein	epsilon	YWHAE	protein	taxon:9606	20140715	UniProt	part_of(CL:0000057)
UniProtKB	P62263	RPS14	GO:0005925	PMID:21423176	HDA	C	40S	ribosomal	protein	S14	RPS14
UniProtKB	P62269	RPS18	GO:0005925	PMID:21423176	HDA	C	40S	ribosomal	protein	S18	RPS18
UniProtKB	P62273	RPS29	GO:0005925	PMID:21423176	HDA	C	40S	ribosomal	protein	S29	RPS29	protein	taxon:9606	20140715	UniProt	part_of(CL:0000057)
UniProtKB	P62277	RPS13	GO:0005925	PMID:21423176	HDA	C	40S	ribosomal	protein	S13	RPS13	protein	taxon:9606	20140715	UniProt	part_of(CL:0000057)
UniProtKB	P62280	RPS11	GO:0005925	PMID:21423176	HDA	C	40S	ribosomal	protein	S11	RPS11	protein	taxon:9606	20140715	UniProt	part_of(CL:0000057)
UniProtKB	P62330	ARF6	GO:0005925	PMID:21423176	HDA	C	ADP-ribosylation	factor	6	ARF6	protein	taxon:9606	20140715	UniProt	part_of(CL:0000057)
UniProtKB	P62424	RPL7A	GO:0005925	PMID:21423176	HDA	C	60S	ribosomal	protein	L7a	RPL7A
UniProtKB	P62701	RPS4X	GO:0005925	PMID:21423176	HDA	C	40S	ribosomal	protein	S4
UniProtKB	P62745	RHOB	GO:0005925	PMID:21423176	HDA	C	Rho-related	GTP-binding	protein	RhoB	RHOB
UniProtKB	P62829	RPL23	GO:0005925	PMID:21423176	HDA	C	60S	ribosomal	protein	L23	RPL23	protein	taxon:9606	20140715	UniProt	part_of(CL:0000057)
UniProtKB	P62841	RPS15	GO:0005925	PMID:21423176	HDA	C	40S	ribosomal	protein	S15	RPS15
UniProtKB	P62879	GNB2	GO:0005925	PMID:21423176	HDA	C	Guanine	nucleotide-binding	protein	G(I)/G(S)/G(T)	subunit	beta-2	GNB2	protein	taxon:9606	20140715	UniProt	part_of(CL:0000057)
UniProtKB	P62888	RPL30	GO:0005925	PMID:21423176	HDA	C	60S	ribosomal	protein	L30	RPL30	protein	taxon:9606	20140715	UniProt	part_of(CL:0000057)
UniProtKB	P62899	RPL31	GO:0005925	PMID:21423176	HDA	C	60S	ribosomal	protein	L31	RPL31	protein	taxon:9606	20140715	UniProt	part_of(CL:0000057)
UniProtKB	P62906	RPL10A	GO:0005925	PMID:21423176	HDA	C	60S	ribosomal	protein	L10a	RPL10A
UniProtKB	P62917	RPL8	GO:0005925	PMID:21423176	HDA	C	60S	ribosomal	protein	L8	RPL8	protein	taxon:9606	20140715	UniProt	part_of(CL:0000057)
UniProtKB	P62937	PPIA	GO:0005925	PMID:21423176	HDA	C	Peptidyl-prolyl	cis-trans	isomerase	A	PPIA
UniProtKB	P63000	RAC1	GO:0005925	PMID:21423176	HDA	C	Ras-related	C3	botulinum	toxin	substrate	1	RAC1
UniProtKB	P63104	YWHAZ	GO:0005925	PMID:21423176	HDA	C	2014-03-03	protein	zeta/delta	YWHAZ	protein	taxon:9606	20140715	UniProt	part_of(CL:0000057)
UniProtKB	P63173	RPL38	GO:0005925	PMID:21423176	HDA	C	60S	ribosomal	protein	L38	RPL38	protein	taxon:9606	20140715	UniProt	part_of(CL:0000057)
UniProtKB	P63261	ACTG1	GO:0005925	GO_REF:0000024	ISS	UniProtKB:P60706	C	Actin
UniProtKB	P67936	TPM4	GO:0005925	PMID:21423176	HDA	C	Tropomyosin	alpha-4	chain	TPM4	protein	taxon:9606	20140715	UniProt	part_of(CL:0000057)
UniProtKB	P68032	ACTC1	GO:0005925	PMID:21423176	HDA	C	Actin
UniProtKB	P78536	ADAM17	colocalizes_with	GO:0005925	PMID:14970227	IDA	C	Disintegrin	and	metalloproteinase	domain-containing	protein	17	ADAM17
UniProtKB	P84077	ARF1	GO:0005925	PMID:21423176	HDA	C	ADP-ribosylation	factor	1	ARF1	protein	taxon:9606	20140715	UniProt	part_of(CL:0000057)
UniProtKB	P84095	RHOG	GO:0005925	PMID:21423176	HDA	C	Rho-related	GTP-binding	protein	RhoG	RHOG
UniProtKB	P84098	RPL19	GO:0005925	PMID:21423176	HDA	C	60S	ribosomal	protein	L19	RPL19	protein	taxon:9606	20140715	UniProt	part_of(CL:0000057)
UniProtKB	P98082	DAB2	GO:0005925	PMID:21423176	HDA	C	Disabled	homolog	2	DAB2
UniProtKB	P98160	HSPG2	GO:0005925	PMID:21423176	HDA	C	Basement	membrane-specific	heparan	sulfate	proteoglycan	core	protein	HSPG2	protein	taxon:9606	20140715	UniProt	part_of(CL:0000057)
UniProtKB	Q00587	CDC42EP1	GO:0005925	PMID:21423176	HDA	C	Cdc42	effector	protein	1	CDC42EP1
UniProtKB	Q00610	CLTC	GO:0005925	PMID:21423176	HDA	C	Clathrin	heavy	chain	1	CLTC
UniProtKB	Q01518	CAP1	GO:0005925	PMID:21423176	HDA	C	Adenylyl	cyclase-associated	protein	1	CAP1
UniProtKB	Q01638	IL1RL1	GO:0005925	GO_REF:0000052	IDA	C	Interleukin-1	receptor-like	1	IL1RL1
UniProtKB	Q02241	KIF23	GO:0005925	PMID:21423176	HDA	C	Kinesin-like	protein	KIF23	KIF23
UniProtKB	Q02750	MAP2K1	GO:0005925	PMID:19565474	TAS	C	Dual	specificity	mitogen-activated	protein	kinase	kinase	1	MAP2K1
UniProtKB	Q02763	TEK	GO:0005925	GO_REF:0000044	IEA	UniProtKB-SubCell:SL-0118	C	Angiopoietin-1	receptor	TEK
UniProtKB	Q02878	RPL6	GO:0005925	PMID:21423176	HDA	C	60S	ribosomal	protein	L6	RPL6
UniProtKB	Q02952	AKAP12	GO:0005925	PMID:21423176	HDA	C	A-kinase	anchor	protein	12	AKAP12
UniProtKB	Q03001	DST	GO:0005925	PMID:21873635	IBA	MGI:MGI:104627|PANTHER:PTN002753862	C	Dystonin	DST
UniProtKB	Q03001	DST	GO:0005925	PMID:21423176	HDA	C	Dystonin	DST
UniProtKB	Q03113	GNA12	GO:0005925	PMID:21423176	HDA	C	Guanine	nucleotide-binding	protein	subunit	alpha-12	GNA12	protein	taxon:9606	20140715	UniProt	part_of(CL:0000057)
UniProtKB	Q03135	CAV1	colocalizes_with	GO:0005925	PMID:21873635	IBA	MGI:MGI:102709|MGI:MGI:107571|PANTHER:PTN000090155|UniProtKB:P51636|UniProtKB:Q03135	C	Caveolin-1	CAV1
UniProtKB	Q03135	CAV1	GO:0005925	GO_REF:0000107	IEA	UniProtKB:P49817|ensembl:ENSMUSP00000007799	C	Caveolin-1	CAV1
UniProtKB	Q03135	CAV1	colocalizes_with	GO:0005925	PMID:12091389	IDA	C	Caveolin-1	CAV1
UniProtKB	Q03135	CAV1	GO:0005925	PMID:21423176	HDA	C	Caveolin-1	CAV1
UniProtKB	Q03405	PLAUR	GO:0005925	PMID:21423176	HDA	C	Urokinase	plasminogen	activator	surface	receptor	PLAUR
UniProtKB	Q04725	TLE2	GO:0005925	GO_REF:0000052	IDA	C	Transducin-like	enhancer	protein	2	TLE2	protein	taxon:9606	20151016	HPA
UniProtKB	Q05209	PTPN12	GO:0005925	GO_REF:0000044	IEA	UniProtKB-SubCell:SL-0118	C	Tyrosine-protein	phosphatase	non-receptor	type	12	PTPN12	protein	taxon:9606	20210123	UniProt
UniProtKB	Q05397	PTK2	GO:0005925	PMID:21873635	IBA	MGI:MGI:95481|PANTHER:PTN002400754|RGD:3443|RGD:628758|UniProtKB:Q00944|UniProtKB:Q05397|UniProtKB:Q14289	C	Focal	adhesion	kinase	1	PTK2
UniProtKB	Q05397	PTK2	GO:0005925	PMID:15855171	IDA	C	Focal	adhesion	kinase	1	PTK2
UniProtKB	Q05397	PTK2	GO:0005925	PMID:10655584	IDA	C	Focal	adhesion	kinase	1	PTK2
UniProtKB	Q05397	PTK2	GO:0005925	GO_REF:0000002	IEA	InterPro:IPR005189|InterPro:IPR036137	C	Focal	adhesion	kinase	1	PTK2
UniProtKB	Q05397	PTK2	GO:0005925	GO_REF:0000044	IEA	UniProtKB-SubCell:SL-0118	C	Focal	adhesion	kinase	1	PTK2
UniProtKB	Q05397	PTK2	GO:0005925	GO_REF:0000052	IDA	C	Focal	adhesion	kinase	1	PTK2
UniProtKB	Q05397	PTK2	GO:0005925	PMID:23574715	IDA	C	Focal	adhesion	kinase	1	PTK2
UniProtKB	Q07020	RPL18	GO:0005925	PMID:21423176	HDA	C	60S	ribosomal	protein	L18	RPL18	protein	taxon:9606	20140715	UniProt	part_of(CL:0000057)
UniProtKB	Q07954	LRP1	GO:0005925	PMID:21423176	HDA	C	Prolow-density	lipoprotein	receptor-related	protein	1	LRP1
UniProtKB	Q08043	ACTN3	GO:0005925	PMID:16807302	IMP	C	Alpha-actinin-3	ACTN3	protein	taxon:9606	20060717	UniProt
UniProtKB	Q09666	AHNAK	GO:0005925	PMID:21423176	HDA	C	Neuroblast	differentiation-associated	protein	AHNAK	AHNAK
UniProtKB	Q0VG54	TNS1	GO:0005925	GO_REF:0000044	IEA	UniProtKB-SubCell:SL-0118	C	TNS1	protein	TNS1	protein	taxon:9606	20210123	UniProt
UniProtKB	Q0VG55	TNS1	GO:0005925	GO_REF:0000044	IEA	UniProtKB-SubCell:SL-0118	C	TNS1	protein	TNS1	protein	taxon:9606	20210123	UniProt
UniProtKB	Q0ZGT2	NEXN	GO:0005925	PMID:21423176	HDA	C	Nexilin	NEXN	protein	taxon:9606	20140715	UniProt	part_of(CL:0000057)
UniProtKB	Q12792	TWF1	GO:0005925	PMID:21423176	HDA	C	Twinfilin-1	TWF1
UniProtKB	Q12884	FAP	GO:0005925	PMID:21423176	HDA	C	Prolyl	endopeptidase	FAP	FAP	protein	taxon:9606	20140715	UniProt	part_of(CL:0000057)
UniProtKB	Q13045	FLII	GO:0005925	GO_REF:0000044	IEA	UniProtKB-SubCell:SL-0118	C	Protein	flightless-1	homolog	FLII
UniProtKB	Q13136	PPFIA1	GO:0005925	GO_REF:0000052	IDA	C	Liprin-alpha-1	PPFIA1
UniProtKB	Q13153	PAK1	GO:0005925	GO_REF:0000044	IEA	UniProtKB-SubCell:SL-0118	C	Serine/threonine-protein	kinase	PAK	1	PAK1	protein	taxon:9606	20210123	UniProt
UniProtKB	Q13239	SLA	GO:0005925	PMID:21873635	IBA	MGI:MGI:95481|PANTHER:PTN002400754|RGD:3443|RGD:628758|UniProtKB:Q00944|UniProtKB:Q05397|UniProtKB:Q14289	C	Src-like-adapter	SLA
UniProtKB	Q13283	G3BP1	GO:0005925	PMID:21423176	HDA	C	Ras	GTPase-activating	protein-binding	protein	1	G3BP1
UniProtKB	Q13308	PTK7	GO:0005925	PMID:21423176	HDA	C	Inactive	tyrosine-protein	kinase	7	PTK7
UniProtKB	Q13418	ILK	GO:0005925	PMID:30254023	IDA	C	Integrin-linked	protein	kinase	ILK
UniProtKB	Q13418	ILK	GO:0005925	PMID:21873635	IBA	FB:FBgn0028427|MGI:MGI:1195267|PANTHER:PTN001510364|RGD:620063|UniProtKB:Q13418	C	Integrin-linked	protein	kinase	ILK
UniProtKB	Q13418	ILK	GO:0005925	GO_REF:0000044	IEA	UniProtKB-SubCell:SL-0118	C	Integrin-linked	protein	kinase	ILK
UniProtKB	Q13418	ILK	GO:0005925	GO_REF:0000052	IDA	C	Integrin-linked	protein	kinase	ILK
UniProtKB	Q13418	ILK	GO:0005925	PMID:21423176	HDA	C	Integrin-linked	protein	kinase	ILK
UniProtKB	Q13425	SNTB2	GO:0005925	PMID:21423176	HDA	C	Beta-2-syntrophin	SNTB2
UniProtKB	Q13443	ADAM9	GO:0005925	PMID:21423176	HDA	C	Disintegrin	and	metalloproteinase	domain-containing	protein	9	ADAM9
UniProtKB	Q13642	FHL1	GO:0005925	PMID:21423176	HDA	C	Four	and	a	half	LIM	domains	protein	1	FHL1
UniProtKB	Q13643	FHL3	GO:0005925	PMID:21423176	HDA	C	Four	and	a	half	LIM	domains	protein	3	FHL3
UniProtKB	Q13740	ALCAM	GO:0005925	PMID:21423176	HDA	C	CD166	antigen	ALCAM
UniProtKB	Q13884	SNTB1	GO:0005925	PMID:21423176	HDA	C	Beta-1-syntrophin	SNTB1
UniProtKB	Q14005	IL16	GO:0005925	GO_REF:0000052	IDA	C	Pro-interleukin-16	IL16	protein	taxon:9606	20201119	HPA
UniProtKB	Q14108	SCARB2	GO:0005925	PMID:21423176	HDA	C	Lysosome	membrane	protein	2	SCARB2
UniProtKB	Q14118	DAG1	GO:0005925	GO_REF:0000107	IEA	UniProtKB:F1M8K0|ensembl:ENSRNOP00000026327	C	Dystroglycan	DAG1	protein	taxon:9606	20210123	Ensembl
UniProtKB	Q14118	DAG1	colocalizes_with	GO:0005925	PMID:18341635	IDA	C	Dystroglycan	DAG1	protein	taxon:9606	20100514	UniProt
UniProtKB	Q14118	DAG1	GO:0005925	PMID:21423176	HDA	C	Dystroglycan	DAG1	protein	taxon:9606	20140715	UniProt	part_of(CL:0000057)
UniProtKB	Q14155	ARHGEF7	GO:0005925	GO_REF:0000044	IEA	UniProtKB-SubCell:SL-0118	C	Rho	guanine	nucleotide	exchange	factor	7	ARHGEF7
UniProtKB	Q14155	ARHGEF7	GO:0005925	PMID:21423176	HDA	C	Rho	guanine	nucleotide	exchange	factor	7	ARHGEF7
UniProtKB	Q14161	GIT2	GO:0005925	PMID:21423176	HDA	C	ARF	GTPase-activating	protein	GIT2	GIT2
UniProtKB	Q14192	FHL2	GO:0005925	PMID:21423176	HDA	C	Four	and	a	half	LIM	domains	protein	2	FHL2
UniProtKB	Q14247	CTTN	GO:0005925	GO_REF:0000044	IEA	UniProtKB-SubCell:SL-0118	C	Src	substrate	cortactin	CTTN
UniProtKB	Q14247	CTTN	GO:0005925	PMID:21423176	HDA	C	Src	substrate	cortactin	CTTN
UniProtKB	Q14254	FLOT2	GO:0005925	PMID:21423176	HDA	C	Flotillin-2	FLOT2
UniProtKB	Q14289	PTK2B	GO:0005925	PMID:21873635	IBA	MGI:MGI:95481|PANTHER:PTN002400754|RGD:3443|RGD:628758|UniProtKB:Q00944|UniProtKB:Q05397|UniProtKB:Q14289	C	Protein-tyrosine	kinase	2-beta	PTK2B
UniProtKB	Q14289	PTK2B	GO:0005925	PMID:18765415	IDA	C	Protein-tyrosine	kinase	2-beta	PTK2B
UniProtKB	Q14289	PTK2B	GO:0005925	GO_REF:0000002	IEA	InterPro:IPR005189|InterPro:IPR036137	C	Protein-tyrosine	kinase	2-beta	PTK2B
UniProtKB	Q14289	PTK2B	GO:0005925	GO_REF:0000107	IEA	UniProtKB:P70600|ensembl:ENSRNOP00000031615	C	Protein-tyrosine	kinase	2-beta	PTK2B
UniProtKB	Q14289	PTK2B	GO:0005925	GO_REF:0000044	IEA	UniProtKB-SubCell:SL-0118	C	Protein-tyrosine	kinase	2-beta	PTK2B
UniProtKB	Q14315	FLNC	GO:0005925	PMID:21423176	HDA	C	Filamin-C	FLNC
UniProtKB	Q14332	FZD2	GO:0005925	PMID:21423176	HDA	C	Frizzled-2	FZD2	protein	taxon:9606	20140715	UniProt	part_of(CL:0000057)
UniProtKB	Q14344	GNA13	GO:0005925	PMID:21423176	HDA	C	Guanine	nucleotide-binding	protein	subunit	alpha-13	GNA13	protein	taxon:9606	20140715	UniProt	part_of(CL:0000057)
UniProtKB	Q14451	GRB7	GO:0005925	PMID:12021278	IDA	C	Growth	factor	receptor-bound	protein	7	GRB7	protein	taxon:9606	20110620	UniProt
UniProtKB	Q14451	GRB7	GO:0005925	PMID:10893408	IDA	C	Growth	factor	receptor-bound	protein	7	GRB7	protein	taxon:9606	20110620	UniProt
UniProtKB	Q14451	GRB7	GO:0005925	GO_REF:0000044	IEA	UniProtKB-SubCell:SL-0118	C	Growth	factor	receptor-bound	protein	7	GRB7	protein	taxon:9606	20210123	UniProt
UniProtKB	Q14511	NEDD9	GO:0005925	GO_REF:0000044	IEA	UniProtKB-SubCell:SL-0118	C	Enhancer	of	filamentation	1	NEDD9
UniProtKB	Q14517	FAT1	GO:0005925	PMID:21423176	HDA	C	Protocadherin	Fat	1	FAT1
UniProtKB	Q14676	MDC1	GO:0005925	GO_REF:0000052	IDA	C	Mediator	of	DNA	damage	checkpoint	protein	1	MDC1
UniProtKB	Q14847	LASP1	GO:0005925	PMID:21873635	IBA	FB:FBgn0063485|MGI:MGI:109656|PANTHER:PTN000867550	C	LIM	and	SH3	domain	protein	1	LASP1
UniProtKB	Q14847	LASP1	GO:0005925	GO_REF:0000107	IEA	UniProtKB:Q61792|ensembl:ENSMUSP00000042123	C	LIM	and	SH3	domain	protein	1	LASP1
UniProtKB	Q14847	LASP1	GO:0005925	PMID:21423176	HDA	C	LIM	and	SH3	domain	protein	1	LASP1
UniProtKB	Q15124	PGM5	GO:0005925	PMID:8175905	IDA	C	Phosphoglucomutase-like	protein	5	PGM5
UniProtKB	Q15149	PLEC	GO:0005925	PMID:21873635	IBA	PANTHER:PTN002753803|UniProtKB:Q15149	C	Plectin	PLEC
UniProtKB	Q15149	PLEC	GO:0005925	GO_REF:0000052	IDA	C	Plectin	PLEC
UniProtKB	Q15149	PLEC	GO:0005925	PMID:21423176	HDA	C	Plectin	PLEC
UniProtKB	Q15366	PCBP2	GO:0005925	PMID:21423176	HDA	C	Poly(rC)-binding	protein	2	PCBP2	protein	taxon:9606	20140715	UniProt	part_of(CL:0000057)
UniProtKB	Q15404	RSU1	GO:0005925	PMID:20926685	IDA	C	Ras	suppressor	protein	1	RSU1
UniProtKB	Q15417	CNN3	GO:0005925	PMID:21423176	HDA	C	Calponin-3	CNN3	protein	taxon:9606	20140715	UniProt	part_of(CL:0000057)
UniProtKB	Q15555	MAPRE2	GO:0005925	PMID:25490267	IDA	C	Microtubule-associated	protein	RP/EB	family	member	2	MAPRE2
UniProtKB	Q15555	MAPRE2	GO:0005925	GO_REF:0000107	IEA	UniProtKB:Q8R001|ensembl:ENSMUSP00000025127	C	Microtubule-associated	protein	RP/EB	family	member	2	MAPRE2
UniProtKB	Q15599	SLC9A3R2	GO:0005925	PMID:21423176	HDA	C	Na(+)/H(+)	exchange	regulatory	cofactor	NHE-RF2	SLC9A3R2
UniProtKB	Q155Q3	DIXDC1	GO:0005925	GO_REF:0000044	IEA	UniProtKB-SubCell:SL-0118	C	Dixin	DIXDC1
UniProtKB	Q15654	TRIP6	GO:0005925	PMID:21873635	IBA	MGI:MGI:103072|PANTHER:PTN001198076|UniProtKB:Q04584|UniProtKB:Q15654|UniProtKB:Q15942	C	Thyroid	receptor-interacting	protein	6	TRIP6
UniProtKB	Q15654	TRIP6	GO:0005925	GO_REF:0000044	IEA	UniProtKB-SubCell:SL-0118	C	Thyroid	receptor-interacting	protein	6	TRIP6
UniProtKB	Q15654	TRIP6	GO:0005925	GO_REF:0000052	IDA	C	Thyroid	receptor-interacting	protein	6	TRIP6
UniProtKB	Q15654	TRIP6	GO:0005925	PMID:14688263	IDA	C	Thyroid	receptor-interacting	protein	6	TRIP6
UniProtKB	Q15654	TRIP6	GO:0005925	PMID:21423176	HDA	C	Thyroid	receptor-interacting	protein	6	TRIP6
UniProtKB	Q15691	MAPRE1	GO:0005925	PMID:25490267	IDA	C	Microtubule-associated	protein	RP/EB	family	member	1	MAPRE1	protein	taxon:9606	20180627	ARUK-UCL	part_of(CL:0000312)
UniProtKB	Q15942	ZYX	GO:0005925	PMID:21873635	IBA	MGI:MGI:103072|PANTHER:PTN001198076|UniProtKB:Q04584|UniProtKB:Q15654|UniProtKB:Q15942	C	Zyxin	ZYX	protein	taxon:9606	20200809	GO_Central
UniProtKB	Q15942	ZYX	GO:0005925	PMID:12417594	IDA	C	Zyxin	ZYX	protein	taxon:9606	20110107	MGI
UniProtKB	Q15942	ZYX	GO:0005925	GO_REF:0000107	IEA	UniProtKB:Q62523|ensembl:ENSMUSP00000126622	C	Zyxin	ZYX	protein	taxon:9606	20210123	Ensembl
UniProtKB	Q15942	ZYX	GO:0005925	GO_REF:0000044	IEA	UniProtKB-SubCell:SL-0118	C	Zyxin	ZYX	protein	taxon:9606	20210123	UniProt
UniProtKB	Q15942	ZYX	GO:0005925	GO_REF:0000052	IDA	C	Zyxin	ZYX	protein	taxon:9606	20101115	HPA
UniProtKB	Q15942	ZYX	GO:0005925	PMID:18297730	IDA	C	Zyxin	ZYX	protein	taxon:9606	20080318	UniProt
UniProtKB	Q15942	ZYX	GO:0005925	PMID:21423176	HDA	C	Zyxin	ZYX	protein	taxon:9606	20140715	UniProt	part_of(CL:0000057)
UniProtKB	Q16527	CSRP2	GO:0005925	PMID:21423176	HDA	C	Cysteine	and	glycine-rich	protein	2	CSRP2
UniProtKB	Q16832	DDR2	GO:0005925	PMID:21423176	HDA	C	Discoidin	domain-containing	receptor	2	DDR2
UniProtKB	Q1KLZ0	PS1TP5BP1	GO:0005925	GO_REF:0000024	ISS	UniProtKB:P60706	C	HCG15971
UniProtKB	Q2M1Z3	ARHGAP31	GO:0005925	GO_REF:0000044	IEA	UniProtKB-SubCell:SL-0118	C	Rho	GTPase-activating	protein	31	ARHGAP31
UniProtKB	Q2TNI1	CAV1	GO:0005925	GO_REF:0000107	IEA	UniProtKB:P49817|ensembl:ENSMUSP00000007799	C	Caveolin	CAV1
UniProtKB	Q3KRA9	ALKBH6	GO:0005925	GO_REF:0000052	IDA	C	Alpha-ketoglutarate-dependent	dioxygenase	alkB	homolog	6	ALKBH6
UniProtKB	Q53G76	Q53G76	GO:0005925	GO_REF:0000024	ISS	UniProtKB:P60706	C	Beta	actin	variant	protein	taxon:9606	20150501	AgBase
UniProtKB	Q53G99	Q53G99	GO:0005925	GO_REF:0000024	ISS	UniProtKB:P60706	C	Beta	actin	variant	protein	taxon:9606	20150501	AgBase
UniProtKB	Q53GK6	Q53GK6	GO:0005925	GO_REF:0000024	ISS	UniProtKB:P60706	C	Beta	actin	variant	protein	taxon:9606	20150501	AgBase
UniProtKB	Q53GU1	Q53GU1	GO:0005925	GO_REF:0000044	IEA	UniProtKB-SubCell:SL-0118	C	Testin	protein	taxon:9606	20210123	UniProt
UniProtKB	Q53QU8	TIEG2	GO:0005925	GO_REF:0000052	IDA	C	cDNA	FLJ77882
UniProtKB	Q53R12	TM4SF20	GO:0005925	GO_REF:0000052	IDA	C	Transmembrane	4	L6	family	member	20	TM4SF20
UniProtKB	Q53R19	ARPC2	GO:0005925	GO_REF:0000107	IEA	UniProtKB:Q9CVB6|ensembl:ENSMUSP00000109451	C	Arp2/3	complex	34	kDa	subunit	ARPC2
UniProtKB	Q53RD9	FBLN7	GO:0005925	PMID:21423176	HDA	C	Fibulin-7	FBLN7
UniProtKB	Q53X57	CAV2	GO:0005925	GO_REF:0000107	IEA	UniProtKB:Q9WVC3|ensembl:ENSMUSP00000000058	C	Caveolin	CAV2
UniProtKB	Q53YD8	hCG_23373	GO:0005925	GO_REF:0000052	IDA	C	ADP-ribosylation	factor-like	2	hCG_23373	protein	taxon:9606	20111111	HPA
UniProtKB	Q58WW2	DCAF6	GO:0005925	GO_REF:0000052	IDA	C	DDB1-	and	CUL4-associated	factor	6	DCAF6
UniProtKB	Q59G71	Q59G71	GO:0005925	GO_REF:0000044	IEA	UniProtKB-SubCell:SL-0118	C	SH2	domain-containing	protein	protein	taxon:9606	20210123	UniProt
UniProtKB	Q59GM4	Q59GM4	GO:0005925	GO_REF:0000044	IEA	UniProtKB-SubCell:SL-0118	C	Non-specific	protein-tyrosine	kinase	protein	taxon:9606	20210123	UniProt
UniProtKB	Q59GM6	Q59GM6	GO:0005925	GO_REF:0000002	IEA	InterPro:IPR005189|InterPro:IPR036137	C	Non-specific	protein-tyrosine	kinase	protein	taxon:9606	20210116	InterPro
UniProtKB	Q59GN8	Q59GN8	GO:0005925	GO_REF:0000002	IEA	InterPro:IPR005189|InterPro:IPR036137	C	Non-specific	protein-tyrosine	kinase	protein	taxon:9606	20210116	InterPro
UniProtKB	Q59GS5	Q59GS5	GO:0005925	GO_REF:0000044	IEA	UniProtKB-SubCell:SL-0118	C	Paxillin	variant	protein	taxon:9606	20210123	UniProt
UniProtKB	Q5JPT1	SH3KBP1	GO:0005925	GO_REF:0000044	IEA	UniProtKB-SubCell:SL-0118	C	SH3	domain-containing	protein	SH3KBP1	protein	taxon:9606	20210123	UniProt
UniProtKB	Q5JPT2	SH3KBP1	GO:0005925	GO_REF:0000044	IEA	UniProtKB-SubCell:SL-0118	C	SH3	domain-containing	kinase-binding	protein	1	SH3KBP1	protein	taxon:9606	20210123	UniProt
UniProtKB	Q5JPT3	SH3KBP1	GO:0005925	GO_REF:0000044	IEA	UniProtKB-SubCell:SL-0118	C	SH3	domain-containing	protein	SH3KBP1	protein	taxon:9606	20210123	UniProt
UniProtKB	Q5JPT6	Q5JPT6	GO:0005925	GO_REF:0000044	IEA	UniProtKB-SubCell:SL-0118	C	GIG10	protein	taxon:9606	20210123	UniProt
UniProtKB	Q5SQI0	ATAT1	GO:0005925	GO_REF:0000044	IEA	UniProtKB-SubCell:SL-0118	C	Alpha-tubulin	N-acetyltransferase	1	ATAT1
UniProtKB	Q5VSN0	SH3KBP1	GO:0005925	GO_REF:0000044	IEA	UniProtKB-SubCell:SL-0118	C	SH3	domain-containing	kinase-binding	protein	1	SH3KBP1	protein	taxon:9606	20210123	UniProt
UniProtKB	Q5VW36	FOCAD	GO:0005925	PMID:22427331	IDA	C	Focadhesin	FOCAD
UniProtKB	Q5VW36	FOCAD	GO:0005925	GO_REF:0000044	IEA	UniProtKB-SubCell:SL-0118	C	Focadhesin	FOCAD
UniProtKB	Q63HR2	TNS2	GO:0005925	PMID:22019427	IDA	C	Tensin-2	TNS2
UniProtKB	Q63HR2	TNS2	GO:0005925	GO_REF:0000044	IEA	UniProtKB-SubCell:SL-0118	C	Tensin-2	TNS2
UniProtKB	Q63HR2	TNS2	GO:0005925	PMID:16951145	IDA	C	Tensin-2	TNS2
UniProtKB	Q63HR2	TNS2	GO:0005925	PMID:21423176	HDA	C	Tensin-2	TNS2
UniProtKB	Q658W2	DKFZp666O0110	GO:0005925	GO_REF:0000002	IEA	InterPro:IPR005189|InterPro:IPR036137	C	Non-specific	protein-tyrosine	kinase	DKFZp666O0110	protein	taxon:9606	20210116	InterPro
UniProtKB	Q658W2	DKFZp666O0110	GO:0005925	GO_REF:0000044	IEA	UniProtKB-SubCell:SL-0118	C	Non-specific	protein-tyrosine	kinase	DKFZp666O0110	protein	taxon:9606	20210123	UniProt
UniProtKB	Q68CZ2	TNS3	GO:0005925	GO_REF:0000044	IEA	UniProtKB-SubCell:SL-0118	C	Tensin-3	TNS3
UniProtKB	Q68CZ2	TNS3	GO:0005925	GO_REF:0000052	IDA	C	Tensin-3	TNS3
UniProtKB	Q68CZ2	TNS3	GO:0005925	PMID:21423176	HDA	C	Tensin-3	TNS3
UniProtKB	Q6P5Z4	BCAR1	GO:0005925	GO_REF:0000024	ISS	UniProtKB:Q63767	C	SH3	domain-containing	protein	BCAR1	protein	taxon:9606	20051206	UniProt
UniProtKB	Q6PJ46	ASAP3	GO:0005925	GO_REF:0000002	IEA	InterPro:IPR028775	C	ASAP3	protein	ASAP3	protein	taxon:9606	20210116	InterPro
UniProtKB	Q6PJM3	TNS1	GO:0005925	GO_REF:0000044	IEA	UniProtKB-SubCell:SL-0118	C	SH2	domain-containing	protein	TNS1	protein	taxon:9606	20210123	UniProt
UniProtKB	Q6T4R5	NHS	GO:0005925	GO_REF:0000044	IEA	UniProtKB-SubCell:SL-0118	C	Nance-Horan	syndrome	protein	NHS	protein	taxon:9606	20210123	UniProt
UniProtKB	Q6UVK1	CSPG4	GO:0005925	PMID:21423176	HDA	C	Chondroitin	sulfate	proteoglycan	4	CSPG4
UniProtKB	Q6UX15	LAYN	NOT	GO:0005925	GO_REF:0000024	ISS	UniProtKB:Q9Z209	C	Layilin	LAYN
UniProtKB	Q6UX15	LAYN	GO:0005925	PMID:21423176	HDA	C	Layilin	LAYN
UniProtKB	Q6WCQ1	MPRIP	GO:0005925	PMID:21423176	HDA	C	Myosin	phosphatase	Rho-interacting	protein	MPRIP
UniProtKB	Q6ZQU7	Q6ZQU7	GO:0005925	GO_REF:0000044	IEA	UniProtKB-SubCell:SL-0118	C	Paxillin	protein	taxon:9606	20210123	UniProt
UniProtKB	Q6ZS72	PEAK3	GO:0005925	PMID:21873635	IBA	MGI:MGI:2442366|PANTHER:PTN000540590|UniProtKB:Q9H792	C	Protein	PEAK3	PEAK3
UniProtKB	Q702N8	XIRP1	colocalizes_with	GO:0005925	PMID:15454575	IMP	C	Xin	actin-binding	repeat-containing	protein	1	XIRP1
UniProtKB	Q7L0Q8	RHOU	GO:0005925	GO_REF:0000044	IEA	UniProtKB-SubCell:SL-0118	C	Rho-related	GTP-binding	protein	RhoU	RHOU
UniProtKB	Q7L576	CYFIP1	GO:0005925	PMID:21423176	HDA	C	Cytoplasmic	FMR1-interacting	protein	1	CYFIP1
UniProtKB	Q7Z460	CLASP1	colocalizes_with	GO:0005925	PMID:24859005	IDA	C	CLIP-associating	protein	1	CLASP1
UniProtKB	Q7Z4I7	LIMS2	GO:0005925	PMID:21873635	IBA	FB:FBgn0020249|MGI:MGI:2385067|PANTHER:PTN001198022|UniProtKB:Q7Z4I7	C	LIM	and	senescent	cell	antigen-like-containing	domain	protein	2	LIMS2
UniProtKB	Q7Z4I7	LIMS2	GO:0005925	GO_REF:0000107	IEA	UniProtKB:Q91XD2|ensembl:ENSMUSP00000025254	C	LIM	and	senescent	cell	antigen-like-containing	domain	protein	2	LIMS2
UniProtKB	Q7Z4I7	LIMS2	GO:0005925	GO_REF:0000044	IEA	UniProtKB-SubCell:SL-0118	C	LIM	and	senescent	cell	antigen-like-containing	domain	protein	2	LIMS2
UniProtKB	Q7Z4I7	LIMS2	GO:0005925	GO_REF:0000052	IDA	C	LIM	and	senescent	cell	antigen-like-containing	domain	protein	2	LIMS2
UniProtKB	Q7Z4I7	LIMS2	GO:0005925	PMID:21423176	HDA	C	LIM	and	senescent	cell	antigen-like-containing	domain	protein	2	LIMS2
UniProtKB	Q7Z5H3	ARHGAP22	GO:0005925	PMID:21423176	HDA	C	Rho	GTPase-activating	protein	22	ARHGAP22
UniProtKB	Q7Z5R6	APBB1IP	GO:0005925	GO_REF:0000044	IEA	UniProtKB-SubCell:SL-0118	C	Amyloid	beta	A4	precursor	protein-binding	family	B	member	1-interacting	protein	APBB1IP
UniProtKB	Q86SQ0	PHLDB2	colocalizes_with	GO:0005925	PMID:24859005	IDA	C	Pleckstrin	homology-like	domain	family	B	member	2	PHLDB2
UniProtKB	Q86TP1	PRUNE1	GO:0005925	GO_REF:0000044	IEA	UniProtKB-SubCell:SL-0118	C	Exopolyphosphatase	PRUNE1	PRUNE1
UniProtKB	Q86W92	PPFIBP1	GO:0005925	PMID:21423176	HDA	C	Liprin-beta-1	PPFIBP1
UniProtKB	Q86YV5	PRAG1	GO:0005925	PMID:27116701	IDA	C	Inactive	tyrosine-protein	kinase	PRAG1	PRAG1
UniProtKB	Q86YV5	PRAG1	GO:0005925	GO_REF:0000107	IEA	UniProtKB:D3ZMK9|ensembl:ENSRNOP00000015166	C	Inactive	tyrosine-protein	kinase	PRAG1	PRAG1
UniProtKB	Q86YV5	PRAG1	GO:0005925	GO_REF:0000044	IEA	UniProtKB-SubCell:SL-0118	C	Inactive	tyrosine-protein	kinase	PRAG1	PRAG1
UniProtKB	Q8IVT2	MISP	GO:0005925	GO_REF:0000044	IEA	UniProtKB-SubCell:SL-0118	C	Mitotic	interactor	and	substrate	of	PLK1	MISP
UniProtKB	Q8IVT2	MISP	GO:0005925	GO_REF:0000052	IDA	C	Mitotic	interactor	and	substrate	of	PLK1	MISP
UniProtKB	Q8IVT2	MISP	GO:0005925	PMID:23574715	IMP	C	Mitotic	interactor	and	substrate	of	PLK1	MISP
UniProtKB	Q8IVT2	MISP	colocalizes_with	GO:0005925	PMID:23509069	IMP	C	Mitotic	interactor	and	substrate	of	PLK1	MISP
UniProtKB	Q8IZW8	TNS4	GO:0005925	GO_REF:0000044	IEA	UniProtKB-SubCell:SL-0118	C	Tensin-4	TNS4
UniProtKB	Q8IZW8	TNS4	GO:0005925	PMID:17190795	IDA	C	Tensin-4	TNS4
UniProtKB	Q8N264	ARHGAP24	GO:0005925	PMID:21873635	IBA	MGI:MGI:1922647|PANTHER:PTN002689802	C	Rho	GTPase-activating	protein	24	ARHGAP24
UniProtKB	Q8N264	ARHGAP24	GO:0005925	GO_REF:0000044	IEA	UniProtKB-SubCell:SL-0118	C	Rho	GTPase-activating	protein	24	ARHGAP24
UniProtKB	Q8N556	AFAP1	GO:0005925	GO_REF:0000052	IDA	C	Actin	filament-associated	protein	1	AFAP1
UniProtKB	Q8N556	AFAP1	GO:0005925	PMID:21423176	HDA	C	Actin	filament-associated	protein	1	AFAP1
UniProtKB	Q8N8R7	ARL14EP	GO:0005925	GO_REF:0000052	IDA	C	ARL14	effector	protein	ARL14EP
UniProtKB	Q8N8S7	ENAH	GO:0005925	GO_REF:0000044	IEA	UniProtKB-SubCell:SL-0118	C	Protein	enabled	homolog	ENAH
UniProtKB	Q8N8S7	ENAH	GO:0005925	GO_REF:0000052	IDA	C	Protein	enabled	homolog	ENAH
UniProtKB	Q8N8S7	ENAH	GO:0005925	PMID:21423176	HDA	C	Protein	enabled	homolog	ENAH
UniProtKB	Q8N9D7	Q8N9D7	GO:0005925	GO_REF:0000002	IEA	InterPro:IPR005189|InterPro:IPR036137	C	Protein	kinase	domain-containing	protein	protein	taxon:9606	20210116	InterPro
UniProtKB	Q8NDL6	DKFZp434I2435	GO:0005925	GO_REF:0000044	IEA	UniProtKB-SubCell:SL-0118	C	SH2	domain-containing	protein	DKFZp434I2435	protein	taxon:9606	20210123	UniProt
UniProtKB	Q8TCZ2	CD99L2	GO:0005925	PMID:21423176	HDA	C	CD99	antigen-like	protein	2	CD99L2
UniProtKB	Q8TDY4	ASAP3	GO:0005925	PMID:21873635	IBA	PANTHER:PTN002509048|UniProtKB:Q8TDY4	C	Arf-GAP	with	SH3	domain
UniProtKB	Q8TDY4	ASAP3	GO:0005925	PMID:18400762	IDA	C	Arf-GAP	with	SH3	domain
UniProtKB	Q8TDY4	ASAP3	GO:0005925	GO_REF:0000002	IEA	InterPro:IPR028775	C	Arf-GAP	with	SH3	domain
UniProtKB	Q8TEY7	USP33	GO:0005925	GO_REF:0000052	IDA	C	Ubiquitin	carboxyl-terminal	hydrolase	33	USP33
UniProtKB	Q8WUM4	PDCD6IP	GO:0005925	PMID:21423176	HDA	C	Programmed	cell	death	6-interacting	protein	PDCD6IP
UniProtKB	Q8WUP2	FBLIM1	GO:0005925	PMID:18528435	IDA	C	Filamin-binding	LIM	protein	1	FBLIM1
UniProtKB	Q8WUP2	FBLIM1	GO:0005925	PMID:21873635	IBA	PANTHER:PTN000654183|UniProtKB:Q8WUP2|UniProtKB:Q93052	C	Filamin-binding	LIM	protein	1	FBLIM1
UniProtKB	Q8WUP2	FBLIM1	GO:0005925	GO_REF:0000044	IEA	UniProtKB-SubCell:SL-0118	C	Filamin-binding	LIM	protein	1	FBLIM1
UniProtKB	Q8WUP2	FBLIM1	GO:0005925	GO_REF:0000052	IDA	C	Filamin-binding	LIM	protein	1	FBLIM1
UniProtKB	Q8WUP2	FBLIM1	GO:0005925	PMID:21423176	HDA	C	Filamin-binding	LIM	protein	1	FBLIM1
UniProtKB	Q8WWI1	LMO7	GO:0005925	PMID:21423176	HDA	C	LIM	domain	only	protein	7	LMO7
UniProtKB	Q8WX93	PALLD	GO:0005925	GO_REF:0000107	IEA	UniProtKB:Q9ET54|ensembl:ENSMUSP00000112442	C	Palladin	PALLD
UniProtKB	Q8WX93	PALLD	GO:0005925	GO_REF:0000044	IEA	UniProtKB-SubCell:SL-0118	C	Palladin	PALLD
UniProtKB	Q8WX93	PALLD	GO:0005925	PMID:21423176	HDA	C	Palladin	PALLD
UniProtKB	Q8WX93	PALLD	GO:0005925	PMID:17322171	IDA	C	Palladin	PALLD
UniProtKB	Q8WXH0	SYNE2	GO:0005925	PMID:15671068	IDA	C	Nesprin-2	SYNE2
UniProtKB	Q8WXH0	SYNE2	GO:0005925	GO_REF:0000044	IEA	UniProtKB-SubCell:SL-0118	C	Nesprin-2	SYNE2
UniProtKB	Q92502	STARD8	GO:0005925	GO_REF:0000044	IEA	UniProtKB-SubCell:SL-0118	C	StAR-related	lipid	transfer	protein	8	STARD8
UniProtKB	Q92542	NCSTN	GO:0005925	PMID:21423176	HDA	C	Nicastrin	NCSTN
UniProtKB	Q92558	WASF1	GO:0005925	GO_REF:0000044	IEA	UniProtKB-SubCell:SL-0118	C	Wiskott-Aldrich	syndrome	protein	family	member	1	WASF1
UniProtKB	Q92692	NECTIN2	GO:0005925	PMID:21423176	HDA	C	Nectin-2	NECTIN2
UniProtKB	Q92974	ARHGEF2	GO:0005925	PMID:21423176	HDA	C	Rho	guanine	nucleotide	exchange	factor	2	ARHGEF2
UniProtKB	Q93052	LPP	GO:0005925	PMID:21873635	IBA	PANTHER:PTN000654183|UniProtKB:Q8WUP2|UniProtKB:Q93052	C	Lipoma-preferred	partner	LPP	protein	taxon:9606	20190221	GO_Central
UniProtKB	Q93052	LPP	GO:0005925	GO_REF:0000052	IDA	C	Lipoma-preferred	partner	LPP	protein	taxon:9606	20101115	HPA
UniProtKB	Q93052	LPP	GO:0005925	PMID:21423176	HDA	C	Lipoma-preferred	partner	LPP	protein	taxon:9606	20140715	UniProt	part_of(CL:0000057)
UniProtKB	Q96AC1	FERMT2	GO:0005925	PMID:29496737	IDA	C	Fermitin	family	homolog	2	FERMT2
UniProtKB	Q96AC1	FERMT2	GO:0005925	PMID:18528435	IDA	C	Fermitin	family	homolog	2	FERMT2
UniProtKB	Q96AC1	FERMT2	GO:0005925	PMID:21873635	IBA	PANTHER:PTN002700597|UniProtKB:Q96AC1	C	Fermitin	family	homolog	2	FERMT2
UniProtKB	Q96AC1	FERMT2	GO:0005925	PMID:21325030	IDA	C	Fermitin	family	homolog	2	FERMT2
UniProtKB	Q96AC1	FERMT2	GO:0005925	PMID:29162887	IDA	C	Fermitin	family	homolog	2	FERMT2
UniProtKB	Q96AC1	FERMT2	GO:0005925	GO_REF:0000044	IEA	UniProtKB-SubCell:SL-0118	C	Fermitin	family	homolog	2	FERMT2
UniProtKB	Q96AC1	FERMT2	GO:0005925	GO_REF:0000052	IDA	C	Fermitin	family	homolog	2	FERMT2
UniProtKB	Q96AC1	FERMT2	GO:0005925	PMID:21423176	HDA	C	Fermitin	family	homolog	2	FERMT2
UniProtKB	Q96B97	SH3KBP1	GO:0005925	GO_REF:0000044	IEA	UniProtKB-SubCell:SL-0118	C	SH3	domain-containing	kinase-binding	protein	1	SH3KBP1
UniProtKB	Q96BN2	TADA1	GO:0005925	GO_REF:0000052	IDA	C	Transcriptional	adapter	1	TADA1
UniProtKB	Q96C12	ARMC5	GO:0005925	GO_REF:0000052	IDA	C	Armadillo	repeat-containing	protein	5	ARMC5	protein	taxon:9606	20151016	HPA
UniProtKB	Q96GP6	SCARF2	GO:0005925	PMID:21423176	HDA	C	Scavenger	receptor	class	F	member	2	SCARF2
UniProtKB	Q96IF1	AJUBA	GO:0005925	GO_REF:0000107	IEA	UniProtKB:Q91XC0|ensembl:ENSMUSP00000056977	C	LIM	domain-containing	protein	ajuba	AJUBA
UniProtKB	Q96KR4	LMLN	GO:0005925	GO_REF:0000052	IDA	C	Leishmanolysin-like	peptidase	LMLN	protein	taxon:9606	20111111	HPA
UniProtKB	Q96N67	DOCK7	GO:0005925	PMID:21423176	HDA	C	Dedicator	of	cytokinesis	protein	7	DOCK7
UniProtKB	Q96QB1	DLC1	GO:0005925	PMID:21873635	IBA	PANTHER:PTN002652098|UniProtKB:Q96QB1	C	Rho	GTPase-activating	protein	7	DLC1
UniProtKB	Q96QB1	DLC1	GO:0005925	GO_REF:0000044	IEA	UniProtKB-SubCell:SL-0118	C	Rho	GTPase-activating	protein	7	DLC1
UniProtKB	Q96QB1	DLC1	GO:0005925	PMID:17190795	IDA	C	Rho	GTPase-activating	protein	7	DLC1
UniProtKB	Q96QB1	DLC1	GO:0005925	PMID:16951145	IDA	C	Rho	GTPase-activating	protein	7	DLC1
UniProtKB	Q96RE2	Q96RE2	GO:0005925	GO_REF:0000044	IEA	UniProtKB-SubCell:SL-0118	C	SoHo	domain-containing	protein	protein	taxon:9606	20210123	UniProt
UniProtKB	Q99439	CNN2	GO:0005925	PMID:21423176	HDA	C	Calponin-2	CNN2	protein	taxon:9606	20140715	UniProt	part_of(CL:0000057)
UniProtKB	Q99653	CHP1	GO:0005925	PMID:21423176	HDA	C	Calcineurin	B	homologous	protein	1	CHP1
UniProtKB	Q99755	PIP5K1A	GO:0005925	PMID:21423176	HDA	C	Phosphatidylinositol	4-phosphate	5-kinase	type-1	alpha	PIP5K1A	protein	taxon:9606	20140715	UniProt	part_of(CL:0000057)
UniProtKB	Q9BPX5	ARPC5L	GO:0005925	PMID:21423176	HDA	C	Actin-related	protein	2021-02-03	complex	subunit	5-like	protein	ARPC5L	protein	taxon:9606	20140715	UniProt	part_of(CL:0000057)
UniProtKB	Q9BQ24	ZFYVE21	GO:0005925	GO_REF:0000044	IEA	UniProtKB-SubCell:SL-0118	C	Zinc	finger	FYVE	domain-containing	protein	21	ZFYVE21	protein	taxon:9606	20210123	UniProt
UniProtKB	Q9BQI0	AIF1L	GO:0005925	GO_REF:0000054	IDA	C	Allograft	inflammatory	factor	1-like	AIF1L
UniProtKB	Q9BQL6	FERMT1	GO:0005925	PMID:18528435	IDA	C	Fermitin	family	homolog	1	FERMT1
UniProtKB	Q9BQL6	FERMT1	GO:0005925	PMID:21873635	IBA	MGI:MGI:2443583|PANTHER:PTN002700591|UniProtKB:Q9BQL6	C	Fermitin	family	homolog	1	FERMT1
UniProtKB	Q9BQL6	FERMT1	GO:0005925	GO_REF:0000107	IEA	UniProtKB:P59113|ensembl:ENSMUSP00000047616	C	Fermitin	family	homolog	1	FERMT1
UniProtKB	Q9BQL6	FERMT1	GO:0005925	GO_REF:0000044	IEA	UniProtKB-SubCell:SL-0118	C	Fermitin	family	homolog	1	FERMT1
UniProtKB	Q9BR76	CORO1B	GO:0005925	PMID:21423176	HDA	C	Coronin-1B	CORO1B	protein	taxon:9606	20140715	UniProt	part_of(CL:0000057)
UniProtKB	Q9BTK0	PXN	GO:0005925	GO_REF:0000044	IEA	UniProtKB-SubCell:SL-0118	C	Paxillin	PXN	protein	taxon:9606	20210123	UniProt
UniProtKB	Q9BX66	SORBS1	GO:0005925	GO_REF:0000044	IEA	UniProtKB-SubCell:SL-0118	C	Sorbin	and	SH3	domain-containing	protein	1	SORBS1
UniProtKB	Q9BX66	SORBS1	GO:0005925	GO_REF:0000052	IDA	C	Sorbin	and	SH3	domain-containing	protein	1	SORBS1
UniProtKB	Q9C004	SPRY4	GO:0005925	PMID:21423176	HDA	C	Protein	sprouty	homolog	4	SPRY4	protein	taxon:9606	20140715	UniProt	part_of(CL:0000057)
UniProtKB	Q9C0H9	SRCIN1	NOT	GO:0005925	PMID:14657239	IDA	C	SRC	kinase	signaling	inhibitor	1	SRCIN1
UniProtKB	Q9H2D6	TRIOBP	GO:0005925	PMID:21423176	HDA	C	TRIO	and	F-actin-binding	protein	TRIOBP
UniProtKB	Q9H792	PEAK1	GO:0005925	PMID:21873635	IBA	MGI:MGI:2442366|PANTHER:PTN000540590|UniProtKB:Q9H792	C	Inactive	tyrosine-protein	kinase	PEAK1	PEAK1
UniProtKB	Q9H792	PEAK1	GO:0005925	PMID:23105102	IDA	C	Inactive	tyrosine-protein	kinase	PEAK1	PEAK1
UniProtKB	Q9H792	PEAK1	GO:0005925	GO_REF:0000107	IEA	UniProtKB:Q69Z38|ensembl:ENSMUSP00000109901	C	Inactive	tyrosine-protein	kinase	PEAK1	PEAK1
UniProtKB	Q9H792	PEAK1	GO:0005925	GO_REF:0000044	IEA	UniProtKB-SubCell:SL-0118	C	Inactive	tyrosine-protein	kinase	PEAK1	PEAK1
UniProtKB	Q9H792	PEAK1	GO:0005925	PMID:20534451	IDA	C	Inactive	tyrosine-protein	kinase	PEAK1	PEAK1
UniProtKB	Q9H8D5	Q9H8D5	GO:0005925	GO_REF:0000044	IEA	UniProtKB-SubCell:SL-0118	C	SH2	domain-containing	protein	protein	taxon:9606	20210123	UniProt
UniProtKB	Q9HBA0	TRPV4	GO:0005925	GO_REF:0000024	ISS	UniProtKB:Q9ERZ8	C	Transient	receptor	potential	cation	channel	subfamily	V	member	4	TRPV4
UniProtKB	Q9HBI0	PARVG	GO:0005925	PMID:21873635	IBA	FB:FBgn0052528|MGI:MGI:1931144|PANTHER:PTN000950308|UniProtKB:Q9HBI1|UniProtKB:Q9NVD7	C	Gamma-parvin	PARVG	protein	taxon:9606	20170421	GO_Central
UniProtKB	Q9HBI0	PARVG	GO:0005925	GO_REF:0000044	IEA	UniProtKB-SubCell:SL-0118	C	Gamma-parvin	PARVG	protein	taxon:9606	20210123	UniProt
UniProtKB	Q9HBI1	PARVB	GO:0005925	PMID:21873635	IBA	FB:FBgn0052528|MGI:MGI:1931144|PANTHER:PTN000950308|UniProtKB:Q9HBI1|UniProtKB:Q9NVD7	C	Beta-parvin	PARVB
UniProtKB	Q9HBI1	PARVB	GO:0005925	PMID:22869380	IDA	C	Beta-parvin	PARVB
UniProtKB	Q9HBI1	PARVB	GO:0005925	GO_REF:0000044	IEA	UniProtKB-SubCell:SL-0118	C	Beta-parvin	PARVB
UniProtKB	Q9HBL0	TNS1	GO:0005925	PMID:11023826	IDA	C	Tensin-1	TNS1
UniProtKB	Q9HBL0	TNS1	GO:0005925	GO_REF:0000044	IEA	UniProtKB-SubCell:SL-0118	C	Tensin-1	TNS1
UniProtKB	Q9HBL0	TNS1	GO:0005925	GO_REF:0000052	IDA	C	Tensin-1	TNS1
UniProtKB	Q9HBL0	TNS1	GO:0005925	PMID:21423176	HDA	C	Tensin-1	TNS1
UniProtKB	Q9HCM4	EPB41L5	GO:0005925	GO_REF:0000107	IEA	UniProtKB:Q8BGS1|ensembl:ENSMUSP00000128374	C	Band	4.1-like	protein	5	EPB41L5
UniProtKB	Q9NPH5	NOX4	GO:0005925	GO_REF:0000107	IEA	UniProtKB:Q924V1|ensembl:ENSRNOP00000018990	C	NADPH	oxidase	4	NOX4
UniProtKB	Q9NPH5	NOX4	GO:0005925	GO_REF:0000044	IEA	UniProtKB-SubCell:SL-0118	C	NADPH	oxidase	4	NOX4
UniProtKB	Q9NQ75	CASS4	GO:0005925	GO_REF:0000044	IEA	UniProtKB-SubCell:SL-0118	C	Cas	scaffolding	protein	family	member	4	CASS4
UniProtKB	Q9NQ75	CASS4	GO:0005925	PMID:18256281	IDA	C	Cas	scaffolding	protein	family	member	4	CASS4
UniProtKB	Q9NR12	PDLIM7	GO:0005925	GO_REF:0000052	IDA	C	PDZ	and	LIM	domain	protein	7	PDLIM7
UniProtKB	Q9NRR6	INPP5E	GO:0005925	GO_REF:0000052	IDA	C	Phosphatidylinositol	polyphosphate	5-phosphatase	type	IV	INPP5E	protein	taxon:9606	20161204	HPA
UniProtKB	Q9NS62	THSD1	GO:0005925	PMID:27895300	IMP	C	Thrombospondin	type-1	domain-containing	protein	1	THSD1
UniProtKB	Q9NS62	THSD1	GO:0005925	GO_REF:0000044	IEA	UniProtKB-SubCell:SL-0118	C	Thrombospondin	type-1	domain-containing	protein	1	THSD1
UniProtKB	Q9NVD7	PARVA	GO:0005925	PMID:21873635	IBA	FB:FBgn0052528|MGI:MGI:1931144|PANTHER:PTN000950308|UniProtKB:Q9HBI1|UniProtKB:Q9NVD7	C	Alpha-parvin	PARVA
UniProtKB	Q9NVD7	PARVA	GO:0005925	PMID:11331308	IDA	C	Alpha-parvin	PARVA
UniProtKB	Q9NVD7	PARVA	GO:0005925	PMID:29162887	IDA	C	Alpha-parvin	PARVA
UniProtKB	Q9NVD7	PARVA	GO:0005925	GO_REF:0000107	IEA	UniProtKB:Q9EPC1|ensembl:ENSMUSP00000033030	C	Alpha-parvin	PARVA
UniProtKB	Q9NVD7	PARVA	GO:0005925	GO_REF:0000044	IEA	UniProtKB-SubCell:SL-0118	C	Alpha-parvin	PARVA
UniProtKB	Q9NVD7	PARVA	GO:0005925	PMID:21423176	HDA	C	Alpha-parvin	PARVA
UniProtKB	Q9NXH7	Q9NXH7	GO:0005925	GO_REF:0000002	IEA	InterPro:IPR028775	C	ANK_REP_REGION	domain-containing	protein	protein	taxon:9606	20210116	InterPro
UniProtKB	Q9NZN3	EHD3	GO:0005925	PMID:21423176	HDA	C	EH	domain-containing	protein	3	EHD3
UniProtKB	Q9NZU0	FLRT3	GO:0005925	GO_REF:0000107	IEA	UniProtKB:Q8BGT1|ensembl:ENSMUSP00000105684	C	Leucine-rich	repeat	transmembrane	protein	FLRT3	FLRT3
UniProtKB	Q9NZU0	FLRT3	GO:0005925	GO_REF:0000044	IEA	UniProtKB-SubCell:SL-0118	C	Leucine-rich	repeat	transmembrane	protein	FLRT3	FLRT3
UniProtKB	Q9NZU1	FLRT1	colocalizes_with	GO:0005925	GO_REF:0000024	ISS	UniProtKB:Q6RKD8	C	Leucine-rich	repeat	transmembrane	protein	FLRT1	FLRT1
UniProtKB	Q9NZU1	FLRT1	GO:0005925	GO_REF:0000044	IEA	UniProtKB-SubCell:SL-0118	C	Leucine-rich	repeat	transmembrane	protein	FLRT1	FLRT1
UniProtKB	Q9P035	HACD3	GO:0005925	PMID:21423176	HDA	C	Very-long-chain	(3R)-3-hydroxyacyl-CoA	dehydratase	3	HACD3
UniProtKB	Q9P0U3	SENP1	GO:0005925	GO_REF:0000052	IDA	C	Sentrin-specific	protease	1	SENP1	protein	taxon:9606	20130311	HPA
UniProtKB	Q9UBG0	MRC2	GO:0005925	PMID:21423176	HDA	C	C-type	mannose	receptor	2	MRC2
UniProtKB	Q9UFN8	DKFZp434G162	GO:0005925	GO_REF:0000044	IEA	UniProtKB-SubCell:SL-0118	C	SH2	domain-containing	protein	DKFZp434G162	protein	taxon:9606	20210123	UniProt
UniProtKB	Q9UGI8	TES	GO:0005925	GO_REF:0000044	IEA	UniProtKB-SubCell:SL-0118	C	Testin	TES	protein	taxon:9606	20210123	UniProt
UniProtKB	Q9UGI8	TES	GO:0005925	GO_REF:0000052	IDA	C	Testin	TES	protein	taxon:9606	20141106	HPA
UniProtKB	Q9UGI8	TES	GO:0005925	PMID:21423176	HDA	C	Testin	TES	protein	taxon:9606	20140715	UniProt	part_of(CL:0000057)
UniProtKB	Q9UGP4	LIMD1	GO:0005925	PMID:18439753	IDA	C	LIM	domain-containing	protein	1	LIMD1	protein	taxon:9606	20120305	UniProt
UniProtKB	Q9UGP4	LIMD1	GO:0005925	GO_REF:0000044	IEA	UniProtKB-SubCell:SL-0118	C	LIM	domain-containing	protein	1	LIMD1	protein	taxon:9606	20210123	UniProt
UniProtKB	Q9UGP4	LIMD1	GO:0005925	GO_REF:0000052	IDA	C	LIM	domain-containing	protein	1	LIMD1	protein	taxon:9606	20151016	HPA
UniProtKB	Q9UHA4	LAMTOR3	GO:0005925	PMID:21423176	HDA	C	Ragulator	complex	protein	LAMTOR3	LAMTOR3
UniProtKB	Q9UHB6	LIMA1	GO:0005925	PMID:24694988	IDA	C	LIM	domain	and	actin-binding	protein	1	LIMA1
UniProtKB	Q9UHB6	LIMA1	GO:0005925	GO_REF:0000044	IEA	UniProtKB-SubCell:SL-0118	C	LIM	domain	and	actin-binding	protein	1	LIMA1
UniProtKB	Q9UHB6	LIMA1	GO:0005925	GO_REF:0000052	IDA	C	LIM	domain	and	actin-binding	protein	1	LIMA1
UniProtKB	Q9UHB6	LIMA1	GO:0005925	PMID:10618726	IDA	C	LIM	domain	and	actin-binding	protein	1	LIMA1
UniProtKB	Q9UHB6	LIMA1	GO:0005925	PMID:21423176	HDA	C	LIM	domain	and	actin-binding	protein	1	LIMA1
UniProtKB	Q9UHB9	SRP68	GO:0005925	GO_REF:0000052	IDA	C	Signal	recognition	particle	subunit	SRP68	SRP68	protein	taxon:9606	20190905	HPA
UniProtKB	Q9UI08	EVL	GO:0005925	GO_REF:0000024	ISS	UniProtKB:P70429	C	Ena/VASP-like	protein	EVL
UniProtKB	Q9UJW0	DCTN4	GO:0005925	GO_REF:0000107	IEA	UniProtKB:Q9QUR2|ensembl:ENSRNOP00000026394	C	Dynactin	subunit	4	DCTN4	protein	taxon:9606	20210123	Ensembl
UniProtKB	Q9UKX5	ITGA11	GO:0005925	PMID:11518510	IDA	C	Integrin	alpha-11	ITGA11
UniProtKB	Q9UKX5	ITGA11	GO:0005925	PMID:21423176	HDA	C	Integrin	alpha-11	ITGA11
UniProtKB	Q9UL25	RAB21	GO:0005925	PMID:21423176	HDA	C	Ras-related	protein	Rab-21	RAB21
UniProtKB	Q9ULL8	SHROOM4	GO:0005925	GO_REF:0000052	IDA	C	Protein	Shroom4	SHROOM4
UniProtKB	Q9ULV4	CORO1C	NOT|colocalizes_with	GO:0005925	PMID:19913511	IDA	C	Coronin-1C	CORO1C
UniProtKB	Q9ULV4	CORO1C	GO:0005925	PMID:21423176	HDA	C	Coronin-1C	CORO1C
UniProtKB	Q9UMS6	SYNPO2	GO:0005925	PMID:20554076	IDA	C	Synaptopodin-2	SYNPO2	protein	taxon:9606	20170224	UniProt
UniProtKB	Q9UMS6	SYNPO2	GO:0005925	GO_REF:0000044	IEA	UniProtKB-SubCell:SL-0118	C	Synaptopodin-2	SYNPO2	protein	taxon:9606	20210123	UniProt
UniProtKB	Q9UMS6	SYNPO2	GO:0005925	PMID:21423176	HDA	C	Synaptopodin-2	SYNPO2	protein	taxon:9606	20140715	UniProt	part_of(CL:0000057)
UniProtKB	Q9UNA1	ARHGAP26	GO:0005925	GO_REF:0000044	IEA	UniProtKB-SubCell:SL-0118	C	Rho	GTPase-activating	protein	26	ARHGAP26
UniProtKB	Q9UNF0	PACSIN2	GO:0005925	PMID:21423176	HDA	C	Protein	kinase	C	and	casein	kinase	substrate	in	neurons	protein	2	PACSIN2	protein	taxon:9606	20140715	UniProt	part_of(CL:0000057)
UniProtKB	Q9UNN8	PROCR	GO:0005925	PMID:21423176	HDA	C	Endothelial	protein	C	receptor	PROCR
UniProtKB	Q9UP38	FZD1	GO:0005925	PMID:21423176	HDA	C	Frizzled-1	FZD1	protein	taxon:9606	20140715	UniProt	part_of(CL:0000057)
UniProtKB	Q9UQ03	CORO2B	GO:0005925	PMID:29162887	IDA	C	Coronin-2B	CORO2B
UniProtKB	Q9UQ03	CORO2B	GO:0005925	GO_REF:0000107	IEA	UniProtKB:Q8BH44|ensembl:ENSMUSP00000041826	C	Coronin-2B	CORO2B
UniProtKB	Q9Y275	TNFSF13B	GO:0005925	GO_REF:0000052	IDA	C	Tumor	necrosis	factor	ligand	superfamily	member	13B	TNFSF13B
UniProtKB	Q9Y2A7	NCKAP1	GO:0005925	PMID:21423176	HDA	C	Nck-associated	protein	1	NCKAP1
UniProtKB	Q9Y2X7	GIT1	GO:0005925	GO_REF:0000052	IDA	C	ARF	GTPase-activating	protein	GIT1	GIT1	protein	taxon:9606	20131205	HPA
UniProtKB	Q9Y2X7	GIT1	GO:0005925	PMID:21423176	HDA	C	ARF	GTPase-activating	protein	GIT1	GIT1	protein	taxon:9606	20140715	UniProt	part_of(CL:0000057)
UniProtKB	Q9Y3B8	REXO2	GO:0005925	GO_REF:0000052	IDA	C	Oligoribonuclease
UniProtKB	Q9Y483	MTF2	GO:0005925	GO_REF:0000052	IDA	C	Metal-response	element-binding	transcription	factor	2	MTF2
UniProtKB	Q9Y490	TLN1	GO:0005925	PMID:26923917	IMP	C	Talin-1	TLN1
UniProtKB	Q9Y490	TLN1	GO:0005925	GO_REF:0000024	ISS	UniProtKB:P54939	C	Talin-1	TLN1
UniProtKB	Q9Y490	TLN1	GO:0005925	PMID:21873635	IBA	FB:FBgn0260442|MGI:MGI:1099832|PANTHER:PTN001072688|UniProtKB:Q9Y490	C	Talin-1	TLN1
UniProtKB	Q9Y490	TLN1	GO:0005925	GO_REF:0000002	IEA	InterPro:IPR015224	C	Talin-1	TLN1
UniProtKB	Q9Y490	TLN1	GO:0005925	GO_REF:0000107	IEA	UniProtKB:P26039|ensembl:ENSMUSP00000030187	C	Talin-1	TLN1
UniProtKB	Q9Y490	TLN1	GO:0005925	GO_REF:0000044	IEA	UniProtKB-SubCell:SL-0118	C	Talin-1	TLN1
UniProtKB	Q9Y490	TLN1	GO:0005925	PMID:21423176	HDA	C	Talin-1	TLN1
UniProtKB	Q9Y4G6	TLN2	GO:0005925	PMID:21873635	IBA	FB:FBgn0260442|MGI:MGI:1099832|PANTHER:PTN001072688|UniProtKB:Q9Y490	C	Talin-2	TLN2
UniProtKB	Q9Y4G6	TLN2	GO:0005925	GO_REF:0000002	IEA	InterPro:IPR015224	C	Talin-2	TLN2
UniProtKB	Q9Y4G6	TLN2	GO:0005925	GO_REF:0000044	IEA	UniProtKB-SubCell:SL-0118	C	Talin-2	TLN2
UniProtKB	Q9Y4G6	TLN2	GO:0005925	PMID:21423176	HDA	C	Talin-2	TLN2
UniProtKB	Q9Y4L1	HYOU1	GO:0005925	PMID:21423176	HDA	C	Hypoxia	up-regulated	protein	1	HYOU1
UniProtKB	S4R303	SORBS1	GO:0005925	GO_REF:0000052	IDA	C	Sorbin	and	SH3	domain-containing	protein	1	SORBS1	protein	taxon:9606	20201119	HPA
UniProtKB	V9GY49	ASAP3	GO:0005925	GO_REF:0000002	IEA	InterPro:IPR028775	C	Arf-GAP	with	SH3	domain
UniProtKB	V9HWF0	HEL-S-28	GO:0005925	GO_REF:0000044	IEA	UniProtKB-SubCell:SL-0118	C	Integrin-linked	protein	kinase	HEL-S-28	protein	taxon:9606	20210123	UniProt
UniProtKB	V9HWF0	HEL-S-28	GO:0005925	GO_REF:0000052	IDA	C	Integrin-linked	protein	kinase	HEL-S-28	protein	taxon:9606	20201119	HPA
UniProtKB	V9HWK2	HEL114	GO:0005925	GO_REF:0000107	IEA	UniProtKB:Q64727|ensembl:ENSMUSP00000022369	C	Metavinculin	HEL114
UniProtKB	V9HWK2	HEL114	GO:0005925	GO_REF:0000052	IDA	C	Metavinculin	HEL114
ComplexPortal	CPX-791	tln1-vinc_human	GO:0005925	PMID:15070891	IDA	C	Talin-1-Vinculin	focal	adhesion	activation	complex	talin-vinculin	complex

## Sheet: GO0007229) integrin-mediated si
!gaf-version:	2.1
!Project_name:	EBI	GO	Annotation	program	(GOA)
!URL:	https://www.ebi.ac.uk/GOA
!Contact	Email:	goa@ebi.ac.uk
!Date	downloaded	from	QuickGO:	2021-02-09
!http://purl.obolibrary.org/obo/eco/releases/2021-01-08/eco.obo
!http://purl.obolibrary.org/obo/go/releases/2021-01-08/extensions/go-plus.owl
!Filtering	parameters	selected	to	generate	file:
!https://www.ebi.ac.uk/QuickGO/annotations?downloadLimit=502&goId=GO:0007229&goUsage=descendants&goUsageRelationships=is_a
UniProtKB	A0A023IP86	ITGA4	GO:0007229	GO_REF:0000043	IEA	UniProtKB-KW:KW-0401	P	Integrin	a4-subunit	ITGA4	protein	taxon:9606	20210123	UniProt
UniProtKB	A0A023IP88	ITGA4	GO:0007229	GO_REF:0000043	IEA	UniProtKB-KW:KW-0401	P	Integrin	a4	subunit	ITGA4	protein	taxon:9606	20210123	UniProt
UniProtKB	A0A023IP89	ITGB7	GO:0007229	GO_REF:0000002	IEA	InterPro:IPR015437	P	Integrin_b_cyt	domain-containing	protein	ITGB7	protein	taxon:9606	20210116	InterPro
UniProtKB	A0A023IP89	ITGB7	GO:0007229	GO_REF:0000043	IEA	UniProtKB-KW:KW-0401	P	Integrin_b_cyt	domain-containing	protein	ITGB7	protein	taxon:9606	20210123	UniProt
UniProtKB	A0A023IP90	ITGA4	GO:0007229	GO_REF:0000043	IEA	UniProtKB-KW:KW-0401	P	Integrin	a4	subunit	ITGA4	protein	taxon:9606	20210123	UniProt
UniProtKB	A0A023IPA8	ITGA4	GO:0007229	GO_REF:0000043	IEA	UniProtKB-KW:KW-0401	P	Integrin	a4	subunit	ITGA4	protein	taxon:9606	20210123	UniProt
UniProtKB	A0A023IPA9	ITGA4	GO:0007229	GO_REF:0000043	IEA	UniProtKB-KW:KW-0401	P	Integrin	a4	subunit	ITGA4	protein	taxon:9606	20210123	UniProt
UniProtKB	A0A023IPD5	ITGB7	GO:0007229	GO_REF:0000002	IEA	InterPro:IPR015437	P	Integrin_b_cyt	domain-containing	protein	ITGB7	protein	taxon:9606	20210116	InterPro
UniProtKB	A0A023IPD5	ITGB7	GO:0007229	GO_REF:0000043	IEA	UniProtKB-KW:KW-0401	P	Integrin_b_cyt	domain-containing	protein	ITGB7	protein	taxon:9606	20210123	UniProt
UniProtKB	A0A023IPH2	ITGA4	GO:0007229	GO_REF:0000043	IEA	UniProtKB-KW:KW-0401	P	Integrin	a4	subunit	ITGA4	protein	taxon:9606	20210123	UniProt
UniProtKB	A0A023IPH8	ITGA4	GO:0007229	GO_REF:0000043	IEA	UniProtKB-KW:KW-0401	P	Integrin	a4	subunit	ITGA4	protein	taxon:9606	20210123	UniProt
UniProtKB	A0A023IPI3	ITGA4	GO:0007229	GO_REF:0000043	IEA	UniProtKB-KW:KW-0401	P	Integrin	a4	subunit	ITGA4	protein	taxon:9606	20210123	UniProt
UniProtKB	A0A023IQA6	ITGA4	GO:0007229	GO_REF:0000043	IEA	UniProtKB-KW:KW-0401	P	Integrin	a4	subunit	ITGA4	protein	taxon:9606	20210123	UniProt
UniProtKB	A0A023IQH3	ITGB7	GO:0007229	GO_REF:0000002	IEA	InterPro:IPR015437	P	Integrin_b_cyt	domain-containing	protein	ITGB7	protein	taxon:9606	20210116	InterPro
UniProtKB	A0A023IQH3	ITGB7	GO:0007229	GO_REF:0000043	IEA	UniProtKB-KW:KW-0401	P	Integrin_b_cyt	domain-containing	protein	ITGB7	protein	taxon:9606	20210123	UniProt
UniProtKB	A0A023IQJ1	ITGB7	GO:0007229	GO_REF:0000002	IEA	InterPro:IPR015437	P	Integrin_b_cyt	domain-containing	protein	ITGB7	protein	taxon:9606	20210116	InterPro
UniProtKB	A0A023IQJ1	ITGB7	GO:0007229	GO_REF:0000043	IEA	UniProtKB-KW:KW-0401	P	Integrin_b_cyt	domain-containing	protein	ITGB7	protein	taxon:9606	20210123	UniProt
UniProtKB	A0A023IQJ3	ITGA4	GO:0007229	GO_REF:0000043	IEA	UniProtKB-KW:KW-0401	P	Integrin	a4	subunit	ITGA4	protein	taxon:9606	20210123	UniProt
UniProtKB	A0A023IQJ5	ITGA4	GO:0007229	GO_REF:0000043	IEA	UniProtKB-KW:KW-0401	P	Integrin	a4	subunit	ITGA4	protein	taxon:9606	20210123	UniProt
UniProtKB	A0A023IQK0	ITGA4	GO:0007229	GO_REF:0000043	IEA	UniProtKB-KW:KW-0401	P	Integrin	a4	subunit	ITGA4	protein	taxon:9606	20210123	UniProt
UniProtKB	A0A024D9P8	ITGB2	GO:0007229	GO_REF:0000002	IEA	InterPro:IPR015439	P	Integrin	beta-2	ITGB2	protein	taxon:9606	20210116	InterPro
UniProtKB	A0A024D9P8	ITGB2	GO:0007229	GO_REF:0000043	IEA	UniProtKB-KW:KW-0401	P	Integrin	beta-2	ITGB2	protein	taxon:9606	20210123	UniProt
UniProtKB	A0A024D9S0	ITGB2	GO:0007229	GO_REF:0000002	IEA	InterPro:IPR015439	P	INB	domain-containing	protein	ITGB2	protein	taxon:9606	20210116	InterPro
UniProtKB	A0A024D9S0	ITGB2	GO:0007229	GO_REF:0000043	IEA	UniProtKB-KW:KW-0401	P	INB	domain-containing	protein	ITGB2	protein	taxon:9606	20210123	UniProt
UniProtKB	A0A024DAE5	ITGB2	GO:0007229	GO_REF:0000002	IEA	InterPro:IPR015439	P	Integrin	beta	ITGB2	protein	taxon:9606	20210116	InterPro
UniProtKB	A0A024DAE5	ITGB2	GO:0007229	GO_REF:0000043	IEA	UniProtKB-KW:KW-0401	P	Integrin	beta	ITGB2	protein	taxon:9606	20210123	UniProt
UniProtKB	A0A024DAF4	ITGB2	GO:0007229	GO_REF:0000002	IEA	InterPro:IPR015439	P	Integrin	beta-2	ITGB2	protein	taxon:9606	20210116	InterPro
UniProtKB	A0A024DAF4	ITGB2	GO:0007229	GO_REF:0000043	IEA	UniProtKB-KW:KW-0401	P	Integrin	beta-2	ITGB2	protein	taxon:9606	20210123	UniProt
UniProtKB	A0A024DAS2	ITGB2	GO:0007229	GO_REF:0000002	IEA	InterPro:IPR015439	P	Integrin	beta	ITGB2	protein	taxon:9606	20210116	InterPro
UniProtKB	A0A024DAS2	ITGB2	GO:0007229	GO_REF:0000043	IEA	UniProtKB-KW:KW-0401	P	Integrin	beta	ITGB2	protein	taxon:9606	20210123	UniProt
UniProtKB	A0A024DAS5	ITGB2	GO:0007229	GO_REF:0000002	IEA	InterPro:IPR015439	P	INB	domain-containing	protein	ITGB2	protein	taxon:9606	20210116	InterPro
UniProtKB	A0A024DAS5	ITGB2	GO:0007229	GO_REF:0000043	IEA	UniProtKB-KW:KW-0401	P	INB	domain-containing	protein	ITGB2	protein	taxon:9606	20210123	UniProt
UniProtKB	A0A024DAT2	ITGB2	GO:0007229	GO_REF:0000002	IEA	InterPro:IPR015439	P	Integrin_b_cyt	domain-containing	protein	ITGB2	protein	taxon:9606	20210116	InterPro
UniProtKB	A0A024DAT2	ITGB2	GO:0007229	GO_REF:0000043	IEA	UniProtKB-KW:KW-0401	P	Integrin_b_cyt	domain-containing	protein	ITGB2	protein	taxon:9606	20210123	UniProt
UniProtKB	A0A024DBF0	ITGB2	GO:0007229	GO_REF:0000002	IEA	InterPro:IPR015439	P	Integrin	beta	ITGB2	protein	taxon:9606	20210116	InterPro
UniProtKB	A0A024DBF0	ITGB2	GO:0007229	GO_REF:0000043	IEA	UniProtKB-KW:KW-0401	P	Integrin	beta	ITGB2	protein	taxon:9606	20210123	UniProt
UniProtKB	A0A024DBF8	ITGB2	GO:0007229	GO_REF:0000043	IEA	UniProtKB-KW:KW-0401	P	INB	domain-containing	protein	ITGB2	protein	taxon:9606	20210123	UniProt
UniProtKB	A0A024DBG3	ITGB2	GO:0007229	GO_REF:0000002	IEA	InterPro:IPR015439	P	Integrin_B_tail	domain-containing	protein	ITGB2	protein	taxon:9606	20210116	InterPro
UniProtKB	A0A024DBG3	ITGB2	GO:0007229	GO_REF:0000043	IEA	UniProtKB-KW:KW-0401	P	Integrin_B_tail	domain-containing	protein	ITGB2	protein	taxon:9606	20210123	UniProt
UniProtKB	A0A024R032	FYB	GO:0007229	GO_REF:0000002	IEA	InterPro:IPR043443	P	FYN	binding	protein	(FYB-120/130)
UniProtKB	A0A024R244	SYK	GO:0007229	GO_REF:0000107	IEA	UniProtKB:P48025|ensembl:ENSMUSP00000113852	P	Tyrosine-protein	kinase	SYK
UniProtKB	A0A024R475	CUL3	GO:0007229	GO_REF:0000107	IEA	UniProtKB:Q9JLV5|ensembl:ENSMUSP00000130738	P	CULLIN_2	domain-containing	protein	CUL3
UniProtKB	A0A024R687	PLEKHC1	GO:0007229	GO_REF:0000002	IEA	InterPro:IPR037837|InterPro:IPR037843	P	PH	domain-containing	protein	PLEKHC1
UniProtKB	A0A024R8K7	ITGB4	GO:0007229	GO_REF:0000002	IEA	InterPro:IPR012013	P	Integrin	beta	ITGB4
UniProtKB	A0A024R8K7	ITGB4	GO:0007229	GO_REF:0000043	IEA	UniProtKB-KW:KW-0401	P	Integrin	beta	ITGB4
UniProtKB	A0A024R8N2	ITGB4	GO:0007229	GO_REF:0000002	IEA	InterPro:IPR012013	P	Integrin	beta	ITGB4
UniProtKB	A0A024R8N2	ITGB4	GO:0007229	GO_REF:0000043	IEA	UniProtKB-KW:KW-0401	P	Integrin	beta	ITGB4
UniProtKB	A0A024R8T0	ITGB4	GO:0007229	GO_REF:0000002	IEA	InterPro:IPR012013	P	Integrin	beta	ITGB4
UniProtKB	A0A024R8T0	ITGB4	GO:0007229	GO_REF:0000043	IEA	UniProtKB-KW:KW-0401	P	Integrin	beta	ITGB4
UniProtKB	A0A024RB01	ITGA5	GO:0007229	GO_REF:0000043	IEA	UniProtKB-KW:KW-0401	P	Integrin_alpha2	domain-containing	protein	ITGA5
UniProtKB	A0A024RDE4	IBSP	GO:0007229	GO_REF:0000043	IEA	UniProtKB-KW:KW-0401	P	Bone	sialoprotein	2	IBSP
UniProtKB	A0A024RDW7	ITGBL1	GO:0007229	GO_REF:0000043	IEA	UniProtKB-KW:KW-0401	P	Integrin
UniProtKB	A0A087WWC0	MADCAM1	GO:0007229	GO_REF:0000002	IEA	InterPro:IPR037413	P	Ig-like	domain-containing	protein	MADCAM1	protein	taxon:9606	20210116	InterPro
UniProtKB	A0A087WXC9	MADCAM1	GO:0007229	GO_REF:0000002	IEA	InterPro:IPR037413	P	Ig-like	domain-containing	protein	MADCAM1	protein	taxon:9606	20210116	InterPro
UniProtKB	A0A087WXP3	ITGB6	GO:0007229	GO_REF:0000002	IEA	InterPro:IPR015436	P	Integrin	beta	ITGB6	protein	taxon:9606	20210116	InterPro
UniProtKB	A0A087WXP3	ITGB6	GO:0007229	GO_REF:0000043	IEA	UniProtKB-KW:KW-0401	P	Integrin	beta	ITGB6	protein	taxon:9606	20210123	UniProt
UniProtKB	A0A087X0U8	MADCAM1	GO:0007229	GO_REF:0000002	IEA	InterPro:IPR037413	P	Ig-like	domain-containing	protein	MADCAM1	protein	taxon:9606	20210116	InterPro
UniProtKB	A0A087X1F1	MADCAM1	GO:0007229	GO_REF:0000002	IEA	InterPro:IPR037413	P	Ig-like	domain-containing	protein	MADCAM1	protein	taxon:9606	20210116	InterPro
UniProtKB	A0A087X1M5	MADCAM1	GO:0007229	GO_REF:0000002	IEA	InterPro:IPR037413	P	Ig-like	domain-containing	protein	MADCAM1	protein	taxon:9606	20210116	InterPro
UniProtKB	A0A0A0MTH3	ILK	GO:0007229	GO_REF:0000107	IEA	UniProtKB:Q99J82|ensembl:ENSRNOP00000025906	P	Integrin-linked	protein	kinase	ILK	protein	taxon:9606	20210123	Ensembl
UniProtKB	A0A0H4PIN7	A0A0H4PIN7	GO:0007229	GO_REF:0000043	IEA	UniProtKB-KW:KW-0401	P	Dendritic	cell-specific	intercellular	adhesion	molecule-3-grabbing	non-integrin	protein	taxon:9606	20210123	UniProt
UniProtKB	A0A0H4PJU2	A0A0H4PJU2	GO:0007229	GO_REF:0000043	IEA	UniProtKB-KW:KW-0401	P	Dendritic	cell-specific	intercellular	adhesion	molecule-3-grabbing	non-integrin	protein	taxon:9606	20210123	UniProt
UniProtKB	A0A0H4PJU9	A0A0H4PJU9	GO:0007229	GO_REF:0000043	IEA	UniProtKB-KW:KW-0401	P	Dendritic	cell-specific	intercellular	adhesion	molecule-3-grabbing	non-integrin	protein	taxon:9606	20210123	UniProt
UniProtKB	A0A0H4PMS7	A0A0H4PMS7	GO:0007229	GO_REF:0000043	IEA	UniProtKB-KW:KW-0401	P	Dendritic	cell-specific	intercellular	adhesion	molecule-3-grabbing	non-integrin	protein	taxon:9606	20210123	UniProt
UniProtKB	A0A0H4Q180	A0A0H4Q180	GO:0007229	GO_REF:0000043	IEA	UniProtKB-KW:KW-0401	P	Dendritic	cell-specific	intercellular	adhesion	molecule-3-grabbing	non-integrin	protein	taxon:9606	20210123	UniProt
UniProtKB	A0A0S2Z5G6	ITFG2	GO:0007229	GO_REF:0000043	IEA	UniProtKB-KW:KW-0401	P	Integrin	alpha	FG-GAP	repeat	containing	2	isoform	2	ITFG2	protein	taxon:9606	20210123	UniProt
UniProtKB	A0A0S2Z5L6	ITFG2	GO:0007229	GO_REF:0000043	IEA	UniProtKB-KW:KW-0401	P	Integrin	alpha	FG-GAP	repeat	containing	2	isoform	3	ITFG2	protein	taxon:9606	20210123	UniProt
UniProtKB	A0A0S2Z5P1	ITFG2	GO:0007229	GO_REF:0000043	IEA	UniProtKB-KW:KW-0401	P	Integrin	alpha	FG-GAP	repeat	containing	2	isoform	1	ITFG2	protein	taxon:9606	20210123	UniProt
UniProtKB	A0A0U1RRM8	FERMT2	GO:0007229	GO_REF:0000002	IEA	InterPro:IPR037837|InterPro:IPR037843	P	PH	domain-containing	protein	FERMT2	protein	taxon:9606	20210116	InterPro
UniProtKB	A0A0X8AZ85	ITGA2	GO:0007229	GO_REF:0000043	IEA	UniProtKB-KW:KW-0401	P	VWFA	domain-containing	protein	ITGA2	protein	taxon:9606	20210123	UniProt
UniProtKB	A0A140VJM0	A0A140VJM0	GO:0007229	GO_REF:0000043	IEA	UniProtKB-KW:KW-0401	P	Integrin_alpha2	domain-containing	protein	protein	taxon:9606	20210123	UniProt
UniProtKB	A0A2R8YEE1	FYB1	GO:0007229	GO_REF:0000002	IEA	InterPro:IPR043443	P	FYN-binding	protein	1	FYB1	protein	taxon:9606	20210116	InterPro
UniProtKB	A0A3B3IU79	ITGA2B	GO:0007229	GO_REF:0000043	IEA	UniProtKB-KW:KW-0401	P	Integrin_alpha2	domain-containing	protein	ITGA2B	protein	taxon:9606	20210123	UniProt
UniProtKB	A0A3T1DF60	ITGAM	GO:0007229	GO_REF:0000043	IEA	UniProtKB-KW:KW-0401	P	Integrin	alpha-M	ITGAM	protein	taxon:9606	20210123	UniProt
UniProtKB	A0A3T1DFB0	ITGAM	GO:0007229	GO_REF:0000043	IEA	UniProtKB-KW:KW-0401	P	Integrin	alpha-M	ITGAM	protein	taxon:9606	20210123	UniProt
UniProtKB	A0A494C0X7	ITGB2	GO:0007229	GO_REF:0000002	IEA	InterPro:IPR015439	P	Integrin	beta	ITGB2	protein	taxon:9606	20210116	InterPro
UniProtKB	A0A494C0X7	ITGB2	GO:0007229	GO_REF:0000043	IEA	UniProtKB-KW:KW-0401	P	Integrin	beta	ITGB2	protein	taxon:9606	20210123	UniProt
UniProtKB	A0A5E4DMZ9	ITGB3	GO:0007229	GO_REF:0000002	IEA	InterPro:IPR027068	P	Integrin	beta	ITGB3	protein	taxon:9606	20210116	InterPro
UniProtKB	A0A5E4DMZ9	ITGB3	GO:0007229	GO_REF:0000043	IEA	UniProtKB-KW:KW-0401	P	Integrin	beta	ITGB3	protein	taxon:9606	20210123	UniProt
UniProtKB	A0A6B9NYH9	ITGB3	GO:0007229	GO_REF:0000002	IEA	InterPro:IPR027068	P	Integrin	beta	ITGB3	protein	taxon:9606	20210116	InterPro
UniProtKB	A0A6B9NYH9	ITGB3	GO:0007229	GO_REF:0000043	IEA	UniProtKB-KW:KW-0401	P	Integrin	beta	ITGB3	protein	taxon:9606	20210123	UniProt
UniProtKB	A5YM53	ITGAV	GO:0007229	GO_REF:0000043	IEA	UniProtKB-KW:KW-0401	P	Integrin_alpha2	domain-containing	protein	ITGAV	protein	taxon:9606	20210123	UniProt
UniProtKB	A7U833	ITGB3	GO:0007229	GO_REF:0000002	IEA	InterPro:IPR027068	P	Platelet	glycoprotein	IIIa	ITGB3	protein	taxon:9606	20210116	InterPro
UniProtKB	A7U833	ITGB3	GO:0007229	GO_REF:0000043	IEA	UniProtKB-KW:KW-0401	P	Platelet	glycoprotein	IIIa	ITGB3	protein	taxon:9606	20210123	UniProt
UniProtKB	A8K1A2	A8K1A2	GO:0007229	GO_REF:0000043	IEA	UniProtKB-KW:KW-0401	P	PID	domain-containing	protein	protein	taxon:9606	20210123	UniProt
UniProtKB	A8K2N5	A8K2N5	GO:0007229	GO_REF:0000002	IEA	InterPro:IPR015436	P	Integrin	beta	protein	taxon:9606	20210116	InterPro
UniProtKB	A8K2N5	A8K2N5	GO:0007229	GO_REF:0000043	IEA	UniProtKB-KW:KW-0401	P	Integrin	beta	protein	taxon:9606	20210123	UniProt
UniProtKB	A8K6A5	A8K6A5	GO:0007229	GO_REF:0000043	IEA	UniProtKB-KW:KW-0401	P	Integrin_alpha2	domain-containing	protein	protein	taxon:9606	20210123	UniProt
UniProtKB	A8K6S3	A8K6S3	GO:0007229	GO_REF:0000002	IEA	InterPro:IPR037837|InterPro:IPR037843	P	PH	domain-containing	protein	protein	taxon:9606	20210116	InterPro
UniProtKB	A8K8T0	A8K8T0	GO:0007229	GO_REF:0000043	IEA	UniProtKB-KW:KW-0401	P	VWFA	domain-containing	protein	protein	taxon:9606	20210123	UniProt
UniProtKB	A8MPU2	ITGB1BP1	GO:0007229	GO_REF:0000043	IEA	UniProtKB-KW:KW-0401	P	PID	domain-containing	protein	ITGB1BP1
UniProtKB	A8MVG7	ITGB2	GO:0007229	GO_REF:0000002	IEA	InterPro:IPR015439	P	PSI_integrin	domain-containing	protein	ITGB2	protein	taxon:9606	20210116	InterPro
UniProtKB	B2R627	B2R627	GO:0007229	GO_REF:0000043	IEA	UniProtKB-KW:KW-0401	P	Integrin_alpha2	domain-containing	protein	protein	taxon:9606	20210123	UniProt
UniProtKB	B2R9P5	B2R9P5	GO:0007229	GO_REF:0000043	IEA	UniProtKB-KW:KW-0401	P	cDNA
UniProtKB	B2RAL6	B2RAL6	GO:0007229	GO_REF:0000043	IEA	UniProtKB-KW:KW-0401	P	VWFA	domain-containing	protein	protein	taxon:9606	20210123	UniProt
UniProtKB	B2RAX1	B2RAX1	GO:0007229	GO_REF:0000002	IEA	InterPro:IPR037837|InterPro:IPR037843	P	PH	domain-containing	protein	protein	taxon:9606	20210116	InterPro
UniProtKB	B2RB33	B2RB33	GO:0007229	GO_REF:0000043	IEA	UniProtKB-KW:KW-0401	P	Peptidase	M12B	domain-containing	protein	protein	taxon:9606	20210123	UniProt
UniProtKB	B3KMS6	B3KMS6	GO:0007229	GO_REF:0000043	IEA	UniProtKB-KW:KW-0401	P	Integrin_alpha2	domain-containing	protein	protein	taxon:9606	20210123	UniProt
UniProtKB	B3KSE7	B3KSE7	GO:0007229	GO_REF:0000043	IEA	UniProtKB-KW:KW-0401	P	cDNA	FLJ36081	fis
UniProtKB	B3KTN6	B3KTN6	GO:0007229	GO_REF:0000043	IEA	UniProtKB-KW:KW-0401	P	VWFA	domain-containing	protein	protein	taxon:9606	20210123	UniProt
UniProtKB	B3KWN4	B3KWN4	GO:0007229	GO_REF:0000043	IEA	UniProtKB-KW:KW-0401	P	cDNA	FLJ43443	fis
UniProtKB	B3KXM6	B3KXM6	GO:0007229	GO_REF:0000043	IEA	UniProtKB-KW:KW-0401	P	Integrin_alpha2	domain-containing	protein	protein	taxon:9606	20210123	UniProt
UniProtKB	B4DDM8	B4DDM8	GO:0007229	GO_REF:0000043	IEA	UniProtKB-KW:KW-0401	P	EGF-like	domain-containing	protein	protein	taxon:9606	20210123	UniProt
UniProtKB	B4DDT0	B4DDT0	GO:0007229	GO_REF:0000043	IEA	UniProtKB-KW:KW-0401	P	cDNA	FLJ59664
UniProtKB	B4DDX0	B4DDX0	GO:0007229	GO_REF:0000043	IEA	UniProtKB-KW:KW-0401	P	cDNA	FLJ59843
UniProtKB	B4DDY3	B4DDY3	GO:0007229	GO_REF:0000043	IEA	UniProtKB-KW:KW-0401	P	cDNA	FLJ60418
UniProtKB	B4DEX3	ADAMTS18	GO:0007229	GO_REF:0000043	IEA	UniProtKB-KW:KW-0401	P	Pep_M12B_propep	domain-containing	protein	ADAMTS18	protein	taxon:9606	20210123	UniProt
UniProtKB	B4DJH0	B4DJH0	GO:0007229	GO_REF:0000043	IEA	UniProtKB-KW:KW-0401	P	cDNA	FLJ51217
UniProtKB	B4DKD2	ADAM11	GO:0007229	GO_REF:0000043	IEA	UniProtKB-KW:KW-0401	P	Disintegrin	and	metalloproteinase	domain-containing	protein	11	ADAM11	protein	taxon:9606	20210123	UniProt
UniProtKB	B4DKQ1	B4DKQ1	GO:0007229	GO_REF:0000043	IEA	UniProtKB-KW:KW-0401	P	cDNA	FLJ59919
UniProtKB	B4DL48	B4DL48	GO:0007229	GO_REF:0000043	IEA	UniProtKB-KW:KW-0401	P	cDNA	FLJ53382
UniProtKB	B4DLU2	B4DLU2	GO:0007229	GO_REF:0000043	IEA	UniProtKB-KW:KW-0401	P	cDNA	FLJ56496
UniProtKB	B4DN28	B4DN28	GO:0007229	GO_REF:0000043	IEA	UniProtKB-KW:KW-0401	P	Integrin_alpha2	domain-containing	protein	protein	taxon:9606	20210123	UniProt
UniProtKB	B4DN32	B4DN32	GO:0007229	GO_REF:0000043	IEA	UniProtKB-KW:KW-0401	P	cDNA	FLJ60311
UniProtKB	B4DQ77	ITGAL	GO:0007229	GO_REF:0000043	IEA	UniProtKB-KW:KW-0401	P	Integrin	alpha-L	ITGAL	protein	taxon:9606	20210123	UniProt
UniProtKB	B4DQY5	B4DQY5	GO:0007229	GO_REF:0000043	IEA	UniProtKB-KW:KW-0401	P	PID	domain-containing	protein	protein	taxon:9606	20210123	UniProt
UniProtKB	B4DSP4	B4DSP4	GO:0007229	GO_REF:0000043	IEA	UniProtKB-KW:KW-0401	P	Peptidase	M12B	domain-containing	protein	protein	taxon:9606	20210123	UniProt
UniProtKB	B4DTC2	ADAM32	GO:0007229	GO_REF:0000043	IEA	UniProtKB-KW:KW-0401	P	Disintegrin	and	metalloproteinase	domain-containing	protein	32	ADAM32	protein	taxon:9606	20210123	UniProt
UniProtKB	B4DTT6	B4DTT6	GO:0007229	GO_REF:0000043	IEA	UniProtKB-KW:KW-0401	P	GON	domain-containing	protein	protein	taxon:9606	20210123	UniProt
UniProtKB	B4DTY8	B4DTY8	GO:0007229	GO_REF:0000043	IEA	UniProtKB-KW:KW-0401	P	VWFA	domain-containing	protein	protein	taxon:9606	20210123	UniProt
UniProtKB	B4DTY9	B4DTY9	GO:0007229	GO_REF:0000002	IEA	InterPro:IPR027068	P	Integrin	beta	protein	taxon:9606	20210116	InterPro
UniProtKB	B4DTY9	B4DTY9	GO:0007229	GO_REF:0000043	IEA	UniProtKB-KW:KW-0401	P	Integrin	beta	protein	taxon:9606	20210123	UniProt
UniProtKB	B4DTZ3	B4DTZ3	GO:0007229	GO_REF:0000043	IEA	UniProtKB-KW:KW-0401	P	Peptidase	M12B	domain-containing	protein	protein	taxon:9606	20210123	UniProt
UniProtKB	B4DWY7	ADAM2	GO:0007229	GO_REF:0000043	IEA	UniProtKB-KW:KW-0401	P	Disintegrin	and	metalloproteinase	domain-containing	protein	2	ADAM2	protein	taxon:9606	20210123	UniProt
UniProtKB	B4DY53	B4DY53	GO:0007229	GO_REF:0000043	IEA	UniProtKB-KW:KW-0401	P	Peptidase	M12B	domain-containing	protein	protein	taxon:9606	20210123	UniProt
UniProtKB	B4DYQ7	B4DYQ7	GO:0007229	GO_REF:0000043	IEA	UniProtKB-KW:KW-0401	P	cDNA	FLJ57822
UniProtKB	B4E021	ITGAL	GO:0007229	GO_REF:0000043	IEA	UniProtKB-KW:KW-0401	P	Integrin	alpha-L	ITGAL	protein	taxon:9606	20210123	UniProt
UniProtKB	B4E045	B4E045	GO:0007229	GO_REF:0000043	IEA	UniProtKB-KW:KW-0401	P	cDNA	FLJ59131
UniProtKB	B4E0E4	B4E0E4	GO:0007229	GO_REF:0000043	IEA	UniProtKB-KW:KW-0401	P	GON	domain-containing	protein	protein	taxon:9606	20210123	UniProt
UniProtKB	B4E0H8	B4E0H8	GO:0007229	GO_REF:0000043	IEA	UniProtKB-KW:KW-0401	P	Integrin_alpha2	domain-containing	protein	protein	taxon:9606	20210123	UniProt
UniProtKB	B4E0M3	B4E0M3	GO:0007229	GO_REF:0000043	IEA	UniProtKB-KW:KW-0401	P	cDNA	FLJ61514
UniProtKB	B4E0Q2	B4E0Q2	GO:0007229	GO_REF:0000043	IEA	UniProtKB-KW:KW-0401	P	cDNA	FLJ60208
UniProtKB	B4E0R1	B4E0R1	GO:0007229	GO_REF:0000002	IEA	InterPro:IPR015439	P	Integrin	beta	protein	taxon:9606	20210116	InterPro
UniProtKB	B4E0R1	B4E0R1	GO:0007229	GO_REF:0000043	IEA	UniProtKB-KW:KW-0401	P	Integrin	beta	protein	taxon:9606	20210123	UniProt
UniProtKB	B4E1Y6	B4E1Y6	GO:0007229	GO_REF:0000043	IEA	UniProtKB-KW:KW-0401	P	Peptidase	M12B	domain-containing	protein	protein	taxon:9606	20210123	UniProt
UniProtKB	B4E282	B4E282	GO:0007229	GO_REF:0000043	IEA	UniProtKB-KW:KW-0401	P	VWFA	domain-containing	protein	protein	taxon:9606	20210123	UniProt
UniProtKB	B4E2A1	B4E2A1	GO:0007229	GO_REF:0000043	IEA	UniProtKB-KW:KW-0401	P	VWFA	domain-containing	protein	protein	taxon:9606	20210123	UniProt
UniProtKB	B4E2B8	B4E2B8	GO:0007229	GO_REF:0000002	IEA	InterPro:IPR015436	P	Integrin	beta	protein	taxon:9606	20210116	InterPro
UniProtKB	B4E2B8	B4E2B8	GO:0007229	GO_REF:0000043	IEA	UniProtKB-KW:KW-0401	P	Integrin	beta	protein	taxon:9606	20210123	UniProt
UniProtKB	B4E3F4	ITGA5	GO:0007229	GO_REF:0000043	IEA	UniProtKB-KW:KW-0401	P	Integrin	alpha-5	ITGA5	protein	taxon:9606	20210123	UniProt
UniProtKB	B4E3M0	B4E3M0	GO:0007229	GO_REF:0000043	IEA	UniProtKB-KW:KW-0401	P	VWFA	domain-containing	protein	protein	taxon:9606	20210123	UniProt
UniProtKB	B4E3N0	B4E3N0	GO:0007229	GO_REF:0000002	IEA	InterPro:IPR012013	P	Integrin	beta	protein	taxon:9606	20210116	InterPro
UniProtKB	B4E3N0	B4E3N0	GO:0007229	GO_REF:0000043	IEA	UniProtKB-KW:KW-0401	P	Integrin	beta	protein	taxon:9606	20210123	UniProt
UniProtKB	B7Z2U9	B7Z2U9	GO:0007229	GO_REF:0000043	IEA	UniProtKB-KW:KW-0401	P	Pep_M12B_propep	domain-containing	protein	protein	taxon:9606	20210123	UniProt
UniProtKB	B7Z390	B7Z390	GO:0007229	GO_REF:0000043	IEA	UniProtKB-KW:KW-0401	P	cDNA	FLJ53336
UniProtKB	B7Z506	B7Z506	GO:0007229	GO_REF:0000002	IEA	InterPro:IPR015437	P	Integrin	beta	protein	taxon:9606	20210116	InterPro
UniProtKB	B7Z506	B7Z506	GO:0007229	GO_REF:0000043	IEA	UniProtKB-KW:KW-0401	P	Integrin	beta	protein	taxon:9606	20210123	UniProt
UniProtKB	B7Z6U5	B7Z6U5	GO:0007229	GO_REF:0000043	IEA	UniProtKB-KW:KW-0401	P	cDNA	FLJ51108
UniProtKB	B7Z6U6	B7Z6U6	GO:0007229	GO_REF:0000002	IEA	InterPro:IPR015437	P	Integrin	beta	protein	taxon:9606	20210116	InterPro
UniProtKB	B7Z6U6	B7Z6U6	GO:0007229	GO_REF:0000043	IEA	UniProtKB-KW:KW-0401	P	Integrin	beta	protein	taxon:9606	20210123	UniProt
UniProtKB	B7Z6V5	B7Z6V5	GO:0007229	GO_REF:0000043	IEA	UniProtKB-KW:KW-0401	P	cDNA	FLJ50240
UniProtKB	B7Z6V7	B7Z6V7	GO:0007229	GO_REF:0000043	IEA	UniProtKB-KW:KW-0401	P	VWFA	domain-containing	protein	protein	taxon:9606	20210123	UniProt
UniProtKB	B7Z769	B7Z769	GO:0007229	GO_REF:0000002	IEA	InterPro:IPR015437	P	Integrin	beta	protein	taxon:9606	20210116	InterPro
UniProtKB	B7Z769	B7Z769	GO:0007229	GO_REF:0000043	IEA	UniProtKB-KW:KW-0401	P	Integrin	beta	protein	taxon:9606	20210123	UniProt
UniProtKB	B7Z8B0	B7Z8B0	GO:0007229	GO_REF:0000043	IEA	UniProtKB-KW:KW-0401	P	cDNA	FLJ50317
UniProtKB	B7Z923	B7Z923	GO:0007229	GO_REF:0000043	IEA	UniProtKB-KW:KW-0401	P	Peptidase	M12B	domain-containing	protein	protein	taxon:9606	20210123	UniProt
UniProtKB	B7ZLD5	ITGB4	GO:0007229	GO_REF:0000002	IEA	InterPro:IPR012013	P	Integrin	beta	ITGB4	protein	taxon:9606	20210116	InterPro
UniProtKB	B7ZLD5	ITGB4	GO:0007229	GO_REF:0000043	IEA	UniProtKB-KW:KW-0401	P	Integrin	beta	ITGB4	protein	taxon:9606	20210123	UniProt
UniProtKB	B7ZLD8	ITGB4	GO:0007229	GO_REF:0000002	IEA	InterPro:IPR012013	P	Integrin	beta	ITGB4	protein	taxon:9606	20210116	InterPro
UniProtKB	B7ZLD8	ITGB4	GO:0007229	GO_REF:0000043	IEA	UniProtKB-KW:KW-0401	P	Integrin	beta	ITGB4	protein	taxon:9606	20210123	UniProt
UniProtKB	B8Y6Z5	ILKAP	GO:0007229	GO_REF:0000043	IEA	UniProtKB-KW:KW-0401	P	Truncated	integrin-linked	kinase-associated	serine/threonine	phosphatase	2C	ILKAP	protein	taxon:9606	20210123	UniProt
UniProtKB	B8Y6Z6	ILKAP	GO:0007229	GO_REF:0000043	IEA	UniProtKB-KW:KW-0401	P	Truncated	integrin-linked	kinase-associated	serine/threonine	phosphatase	2C	ILKAP	protein	taxon:9606	20210123	UniProt
UniProtKB	B9EGE2	MADCAM1	GO:0007229	GO_REF:0000002	IEA	InterPro:IPR037413	P	Ig-like	domain-containing	protein	MADCAM1	protein	taxon:9606	20210116	InterPro
UniProtKB	C9JPK5	ITGB1	GO:0007229	GO_REF:0000002	IEA	InterPro:IPR027071	P	Integrin	beta-1	ITGB1	protein	taxon:9606	20210116	InterPro
UniProtKB	C9JXX7	ITGA6	GO:0007229	GO_REF:0000043	IEA	UniProtKB-KW:KW-0401	P	Integrin	alpha-6	ITGA6	protein	taxon:9606	20210123	UniProt
UniProtKB	D3DNA1	ITGB5	GO:0007229	GO_REF:0000002	IEA	InterPro:IPR027067	P	Integrin	beta	ITGB5
UniProtKB	D3DNA1	ITGB5	GO:0007229	GO_REF:0000043	IEA	UniProtKB-KW:KW-0401	P	Integrin	beta	ITGB5
UniProtKB	D3DQ59	ITGB3BP	GO:0007229	GO_REF:0000043	IEA	UniProtKB-KW:KW-0401	P	Integrin	beta	3	binding	protein	(Beta3-endonexin)
UniProtKB	D3DSM0	ITGB2	GO:0007229	GO_REF:0000002	IEA	InterPro:IPR015439	P	Integrin	beta	ITGB2
UniProtKB	D3DSM0	ITGB2	GO:0007229	GO_REF:0000043	IEA	UniProtKB-KW:KW-0401	P	Integrin	beta	ITGB2
UniProtKB	D6RER7	FYB1	GO:0007229	GO_REF:0000002	IEA	InterPro:IPR043443	P	FYN-binding	protein	1	FYB1	protein	taxon:9606	20210116	InterPro
UniProtKB	D6RFJ5	FYB1	GO:0007229	GO_REF:0000002	IEA	InterPro:IPR043443	P	FYN-binding	protein	1	FYB1	protein	taxon:9606	20210116	InterPro
UniProtKB	E5RFI0	ITGB2	GO:0007229	GO_REF:0000002	IEA	InterPro:IPR015439	P	PSI_integrin	domain-containing	protein	ITGB2	protein	taxon:9606	20210116	InterPro
UniProtKB	E5RHT0	ITGB2	GO:0007229	GO_REF:0000002	IEA	InterPro:IPR015439	P	PSI_integrin	domain-containing	protein	ITGB2	protein	taxon:9606	20210116	InterPro
UniProtKB	E5RHT0	ITGB2	GO:0007229	GO_REF:0000043	IEA	UniProtKB-KW:KW-0401	P	PSI_integrin	domain-containing	protein	ITGB2	protein	taxon:9606	20210123	UniProt
UniProtKB	E5RIE4	ITGB2	GO:0007229	GO_REF:0000002	IEA	InterPro:IPR015439	P	PSI_integrin	domain-containing	protein	ITGB2	protein	taxon:9606	20210116	InterPro
UniProtKB	E5RIG7	ITGB2	GO:0007229	GO_REF:0000002	IEA	InterPro:IPR015439	P	PSI	domain-containing	protein	ITGB2	protein	taxon:9606	20210116	InterPro
UniProtKB	E5RK25	ITGB2	GO:0007229	GO_REF:0000002	IEA	InterPro:IPR015439	P	Integrin	beta	ITGB2	protein	taxon:9606	20210116	InterPro
UniProtKB	E5RK25	ITGB2	GO:0007229	GO_REF:0000043	IEA	UniProtKB-KW:KW-0401	P	Integrin	beta	ITGB2	protein	taxon:9606	20210123	UniProt
UniProtKB	E5RK54	ITGB2	GO:0007229	GO_REF:0000002	IEA	InterPro:IPR015439	P	Integrin	beta-2	ITGB2	protein	taxon:9606	20210116	InterPro
UniProtKB	E7EMF1	ITGA2	GO:0007229	GO_REF:0000043	IEA	UniProtKB-KW:KW-0401	P	VWFA	domain-containing	protein	ITGA2	protein	taxon:9606	20210123	UniProt
UniProtKB	E7EP60	ITGA4	GO:0007229	GO_REF:0000043	IEA	UniProtKB-KW:KW-0401	P	Integrin_alpha2	domain-containing	protein	ITGA4	protein	taxon:9606	20210123	UniProt
UniProtKB	E7EQW5	ITGB1	GO:0007229	GO_REF:0000002	IEA	InterPro:IPR027071	P	Integrin	beta	ITGB1	protein	taxon:9606	20210116	InterPro
UniProtKB	E7EQW5	ITGB1	GO:0007229	GO_REF:0000043	IEA	UniProtKB-KW:KW-0401	P	Integrin	beta	ITGB1	protein	taxon:9606	20210123	UniProt
UniProtKB	E7ERX5	ITGB1	GO:0007229	GO_REF:0000002	IEA	InterPro:IPR027071	P	PSI	domain-containing	protein	ITGB1	protein	taxon:9606	20210116	InterPro
UniProtKB	E7ESP4	ITGA2	GO:0007229	GO_REF:0000043	IEA	UniProtKB-KW:KW-0401	P	VWFA	domain-containing	protein	ITGA2	protein	taxon:9606	20210123	UniProt
UniProtKB	E7EUI6	ITGB1	GO:0007229	GO_REF:0000002	IEA	InterPro:IPR027071	P	Fibronectin	receptor	subunit	beta	ITGB1	protein	taxon:9606	20210116	InterPro
UniProtKB	E7EVZ9	ITGB2	GO:0007229	GO_REF:0000002	IEA	InterPro:IPR015439	P	Integrin	beta	ITGB2	protein	taxon:9606	20210116	InterPro
UniProtKB	E7EVZ9	ITGB2	GO:0007229	GO_REF:0000043	IEA	UniProtKB-KW:KW-0401	P	Integrin	beta	ITGB2	protein	taxon:9606	20210123	UniProt
UniProtKB	E9PB77	ITGA2	GO:0007229	GO_REF:0000043	IEA	UniProtKB-KW:KW-0401	P	VWFA	domain-containing	protein	ITGA2	protein	taxon:9606	20210123	UniProt
UniProtKB	E9PDS3	ITGA9	GO:0007229	GO_REF:0000043	IEA	UniProtKB-KW:KW-0401	P	Integrin_alpha2	domain-containing	protein	ITGA9	protein	taxon:9606	20210123	UniProt
UniProtKB	E9PEE8	ITGB6	GO:0007229	GO_REF:0000002	IEA	InterPro:IPR015436	P	Integrin	beta	ITGB6	protein	taxon:9606	20210116	InterPro
UniProtKB	E9PEE8	ITGB6	GO:0007229	GO_REF:0000043	IEA	UniProtKB-KW:KW-0401	P	Integrin	beta	ITGB6	protein	taxon:9606	20210123	UniProt
UniProtKB	E9PLR6	ITGB1	GO:0007229	GO_REF:0000002	IEA	InterPro:IPR027071	P	PSI	domain-containing	protein	ITGB1	protein	taxon:9606	20210116	InterPro
UniProtKB	E9PNQ8	THY1	GO:0007229	GO_REF:0000107	IEA	UniProtKB:P01831|ensembl:ENSMUSP00000110489	P	Thy-1	antigen	THY1	protein	taxon:9606	20210123	Ensembl
UniProtKB	E9PQJ2	ITGB1	GO:0007229	GO_REF:0000002	IEA	InterPro:IPR027071	P	PSI	domain-containing	protein	ITGB1	protein	taxon:9606	20210116	InterPro
UniProtKB	F1C625	ITGA2B	GO:0007229	GO_REF:0000043	IEA	UniProtKB-KW:KW-0401	P	Platelet	glycoprotein	IIb	ITGA2B	protein	taxon:9606	20210123	UniProt
UniProtKB	F1C626	ITGA2B	GO:0007229	GO_REF:0000043	IEA	UniProtKB-KW:KW-0401	P	Platelet	glycoprotein	IIb	ITGA2B	protein	taxon:9606	20210123	UniProt
UniProtKB	F1C628	ITGA2	GO:0007229	GO_REF:0000043	IEA	UniProtKB-KW:KW-0401	P	Integrin_alpha2	domain-containing	protein	ITGA2	protein	taxon:9606	20210123	UniProt
UniProtKB	F1C629	ITGA2	GO:0007229	GO_REF:0000043	IEA	UniProtKB-KW:KW-0401	P	Integrin_alpha2	domain-containing	protein	ITGA2	protein	taxon:9606	20210123	UniProt
UniProtKB	F1C630	ITGB3	GO:0007229	GO_REF:0000002	IEA	InterPro:IPR027068	P	Platelet	glycoprotein	IIIa	ITGB3	protein	taxon:9606	20210116	InterPro
UniProtKB	F1C630	ITGB3	GO:0007229	GO_REF:0000043	IEA	UniProtKB-KW:KW-0401	P	Platelet	glycoprotein	IIIa	ITGB3	protein	taxon:9606	20210123	UniProt
UniProtKB	F1C633	ITGB3	GO:0007229	GO_REF:0000002	IEA	InterPro:IPR027068	P	Platelet	glycoprotein	IIIa	ITGB3	protein	taxon:9606	20210116	InterPro
UniProtKB	F1C634	ITGB3	GO:0007229	GO_REF:0000002	IEA	InterPro:IPR027068	P	EGF_2	domain-containing	protein	ITGB3	protein	taxon:9606	20210116	InterPro
UniProtKB	F5H1C6	FERMT3	GO:0007229	GO_REF:0000002	IEA	InterPro:IPR037843	P	Fermitin	family	homolog	3	FERMT3	protein	taxon:9606	20210116	InterPro
UniProtKB	F5H1D0	ITFG2	GO:0007229	GO_REF:0000043	IEA	UniProtKB-KW:KW-0401	P	Integrin	alpha	FG-GAP	repeat	containing	2	isoform	4	ITFG2	protein	taxon:9606	20210123	UniProt
UniProtKB	F5H3I6	FERMT3	GO:0007229	GO_REF:0000002	IEA	InterPro:IPR037843	P	Fermitin	family	homolog	3	FERMT3	protein	taxon:9606	20210116	InterPro
UniProtKB	F5H6T4	ITGB7	GO:0007229	GO_REF:0000002	IEA	InterPro:IPR015437	P	Integrin	beta	ITGB7	protein	taxon:9606	20210116	InterPro
UniProtKB	F5H6T4	ITGB7	GO:0007229	GO_REF:0000043	IEA	UniProtKB-KW:KW-0401	P	Integrin	beta	ITGB7	protein	taxon:9606	20210123	UniProt
UniProtKB	F8SNU6	ILKAP	GO:0007229	GO_REF:0000043	IEA	UniProtKB-KW:KW-0401	P	Integrin-linked	kinase	associated	phosphatase	ILKAP
UniProtKB	F8SNU7	ILKAP	GO:0007229	GO_REF:0000043	IEA	UniProtKB-KW:KW-0401	P	PPM-type	phosphatase	domain-containing	protein	ILKAP
UniProtKB	F8VNX4	ITGB7	GO:0007229	GO_REF:0000002	IEA	InterPro:IPR015437	P	Integrin	beta-7	ITGB7	protein	taxon:9606	20210116	InterPro
UniProtKB	F8W186	ITGB7	GO:0007229	GO_REF:0000002	IEA	InterPro:IPR015437	P	PSI_integrin	domain-containing	protein	ITGB7	protein	taxon:9606	20210116	InterPro
UniProtKB	F8WBJ8	ITGB6	GO:0007229	GO_REF:0000002	IEA	InterPro:IPR015436	P	PSI	domain-containing	protein	ITGB6	protein	taxon:9606	20210116	InterPro
UniProtKB	G3LGR5	ITGA2	GO:0007229	GO_REF:0000043	IEA	UniProtKB-KW:KW-0401	P	Integrin	alpha-2	ITGA2	protein	taxon:9606	20210123	UniProt
UniProtKB	G3V1A3	ITGB1BP1	GO:0007229	GO_REF:0000043	IEA	UniProtKB-KW:KW-0401	P	Integrin	beta	1	binding	protein	1
UniProtKB	G3V1L6	FERMT1	GO:0007229	GO_REF:0000002	IEA	InterPro:IPR037837|InterPro:IPR037843	P	PH	domain-containing	protein	FERMT1
UniProtKB	G3V281	FERMT2	GO:0007229	GO_REF:0000002	IEA	InterPro:IPR037843	P	Kindlin_2_N	domain-containing	protein	FERMT2	protein	taxon:9606	20210116	InterPro
UniProtKB	G3V2C6	ITGA7	GO:0007229	GO_REF:0000043	IEA	UniProtKB-KW:KW-0401	P	Integrin	alpha-7	ITGA7	protein	taxon:9606	20210123	UniProt
UniProtKB	G3V379	FERMT2	GO:0007229	GO_REF:0000002	IEA	InterPro:IPR037843	P	Kindlin_2_N	domain-containing	protein	FERMT2	protein	taxon:9606	20210116	InterPro
UniProtKB	G3V3J0	FERMT2	GO:0007229	GO_REF:0000002	IEA	InterPro:IPR037843	P	Fermitin	family	homolog	2	FERMT2	protein	taxon:9606	20210116	InterPro
UniProtKB	G3V5R2	FERMT2	GO:0007229	GO_REF:0000002	IEA	InterPro:IPR037843	P	Kindlin_2_N	domain-containing	protein	FERMT2	protein	taxon:9606	20210116	InterPro
UniProtKB	H0YA32	ITGA3	GO:0007229	GO_REF:0000043	IEA	UniProtKB-KW:KW-0401	P	Integrin	alpha-3	ITGA3	protein	taxon:9606	20210123	UniProt
UniProtKB	H0YA49	ITGA3	GO:0007229	GO_REF:0000043	IEA	UniProtKB-KW:KW-0401	P	Integrin_alpha2	domain-containing	protein	ITGA3	protein	taxon:9606	20210123	UniProt
UniProtKB	H0YFT5	FERMT3	GO:0007229	GO_REF:0000002	IEA	InterPro:IPR037843	P	Fermitin	family	homolog	3	FERMT3	protein	taxon:9606	20210116	InterPro
UniProtKB	H0YIV7	ITGA5	GO:0007229	GO_REF:0000043	IEA	UniProtKB-KW:KW-0401	P	Integrin	alpha-5	ITGA5	protein	taxon:9606	20210123	UniProt
UniProtKB	H0YJ26	ITGA7	GO:0007229	GO_REF:0000043	IEA	UniProtKB-KW:KW-0401	P	Integrin_alpha2	domain-containing	protein	ITGA7	protein	taxon:9606	20210123	UniProt
UniProtKB	H0YJ34	FERMT2	GO:0007229	GO_REF:0000002	IEA	InterPro:IPR037837|InterPro:IPR037843	P	PH	domain-containing	protein	FERMT2	protein	taxon:9606	20210116	InterPro
UniProtKB	H0YJ98	ITGA7	GO:0007229	GO_REF:0000043	IEA	UniProtKB-KW:KW-0401	P	Integrin	alpha-7	ITGA7	protein	taxon:9606	20210123	UniProt
UniProtKB	H0YJB6	FERMT2	GO:0007229	GO_REF:0000002	IEA	InterPro:IPR037843	P	FERM	domain-containing	protein	FERMT2	protein	taxon:9606	20210116	InterPro
UniProtKB	H3BM21	H3BM21	GO:0007229	PMID:21873635	IBA	FB:FBgn0004657|MGI:MGI:96611|MGI:MGI:96614|PANTHER:PTN000801545|RGD:2927|UniProtKB:P05107|UniProtKB:P05556|UniProtKB:P18084|UniProtKB:P26010|UniProtKB:P53714	P	Integrin	beta	protein	taxon:9606	20201231	GO_Central
UniProtKB	H3BM21	H3BM21	GO:0007229	GO_REF:0000002	IEA	InterPro:IPR027068	P	Integrin	beta	protein	taxon:9606	20210116	InterPro
UniProtKB	H3BM21	H3BM21	GO:0007229	GO_REF:0000043	IEA	UniProtKB-KW:KW-0401	P	Integrin	beta	protein	taxon:9606	20210123	UniProt
UniProtKB	H3BN02	ITGAX	GO:0007229	GO_REF:0000043	IEA	UniProtKB-KW:KW-0401	P	VWFA	domain-containing	protein	ITGAX	protein	taxon:9606	20210123	UniProt
UniProtKB	H3BRM2	ITGB7	GO:0007229	GO_REF:0000002	IEA	InterPro:IPR015437	P	PSI	domain-containing	protein	ITGB7	protein	taxon:9606	20210116	InterPro
UniProtKB	H3BRX4	ITGB7	GO:0007229	GO_REF:0000002	IEA	InterPro:IPR015437	P	Integrin_b_cyt	domain-containing	protein	ITGB7	protein	taxon:9606	20210116	InterPro
UniProtKB	H7BZ97	ITGA6	GO:0007229	GO_REF:0000043	IEA	UniProtKB-KW:KW-0401	P	Integrin_alpha2	domain-containing	protein	ITGA6	protein	taxon:9606	20210123	UniProt
UniProtKB	H7BZG1	ITGAV	GO:0007229	GO_REF:0000043	IEA	UniProtKB-KW:KW-0401	P	Integrin	alpha-V	ITGAV	protein	taxon:9606	20210123	UniProt
UniProtKB	H7C4K3	ITGB1	GO:0007229	GO_REF:0000002	IEA	InterPro:IPR027071	P	Integrin_b_cyt	domain-containing	protein	ITGB1	protein	taxon:9606	20210116	InterPro
UniProtKB	H7C4N8	ITGB1	GO:0007229	GO_REF:0000002	IEA	InterPro:IPR027071	P	EGF_2	domain-containing	protein	ITGB1	protein	taxon:9606	20210116	InterPro
UniProtKB	H7C4W1	ITGB5	GO:0007229	GO_REF:0000002	IEA	InterPro:IPR027067	P	Integrin	beta	ITGB5	protein	taxon:9606	20210116	InterPro
UniProtKB	H7C4W1	ITGB5	GO:0007229	GO_REF:0000043	IEA	UniProtKB-KW:KW-0401	P	Integrin	beta	ITGB5	protein	taxon:9606	20210123	UniProt
UniProtKB	H7C580	ITGB5	GO:0007229	GO_REF:0000002	IEA	InterPro:IPR027067	P	Integrin	beta	ITGB5	protein	taxon:9606	20210116	InterPro
UniProtKB	H7C580	ITGB5	GO:0007229	GO_REF:0000043	IEA	UniProtKB-KW:KW-0401	P	Integrin	beta	ITGB5	protein	taxon:9606	20210123	UniProt
UniProtKB	H7C5U2	ITGB5	GO:0007229	GO_REF:0000002	IEA	InterPro:IPR027067	P	Integrin	beta	ITGB5	protein	taxon:9606	20210116	InterPro
UniProtKB	H7C5U2	ITGB5	GO:0007229	GO_REF:0000043	IEA	UniProtKB-KW:KW-0401	P	Integrin	beta	ITGB5	protein	taxon:9606	20210123	UniProt
UniProtKB	I3L4X8	ITGB3	GO:0007229	GO_REF:0000002	IEA	InterPro:IPR027068	P	Integrin	beta	ITGB3	protein	taxon:9606	20210116	InterPro
UniProtKB	I3L4X8	ITGB3	GO:0007229	GO_REF:0000043	IEA	UniProtKB-KW:KW-0401	P	Integrin	beta	ITGB3	protein	taxon:9606	20210123	UniProt
UniProtKB	I6XCH0	ITGA2B	GO:0007229	GO_REF:0000043	IEA	UniProtKB-KW:KW-0401	P	Integrin_alpha2	domain-containing	protein	ITGA2B	protein	taxon:9606	20210123	UniProt
UniProtKB	J3KNI6	ITGB2	GO:0007229	GO_REF:0000002	IEA	InterPro:IPR015439	P	Integrin	beta	ITGB2	protein	taxon:9606	20210116	InterPro
UniProtKB	J3KNI6	ITGB2	GO:0007229	GO_REF:0000043	IEA	UniProtKB-KW:KW-0401	P	Integrin	beta	ITGB2	protein	taxon:9606	20210123	UniProt
UniProtKB	J3KNV4	ITGA7	GO:0007229	GO_REF:0000043	IEA	UniProtKB-KW:KW-0401	P	Integrin_alpha2	domain-containing	protein	ITGA7	protein	taxon:9606	20210123	UniProt
UniProtKB	J3KSH9	ITGB4	GO:0007229	GO_REF:0000002	IEA	InterPro:IPR012013	P	Integrin	beta-4	ITGB4	protein	taxon:9606	20210116	InterPro
UniProtKB	J3QQL2	ITGB4	GO:0007229	GO_REF:0000002	IEA	InterPro:IPR012013	P	Integrin	beta	ITGB4	protein	taxon:9606	20210116	InterPro
UniProtKB	J3QQL2	ITGB4	GO:0007229	GO_REF:0000043	IEA	UniProtKB-KW:KW-0401	P	Integrin	beta	ITGB4	protein	taxon:9606	20210123	UniProt
UniProtKB	J3QRK0	ITGB4	GO:0007229	GO_REF:0000002	IEA	InterPro:IPR012013	P	Integrin	beta-4	ITGB4	protein	taxon:9606	20210116	InterPro
UniProtKB	K7EMU3	ITGA3	GO:0007229	GO_REF:0000043	IEA	UniProtKB-KW:KW-0401	P	Integrin	alpha-3	ITGA3	protein	taxon:9606	20210123	UniProt
UniProtKB	K7EP83	ITGA2B	GO:0007229	GO_REF:0000043	IEA	UniProtKB-KW:KW-0401	P	Integrin_alpha2	domain-containing	protein	ITGA2B	protein	taxon:9606	20210123	UniProt
UniProtKB	K7EQU0	ITGAE	GO:0007229	GO_REF:0000043	IEA	UniProtKB-KW:KW-0401	P	Integrin_alpha2	domain-containing	protein	ITGAE	protein	taxon:9606	20210123	UniProt
UniProtKB	L7RT22	ITGB5	GO:0007229	GO_REF:0000002	IEA	InterPro:IPR027067	P	Integrin	beta	ITGB5	protein	taxon:9606	20210116	InterPro
UniProtKB	L7RT22	ITGB5	GO:0007229	GO_REF:0000043	IEA	UniProtKB-KW:KW-0401	P	Integrin	beta	ITGB5	protein	taxon:9606	20210123	UniProt
UniProtKB	L7RXH0	ITGAV	GO:0007229	GO_REF:0000043	IEA	UniProtKB-KW:KW-0401	P	Integrin_alpha2	domain-containing	protein	ITGAV	protein	taxon:9606	20210123	UniProt
UniProtKB	L7UUZ7	ITGB3	GO:0007229	GO_REF:0000002	IEA	InterPro:IPR027068	P	Integrin	beta	ITGB3	protein	taxon:9606	20210116	InterPro
UniProtKB	L7UUZ7	ITGB3	GO:0007229	GO_REF:0000043	IEA	UniProtKB-KW:KW-0401	P	Integrin	beta	ITGB3	protein	taxon:9606	20210123	UniProt
UniProtKB	L7UW06	ITGB3	GO:0007229	GO_REF:0000002	IEA	InterPro:IPR027068	P	Integrin	beta	ITGB3	protein	taxon:9606	20210116	InterPro
UniProtKB	L7UW06	ITGB3	GO:0007229	GO_REF:0000043	IEA	UniProtKB-KW:KW-0401	P	Integrin	beta	ITGB3	protein	taxon:9606	20210123	UniProt
UniProtKB	M0R149	PRAM1	GO:0007229	GO_REF:0000002	IEA	InterPro:IPR043443	P	PML-RARA-regulated	adapter	molecule	1	PRAM1	protein	taxon:9606	20210116	InterPro
UniProtKB	O14495	PLPP3	GO:0007229	PMID:12660161	IDA	P	Phospholipid	phosphatase	3	PLPP3
UniProtKB	O14672	ADAM10	GO:0007229	PMID:8694785	NAS	P	Disintegrin	and	metalloproteinase	domain-containing	protein	10	ADAM10
UniProtKB	O14713	ITGB1BP1	GO:0007229	PMID:15703214	IDA	P	Integrin	beta-1-binding	protein	1	ITGB1BP1
UniProtKB	O14713	ITGB1BP1	GO:0007229	PMID:11919189	IDA	P	Integrin	beta-1-binding	protein	1	ITGB1BP1
UniProtKB	O14786	NRP1	GO:0007229	PMID:24863063	IMP	P	Neuropilin-1	NRP1
UniProtKB	O14786	NRP1	GO:0007229	PMID:26051942	IMP	P	Neuropilin-1	NRP1
UniProtKB	O15117	FYB1	GO:0007229	PMID:21873635	IBA	MGI:MGI:3576625|PANTHER:PTN001047914	P	FYN-binding	protein	1	FYB1
UniProtKB	O15117	FYB1	GO:0007229	GO_REF:0000002	IEA	InterPro:IPR043443	P	FYN-binding	protein	1	FYB1
UniProtKB	O15230	LAMA5	GO:0007229	PMID:21873635	IBA	PANTHER:PTN000742947|UniProtKB:O15230	P	Laminin	subunit	alpha-5	LAMA5
UniProtKB	O15230	LAMA5	GO:0007229	PMID:11821406	IMP	P	Laminin	subunit	alpha-5	LAMA5
UniProtKB	O43561	LAT	GO:0007229	PMID:15100278	IDA	P	Linker	for	activation	of	T-cells	family	member	1	LAT	protein	taxon:9606	20070328	HGNC-UCL
UniProtKB	O75078	ADAM11	GO:0007229	PMID:8252040	TAS	P	Disintegrin	and	metalloproteinase	domain-containing	protein	11	ADAM11
UniProtKB	O75326	SEMA7A	GO:0007229	PMID:21873635	IBA	MGI:MGI:1306826|PANTHER:PTN002592905|UniProtKB:O75326	P	Semaphorin-7A	SEMA7A
UniProtKB	O75326	SEMA7A	GO:0007229	PMID:12879062	IDA	P	Semaphorin-7A	SEMA7A
UniProtKB	O75326	SEMA7A	GO:0007229	GO_REF:0000107	IEA	UniProtKB:Q9QUR8|ensembl:ENSMUSP00000042211	P	Semaphorin-7A	SEMA7A
UniProtKB	O75578	ITGA10	GO:0007229	GO_REF:0000043	IEA	UniProtKB-KW:KW-0401	P	Integrin	alpha-10	ITGA10
UniProtKB	O75578	ITGA10	GO:0007229	PMID:24823363	IMP	P	Integrin	alpha-10	ITGA10
UniProtKB	O95866	MPIG6B	GO:0007229	PMID:21873635	IBA	MGI:MGI:2146995|PANTHER:PTN002204313	P	Megakaryocyte	and	platelet	inhibitory	receptor	G6b	MPIG6B
UniProtKB	O95866	MPIG6B	GO:0007229	GO_REF:0000024	ISS	UniProtKB:D7PDD4	P	Megakaryocyte	and	platelet	inhibitory	receptor	G6b	MPIG6B
UniProtKB	O95866	MPIG6B	GO:0007229	GO_REF:0000107	IEA	UniProtKB:D7PDD4|ensembl:ENSMUSP00000133377	P	Megakaryocyte	and	platelet	inhibitory	receptor	G6b	MPIG6B
UniProtKB	O95965	ITGBL1	GO:0007229	PMID:21873635	IBA	FB:FBgn0004657|MGI:MGI:96611|MGI:MGI:96614|PANTHER:PTN000801545|RGD:2927|UniProtKB:P05107|UniProtKB:P05556|UniProtKB:P18084|UniProtKB:P26010|UniProtKB:P53714	P	Integrin	beta-like	protein	1	ITGBL1
UniProtKB	P00519	ABL1	GO:0007229	PMID:24863063	IMP	P	Tyrosine-protein	kinase	ABL1	ABL1
UniProtKB	P02461	COL3A1	GO:0007229	PMID:14970208	IMP	P	Collagen	alpha-1(III)	chain	COL3A1	protein	taxon:9606	20080201	UniProt
UniProtKB	P02647	APOA1	GO:0007229	PMID:23726972	IDA	P	Apolipoprotein	A-I	APOA1	protein	taxon:9606	20140730	UniProt	occurs_in(CL:0000192)
UniProtKB	P02751	FN1	GO:0007229	PMID:19126672	IDA	P	Fibronectin	FN1
UniProtKB	P04216	THY1	GO:0007229	PMID:18346467	IMP	P	Thy-1	membrane	glycoprotein	THY1	protein	taxon:9606	20170302	UniProt
UniProtKB	P05106	ITGB3	GO:0007229	PMID:21873635	IBA	FB:FBgn0004657|MGI:MGI:96611|MGI:MGI:96614|PANTHER:PTN000801545|RGD:2927|UniProtKB:P05107|UniProtKB:P05556|UniProtKB:P18084|UniProtKB:P26010|UniProtKB:P53714	P	Integrin	beta-3	ITGB3
UniProtKB	P05106	ITGB3	GO:0007229	GO_REF:0000002	IEA	InterPro:IPR027068	P	Integrin	beta-3	ITGB3
UniProtKB	P05106	ITGB3	GO:0007229	GO_REF:0000043	IEA	UniProtKB-KW:KW-0401	P	Integrin	beta-3	ITGB3
UniProtKB	P05106	ITGB3	GO:0007229	PMID:21488147	TAS	P	Integrin	beta-3	ITGB3
UniProtKB	P05106	ITGB3	GO:0007229	PMID:23382103	HDA	P	Integrin	beta-3	ITGB3
UniProtKB	P05107	ITGB2	GO:0007229	PMID:21873635	IBA	FB:FBgn0004657|MGI:MGI:96611|MGI:MGI:96614|PANTHER:PTN000801545|RGD:2927|UniProtKB:P05107|UniProtKB:P05556|UniProtKB:P18084|UniProtKB:P26010|UniProtKB:P53714	P	Integrin	beta-2	ITGB2
UniProtKB	P05107	ITGB2	GO:0007229	GO_REF:0000002	IEA	InterPro:IPR015439	P	Integrin	beta-2	ITGB2
UniProtKB	P05107	ITGB2	GO:0007229	GO_REF:0000043	IEA	UniProtKB-KW:KW-0401	P	Integrin	beta-2	ITGB2
UniProtKB	P05107	ITGB2	GO:0007229	PMID:7514637	TAS	P	Integrin	beta-2	ITGB2
UniProtKB	P05107	ITGB2	GO:0007229	PMID:12885943	NAS	P	Integrin	beta-2	ITGB2
UniProtKB	P05107	ITGB2	GO:0007229	PMID:28807980	IMP	P	Integrin	beta-2	ITGB2
UniProtKB	P05161	ISG15	GO:0007229	PMID:29100055	IDA	P	Ubiquitin-like	protein	ISG15	ISG15
UniProtKB	P05556	ITGB1	GO:0007229	PMID:21873635	IBA	FB:FBgn0004657|MGI:MGI:96611|MGI:MGI:96614|PANTHER:PTN000801545|RGD:2927|UniProtKB:P05107|UniProtKB:P05556|UniProtKB:P18084|UniProtKB:P26010|UniProtKB:P53714	P	Integrin	beta-1	ITGB1
UniProtKB	P05556	ITGB1	GO:0007229	GO_REF:0000002	IEA	InterPro:IPR027071	P	Integrin	beta-1	ITGB1
UniProtKB	P05556	ITGB1	GO:0007229	GO_REF:0000043	IEA	UniProtKB-KW:KW-0401	P	Integrin	beta-1	ITGB1
UniProtKB	P05556	ITGB1	GO:0007229	PMID:31331973	IDA	P	Integrin	beta-1	ITGB1
UniProtKB	P05556	ITGB1	GO:0007229	PMID:24823363	IMP	P	Integrin	beta-1	ITGB1
UniProtKB	P06756	ITGAV	GO:0007229	GO_REF:0000043	IEA	UniProtKB-KW:KW-0401	P	Integrin	alpha-V	ITGAV
UniProtKB	P06756	ITGAV	GO:0007229	PMID:11877390	NAS	P	Integrin	alpha-V	ITGAV
UniProtKB	P08514	ITGA2B	GO:0007229	GO_REF:0000043	IEA	UniProtKB-KW:KW-0401	P	Integrin	alpha-IIb	ITGA2B
UniProtKB	P08514	ITGA2B	GO:0007229	PMID:23382103	HDA	P	Integrin	alpha-IIb	ITGA2B
UniProtKB	P08567	PLEK	GO:0007229	PMID:10995449	IDA	P	Pleckstrin	PLEK
UniProtKB	P08631	HCK	GO:0007229	PMID:18538446	TAS	P	Tyrosine-protein	kinase	HCK	HCK	protein	taxon:9606	20111028	UniProt
UniProtKB	P08648	ITGA5	GO:0007229	GO_REF:0000043	IEA	UniProtKB-KW:KW-0401	P	Integrin	alpha-5	ITGA5
UniProtKB	P08648	ITGA5	GO:0007229	GO_REF:0000107	IEA	UniProtKB:A0A0G2K1E2|ensembl:ENSRNOP00000071805	P	Integrin	alpha-5	ITGA5
UniProtKB	P08648	ITGA5	GO:0007229	PMID:31331973	IDA	P	Integrin	alpha-5	ITGA5
UniProtKB	P09769	FGR	GO:0007229	PMID:21873635	IBA	MGI:MGI:95527|PANTHER:PTN002815136|UniProtKB:P09769	P	Tyrosine-protein	kinase	Fgr	FGR
UniProtKB	P09769	FGR	GO:0007229	PMID:10739672	IMP	P	Tyrosine-protein	kinase	Fgr	FGR
UniProtKB	P09769	FGR	GO:0007229	PMID:7519620	IMP	P	Tyrosine-protein	kinase	Fgr	FGR
UniProtKB	P09769	FGR	GO:0007229	GO_REF:0000024	ISS	UniProtKB:P14234	P	Tyrosine-protein	kinase	Fgr	FGR
UniProtKB	P09769	FGR	GO:0007229	GO_REF:0000107	IEA	UniProtKB:P14234|ensembl:ENSMUSP00000030693	P	Tyrosine-protein	kinase	Fgr	FGR
UniProtKB	P11215	ITGAM	GO:0007229	GO_REF:0000043	IEA	UniProtKB-KW:KW-0401	P	Integrin	alpha-M	ITGAM
UniProtKB	P12931	SRC	GO:0007229	PMID:24036928	IMP	P	Proto-oncogene	tyrosine-protein	kinase	Src	SRC
UniProtKB	P13612	ITGA4	GO:0007229	GO_REF:0000043	IEA	UniProtKB-KW:KW-0401	P	Integrin	alpha-4	ITGA4
UniProtKB	P13688	CEACAM1	GO:0007229	PMID:15687237	NAS	P	Carcinoembryonic	antigen-related	cell	adhesion	molecule	1	CEACAM1
UniProtKB	P15498	VAV1	GO:0007229	GO_REF:0000107	IEA	UniProtKB:P27870|ensembl:ENSMUSP00000005889	P	Proto-oncogene	vav	VAV1
UniProtKB	P16144	ITGB4	GO:0007229	PMID:21873635	IBA	FB:FBgn0004657|MGI:MGI:96611|MGI:MGI:96614|PANTHER:PTN000801545|RGD:2927|UniProtKB:P05107|UniProtKB:P05556|UniProtKB:P18084|UniProtKB:P26010|UniProtKB:P53714	P	Integrin	beta-4	ITGB4	protein	taxon:9606	20201231	GO_Central
UniProtKB	P16144	ITGB4	GO:0007229	GO_REF:0000002	IEA	InterPro:IPR012013	P	Integrin	beta-4	ITGB4	protein	taxon:9606	20210116	InterPro
UniProtKB	P16144	ITGB4	GO:0007229	GO_REF:0000043	IEA	UniProtKB-KW:KW-0401	P	Integrin	beta-4	ITGB4	protein	taxon:9606	20210123	UniProt
UniProtKB	P17301	ITGA2	GO:0007229	GO_REF:0000043	IEA	UniProtKB-KW:KW-0401	P	Integrin	alpha-2	ITGA2
UniProtKB	P17301	ITGA2	GO:0007229	PMID:24823363	IMP	P	Integrin	alpha-2	ITGA2
UniProtKB	P18084	ITGB5	GO:0007229	PMID:21873635	IBA	FB:FBgn0004657|MGI:MGI:96611|MGI:MGI:96614|PANTHER:PTN000801545|RGD:2927|UniProtKB:P05107|UniProtKB:P05556|UniProtKB:P18084|UniProtKB:P26010|UniProtKB:P53714	P	Integrin	beta-5	ITGB5	protein	taxon:9606	20201231	GO_Central
UniProtKB	P18084	ITGB5	GO:0007229	GO_REF:0000002	IEA	InterPro:IPR027067	P	Integrin	beta-5	ITGB5	protein	taxon:9606	20210116	InterPro
UniProtKB	P18084	ITGB5	GO:0007229	GO_REF:0000043	IEA	UniProtKB-KW:KW-0401	P	Integrin	beta-5	ITGB5	protein	taxon:9606	20210123	UniProt
UniProtKB	P18084	ITGB5	GO:0007229	PMID:24036928	IMP	P	Integrin	beta-5	ITGB5	protein	taxon:9606	20140805	UniProt	occurs_in(CL:0002327)
UniProtKB	P18433	PTPRA	GO:0007229	GO_REF:0000107	IEA	UniProtKB:P18052|ensembl:ENSMUSP00000076533	P	Receptor-type	tyrosine-protein	phosphatase	alpha	PTPRA
UniProtKB	P18433	PTPRA	GO:0007229	GO_REF:0000024	ISS	UniProtKB:P18052	P	Receptor-type	tyrosine-protein	phosphatase	alpha	PTPRA
UniProtKB	P18564	ITGB6	GO:0007229	PMID:21873635	IBA	FB:FBgn0004657|MGI:MGI:96611|MGI:MGI:96614|PANTHER:PTN000801545|RGD:2927|UniProtKB:P05107|UniProtKB:P05556|UniProtKB:P18084|UniProtKB:P26010|UniProtKB:P53714	P	Integrin	beta-6	ITGB6	protein	taxon:9606	20201231	GO_Central
UniProtKB	P18564	ITGB6	GO:0007229	GO_REF:0000002	IEA	InterPro:IPR015436	P	Integrin	beta-6	ITGB6	protein	taxon:9606	20210116	InterPro
UniProtKB	P18564	ITGB6	GO:0007229	GO_REF:0000043	IEA	UniProtKB-KW:KW-0401	P	Integrin	beta-6	ITGB6	protein	taxon:9606	20210123	UniProt
UniProtKB	P20701	ITGAL	GO:0007229	GO_REF:0000043	IEA	UniProtKB-KW:KW-0401	P	Integrin	alpha-L	ITGAL
UniProtKB	P20702	ITGAX	GO:0007229	GO_REF:0000043	IEA	UniProtKB-KW:KW-0401	P	Integrin	alpha-X	ITGAX
UniProtKB	P21246	PTN	GO:0007229	PMID:19141530	IDA	P	Pleiotrophin	PTN
UniProtKB	P22392	NME2	GO:0007229	PMID:11919189	IDA	P	Nucleoside	diphosphate	kinase	B	NME2
UniProtKB	P23142	FBLN1	NOT	GO:0007229	PMID:11792823	IDA	P	Fibulin-1	FBLN1
UniProtKB	P23229	ITGA6	GO:0007229	GO_REF:0000043	IEA	UniProtKB-KW:KW-0401	P	Integrin	alpha-6	ITGA6	protein	taxon:9606	20210123	UniProt
UniProtKB	P26006	ITGA3	GO:0007229	GO_REF:0000043	IEA	UniProtKB-KW:KW-0401	P	Integrin	alpha-3	ITGA3
UniProtKB	P26010	ITGB7	GO:0007229	PMID:21873635	IBA	FB:FBgn0004657|MGI:MGI:96611|MGI:MGI:96614|PANTHER:PTN000801545|RGD:2927|UniProtKB:P05107|UniProtKB:P05556|UniProtKB:P18084|UniProtKB:P26010|UniProtKB:P53714	P	Integrin	beta-7	ITGB7	protein	taxon:9606	20201231	GO_Central
UniProtKB	P26010	ITGB7	GO:0007229	GO_REF:0000002	IEA	InterPro:IPR015437	P	Integrin	beta-7	ITGB7	protein	taxon:9606	20210116	InterPro
UniProtKB	P26010	ITGB7	GO:0007229	GO_REF:0000043	IEA	UniProtKB-KW:KW-0401	P	Integrin	beta-7	ITGB7	protein	taxon:9606	20210123	UniProt
UniProtKB	P26010	ITGB7	GO:0007229	PMID:23986478	IMP	P	Integrin	beta-7	ITGB7	protein	taxon:9606	20140731	UniProt
UniProtKB	P26012	ITGB8	GO:0007229	PMID:21873635	IBA	FB:FBgn0004657|MGI:MGI:96611|MGI:MGI:96614|PANTHER:PTN000801545|RGD:2927|UniProtKB:P05107|UniProtKB:P05556|UniProtKB:P18084|UniProtKB:P26010|UniProtKB:P53714	P	Integrin	beta-8	ITGB8	protein	taxon:9606	20201231	GO_Central
UniProtKB	P26012	ITGB8	GO:0007229	GO_REF:0000002	IEA	InterPro:IPR015442	P	Integrin	beta-8	ITGB8	protein	taxon:9606	20210116	InterPro
UniProtKB	P26012	ITGB8	GO:0007229	GO_REF:0000043	IEA	UniProtKB-KW:KW-0401	P	Integrin	beta-8	ITGB8	protein	taxon:9606	20210123	UniProt
UniProtKB	P29279	CCN2	GO:0007229	GO_REF:0000107	IEA	UniProtKB:P29268|ensembl:ENSMUSP00000020171	P	CCN	family	member	2	CCN2
UniProtKB	P29965	CD40LG	GO:0007229	PMID:31331973	IMP	P	CD40	ligand	CD40LG
UniProtKB	P35579	MYH9	GO:0007229	PMID:10822899	NAS	P	Myosin-9	MYH9	protein	taxon:9606	20061011	UniProt
UniProtKB	P38570	ITGAE	GO:0007229	GO_REF:0000043	IEA	UniProtKB-KW:KW-0401	P	Integrin	alpha-E	ITGAE	protein	taxon:9606	20210123	UniProt
UniProtKB	P42680	TEC	GO:0007229	PMID:21873635	IBA	PANTHER:PTN000700439|UniProtKB:P42680	P	Tyrosine-protein	kinase	Tec	TEC
UniProtKB	P42680	TEC	GO:0007229	PMID:9652744	IDA	P	Tyrosine-protein	kinase	Tec	TEC
UniProtKB	P42681	TXK	GO:0007229	PMID:21873635	IBA	PANTHER:PTN000700439|UniProtKB:P42680	P	Tyrosine-protein	kinase	TXK	TXK
UniProtKB	P43405	SYK	GO:0007229	GO_REF:0000024	ISS	UniProtKB:P48025	P	Tyrosine-protein	kinase	SYK	SYK	protein	taxon:9606	20111202	UniProt
UniProtKB	P43405	SYK	GO:0007229	GO_REF:0000107	IEA	UniProtKB:P48025|ensembl:ENSMUSP00000113852	P	Tyrosine-protein	kinase	SYK	SYK	protein	taxon:9606	20210123	Ensembl
UniProtKB	P43405	SYK	GO:0007229	PMID:12885943	NAS	P	Tyrosine-protein	kinase	SYK	SYK	protein	taxon:9606	20040319	UniProt
UniProtKB	P53708	ITGA8	GO:0007229	GO_REF:0000043	IEA	UniProtKB-KW:KW-0401	P	Integrin	alpha-8	ITGA8	protein	taxon:9606	20210123	UniProt
UniProtKB	P56199	ITGA1	GO:0007229	GO_REF:0000043	IEA	UniProtKB-KW:KW-0401	P	Integrin	alpha-1	ITGA1	protein	taxon:9606	20210123	UniProt
UniProtKB	P56945	BCAR1	GO:0007229	PMID:8649368	IDA	P	Breast	cancer	anti-estrogen	resistance	protein	1	BCAR1
UniProtKB	P60953	CDC42	GO:0007229	PMID:26051942	IMP	P	Cell	division	control	protein	42	homolog	CDC42	protein	taxon:9606	20170726	BHF-UCL
UniProtKB	P98082	DAB2	NOT	GO:0007229	PMID:19581412	IMP	P	Disabled	homolog	2	DAB2
UniProtKB	Q03001	DST	GO:0007229	PMID:11375975	NAS	P	Dystonin	DST
UniProtKB	Q05397	PTK2	GO:0007229	PMID:11331870	IMP	P	Focal	adhesion	kinase	1	PTK2
UniProtKB	Q05397	PTK2	GO:0007229	PMID:15725728	TAS	P	Focal	adhesion	kinase	1	PTK2
UniProtKB	Q05397	PTK2	GO:0007229	PMID:9636140	TAS	P	Focal	adhesion	kinase	1	PTK2
UniProtKB	Q05397	PTK2	GO:0007229	PMID:24036928	IDA	P	Focal	adhesion	kinase	1	PTK2
UniProtKB	Q05DE9	FYB	GO:0007229	GO_REF:0000002	IEA	InterPro:IPR043443	P	SH3	domain-containing	protein	FYB	protein	taxon:9606	20210116	InterPro
UniProtKB	Q06124	PTPN11	GO:0007229	GO_REF:0000107	IEA	UniProtKB:P35235|ensembl:ENSMUSP00000058757	P	Tyrosine-protein	phosphatase	non-receptor	type	11	PTPN11
UniProtKB	Q07092	COL16A1	GO:0007229	PMID:16754661	TAS	P	Collagen	alpha-1(XVI)	chain	COL16A1
UniProtKB	Q08722	CD47	GO:0007229	PMID:8294396	TAS	P	Leukocyte	surface	antigen	CD47	CD47
UniProtKB	Q0MVN7	Q0MVN7	GO:0007229	GO_REF:0000043	IEA	UniProtKB-KW:KW-0401	P	Integrin_alpha2	domain-containing	protein	protein	taxon:9606	20210123	UniProt
UniProtKB	Q12864	CDH17	GO:0007229	PMID:25336636	IMP	P	Cadherin-17	CDH17	protein	taxon:9606	20151109	UniProt	has_input(UniProtKB:P17301)
UniProtKB	Q13349	ITGAD	GO:0007229	GO_REF:0000043	IEA	UniProtKB-KW:KW-0401	P	Integrin	alpha-D	ITGAD	protein	taxon:9606	20210123	UniProt
UniProtKB	Q13418	ILK	GO:0007229	PMID:21873635	IBA	PANTHER:PTN001510364|RGD:620063|UniProtKB:Q13418|WB:WBGene00003931	P	Integrin-linked	protein	kinase	ILK
UniProtKB	Q13418	ILK	GO:0007229	PMID:9366252	IDA	P	Integrin-linked	protein	kinase	ILK
UniProtKB	Q13443	ADAM9	GO:0007229	PMID:11162558	IC	GO:0033630	P	Disintegrin	and	metalloproteinase	domain-containing	protein	9	ADAM9
UniProtKB	Q13444	ADAM15	GO:0007229	PMID:21873635	IBA	PANTHER:PTN002628576|UniProtKB:Q13444	P	Disintegrin	and	metalloproteinase	domain-containing	protein	15	ADAM15
UniProtKB	Q13444	ADAM15	GO:0007229	PMID:22505472	IMP	P	Disintegrin	and	metalloproteinase	domain-containing	protein	15	ADAM15
UniProtKB	Q13477	MADCAM1	GO:0007229	PMID:21873635	IBA	PANTHER:PTN001799186|UniProtKB:Q13477	P	Mucosal	addressin	cell	adhesion	molecule	1	MADCAM1	protein	taxon:9606	20170228	GO_Central
UniProtKB	Q13477	MADCAM1	GO:0007229	GO_REF:0000002	IEA	InterPro:IPR037413	P	Mucosal	addressin	cell	adhesion	molecule	1	MADCAM1	protein	taxon:9606	20210116	InterPro
UniProtKB	Q13477	MADCAM1	GO:0007229	PMID:23986478	IDA	P	Mucosal	addressin	cell	adhesion	molecule	1	MADCAM1	protein	taxon:9606	20140731	UniProt
UniProtKB	Q13618	CUL3	GO:0007229	GO_REF:0000024	ISS	UniProtKB:Q9JLV5	P	Cullin-3	CUL3
UniProtKB	Q13618	CUL3	GO:0007229	GO_REF:0000107	IEA	UniProtKB:Q9JLV5|ensembl:ENSMUSP00000130738	P	Cullin-3	CUL3
UniProtKB	Q13682	ITGA4	GO:0007229	GO_REF:0000043	IEA	UniProtKB-KW:KW-0401	P	Alpha-4	integrin	ITGA4	protein	taxon:9606	20210123	UniProt
UniProtKB	Q13683	ITGA7	GO:0007229	GO_REF:0000043	IEA	UniProtKB-KW:KW-0401	P	Integrin	alpha-7	ITGA7
UniProtKB	Q13797	ITGA9	GO:0007229	GO_REF:0000043	IEA	UniProtKB-KW:KW-0401	P	Integrin	alpha-9	ITGA9	protein	taxon:9606	20210123	UniProt
UniProtKB	Q14185	DOCK1	GO:0007229	PMID:9808620	TAS	P	Dedicator	of	cytokinesis	protein	1	DOCK1	protein	taxon:9606	20030904	PINC
UniProtKB	Q14289	PTK2B	GO:0007229	PMID:15050747	IMP	P	Protein-tyrosine	kinase	2-beta	PTK2B
UniProtKB	Q14511	NEDD9	GO:0007229	PMID:11827972	NAS	P	Enhancer	of	filamentation	1	NEDD9
UniProtKB	Q14C66	ADAM8	GO:0007229	GO_REF:0000043	IEA	UniProtKB-KW:KW-0401	P	ADAM8	protein	ADAM8	protein	taxon:9606	20210123	UniProt
UniProtKB	Q15139	PRKD1	GO:0007229	PMID:21488147	TAS	P	Serine/threonine-protein	kinase	D1	PRKD1
UniProtKB	Q15795	Q15795	GO:0007229	PMID:8706128	TAS	P	Sec7p-like	protein	protein	taxon:9606	20010910	UniProt
UniProtKB	Q15942	ZYX	GO:0007229	PMID:21873635	IBA	MGI:MGI:103072|PANTHER:PTN002794714|UniProtKB:Q15942	P	Zyxin	ZYX	protein	taxon:9606	20190221	GO_Central
UniProtKB	Q15942	ZYX	GO:0007229	GO_REF:0000107	IEA	UniProtKB:Q62523|ensembl:ENSMUSP00000126622	P	Zyxin	ZYX	protein	taxon:9606	20210123	Ensembl
UniProtKB	Q15942	ZYX	GO:0007229	PMID:24036928	IMP	P	Zyxin	ZYX	protein	taxon:9606	20140805	UniProt	occurs_in(CL:0002327)
UniProtKB	Q16157	ITGB3	GO:0007229	GO_REF:0000043	IEA	UniProtKB-KW:KW-0401	P	Integrin	beta-3	ITGB3
UniProtKB	Q16161	CMAR	GO:0007229	PMID:1560826	IDA	P	Cellular	adhesion	regulatory	molecule	CMAR	protein	taxon:9606	20120222	UniProt
UniProtKB	Q16787	LAMA3	GO:0007229	PMID:21873635	IBA	PANTHER:PTN000742947|UniProtKB:O15230	P	Laminin	subunit	alpha-3	LAMA3
UniProtKB	Q1PBM2	ITGB3	GO:0007229	GO_REF:0000002	IEA	InterPro:IPR027068	P	Platelet	glycoprotein	IIIa	ITGB3	protein	taxon:9606	20210116	InterPro
UniProtKB	Q1PBM2	ITGB3	GO:0007229	GO_REF:0000043	IEA	UniProtKB-KW:KW-0401	P	Platelet	glycoprotein	IIIa	ITGB3	protein	taxon:9606	20210123	UniProt
UniProtKB	Q2VP98	ITGB4	GO:0007229	GO_REF:0000002	IEA	InterPro:IPR012013	P	Integrin	beta	ITGB4	protein	taxon:9606	20210116	InterPro
UniProtKB	Q2VP98	ITGB4	GO:0007229	GO_REF:0000043	IEA	UniProtKB-KW:KW-0401	P	Integrin	beta	ITGB4	protein	taxon:9606	20210123	UniProt
UniProtKB	Q2VYF7	Q2VYF7	GO:0007229	GO_REF:0000043	IEA	UniProtKB-KW:KW-0401	P	PLAC	domain-containing	protein	protein	taxon:9606	20210123	UniProt
UniProtKB	Q2YFE1	Q2YFE1	GO:0007229	GO_REF:0000002	IEA	InterPro:IPR027068	P	Integrin	beta	protein	taxon:9606	20210116	InterPro
UniProtKB	Q2YFE1	Q2YFE1	GO:0007229	GO_REF:0000043	IEA	UniProtKB-KW:KW-0401	P	Integrin	beta	protein	taxon:9606	20210123	UniProt
UniProtKB	Q49AC8	FERMT1	GO:0007229	GO_REF:0000002	IEA	InterPro:IPR037837|InterPro:IPR037843	P	PH	domain-containing	protein	FERMT1	protein	taxon:9606	20210116	InterPro
UniProtKB	Q4LE35	ITGA7	variant	protein	GO:0007229	GO_REF:0000043	IEA	UniProtKB-KW:KW-0401	P	Integrin_alpha2	domain-containing	protein	ITGA7	variant	protein	protein	taxon:9606	20210123	UniProt
UniProtKB	Q4PKD0	MADCAM1	GO:0007229	GO_REF:0000002	IEA	InterPro:IPR037413	P	Ig-like	domain-containing	protein	MADCAM1	protein	taxon:9606	20210116	InterPro
UniProtKB	Q546E0	FUT8	GO:0007229	GO_REF:0000107	IEA	UniProtKB:Q9WTS2|ensembl:ENSMUSP00000054530	P	Alpha-(1
UniProtKB	Q54A15	DTGCU2	GO:0007229	GO_REF:0000002	IEA	InterPro:IPR037837|InterPro:IPR037843	P	PH	domain-containing	protein	DTGCU2	protein	taxon:9606	20210116	InterPro
UniProtKB	Q59EX1	Q59EX1	GO:0007229	GO_REF:0000043	IEA	UniProtKB-KW:KW-0401	P	Peptidase	M12B	domain-containing	protein	protein	taxon:9606	20210123	UniProt
UniProtKB	Q59F03	Q59F03	GO:0007229	GO_REF:0000043	IEA	UniProtKB-KW:KW-0401	P	Integrin_alpha2	domain-containing	protein	protein	taxon:9606	20210123	UniProt
UniProtKB	Q59FA8	Q59FA8	GO:0007229	GO_REF:0000043	IEA	UniProtKB-KW:KW-0401	P	Integrin_alpha2	domain-containing	protein	protein	taxon:9606	20210123	UniProt
UniProtKB	Q59FE5	Q59FE5	GO:0007229	GO_REF:0000043	IEA	UniProtKB-KW:KW-0401	P	Peptidase	M12B	domain-containing	protein	protein	taxon:9606	20210123	UniProt
UniProtKB	Q59FG3	Q59FG3	GO:0007229	GO_REF:0000043	IEA	UniProtKB-KW:KW-0401	P	Peptidase	M12B	domain-containing	protein	protein	taxon:9606	20210123	UniProt
UniProtKB	Q59FN1	Q59FN1	GO:0007229	GO_REF:0000002	IEA	InterPro:IPR015442	P	Integrin	beta	protein	taxon:9606	20210116	InterPro
UniProtKB	Q59FN1	Q59FN1	GO:0007229	GO_REF:0000043	IEA	UniProtKB-KW:KW-0401	P	Integrin	beta	protein	taxon:9606	20210123	UniProt
UniProtKB	Q59FP4	Q59FP4	GO:0007229	GO_REF:0000043	IEA	UniProtKB-KW:KW-0401	P	Integrin-linked	kinase	variant	protein	taxon:9606	20210123	UniProt
UniProtKB	Q59H14	Q59H14	GO:0007229	GO_REF:0000043	IEA	UniProtKB-KW:KW-0401	P	VWFA	domain-containing	protein	protein	taxon:9606	20210123	UniProt
UniProtKB	Q59H46	Q59H46	GO:0007229	GO_REF:0000002	IEA	InterPro:IPR012013	P	Integrin	beta	protein	taxon:9606	20210116	InterPro
UniProtKB	Q59H46	Q59H46	GO:0007229	GO_REF:0000043	IEA	UniProtKB-KW:KW-0401	P	Integrin	beta	protein	taxon:9606	20210123	UniProt
UniProtKB	Q59H50	Q59H50	GO:0007229	GO_REF:0000002	IEA	InterPro:IPR015439	P	Integrin	beta	protein	taxon:9606	20210116	InterPro
UniProtKB	Q59H50	Q59H50	GO:0007229	GO_REF:0000043	IEA	UniProtKB-KW:KW-0401	P	Integrin	beta	protein	taxon:9606	20210123	UniProt
UniProtKB	Q59H74	Q59H74	GO:0007229	GO_REF:0000043	IEA	UniProtKB-KW:KW-0401	P	Integrin_alpha2	domain-containing	protein	protein	taxon:9606	20210123	UniProt
UniProtKB	Q5JWV4	FERMT1	GO:0007229	GO_REF:0000002	IEA	InterPro:IPR037843	P	Kindlin_2_N	domain-containing	protein	FERMT1	protein	taxon:9606	20210116	InterPro
UniProtKB	Q5PY60	MADCAM1	GO:0007229	GO_REF:0000002	IEA	InterPro:IPR037413	P	Ig-like	domain-containing	protein	MADCAM1	protein	taxon:9606	20210116	InterPro
UniProtKB	Q5T3E4	ITGB1	GO:0007229	GO_REF:0000002	IEA	InterPro:IPR027071	P	PSI_integrin	domain-containing	protein	ITGB1	protein	taxon:9606	20210116	InterPro
UniProtKB	Q5T3E5	ITGB1	GO:0007229	GO_REF:0000002	IEA	InterPro:IPR027071	P	PSI	domain-containing	protein	ITGB1	protein	taxon:9606	20210116	InterPro
UniProtKB	Q5T3E6	ITGB1	GO:0007229	GO_REF:0000002	IEA	InterPro:IPR027071	P	PSI	domain-containing	protein	ITGB1	protein	taxon:9606	20210116	InterPro
UniProtKB	Q5VWT5	FYB2	GO:0007229	PMID:21873635	IBA	MGI:MGI:3576625|PANTHER:PTN001047914	P	FYN-binding	protein	2	FYB2
UniProtKB	Q5VWT5	FYB2	GO:0007229	GO_REF:0000002	IEA	InterPro:IPR043443	P	FYN-binding	protein	2	FYB2
UniProtKB	Q68EM9	ITGA4	GO:0007229	GO_REF:0000043	IEA	UniProtKB-KW:KW-0401	P	Integrin_alpha2	domain-containing	protein	ITGA4	protein	taxon:9606	20210123	UniProt
UniProtKB	Q6LDK5	ITGA2B	GO:0007229	GO_REF:0000043	IEA	UniProtKB-KW:KW-0401	P	Glycoprotein	IIb	ITGA2B	protein	taxon:9606	20210123	UniProt
UniProtKB	Q6LED2	Q6LED2	GO:0007229	GO_REF:0000043	IEA	UniProtKB-KW:KW-0401	P	p150	95	integrin	alpha	chain	protein	taxon:9606	20210123	UniProt
UniProtKB	Q6P5Z4	BCAR1	GO:0007229	GO_REF:0000024	ISS	UniProtKB:P56945	P	SH3	domain-containing	protein	BCAR1	protein	taxon:9606	20051206	UniProt
UniProtKB	Q6PJE7	ITGA4	GO:0007229	GO_REF:0000043	IEA	UniProtKB-KW:KW-0401	P	Integrin_alpha2	domain-containing	protein	ITGA4	protein	taxon:9606	20210123	UniProt
UniProtKB	Q71A41	Q71A41	GO:0007229	GO_REF:0000043	IEA	UniProtKB-KW:KW-0401	P	Integrin-associated	protein	CD47	protein	taxon:9606	20210123	UniProt
UniProtKB	Q71V33	ITGA2	GO:0007229	GO_REF:0000043	IEA	UniProtKB-KW:KW-0401	P	VWFA	domain-containing	protein	ITGA2	protein	taxon:9606	20210123	UniProt
UniProtKB	Q76LX8	ADAMTS13	GO:0007229	PMID:11557746	NAS	P	A	disintegrin	and	metalloproteinase	with	thrombospondin	motifs	13	ADAMTS13
UniProtKB	Q7Z4J1	Q7Z4J1	GO:0007229	GO_REF:0000043	IEA	UniProtKB-KW:KW-0401	P	Nonintegrin	platelet	receptor	for	type	I	collagen	protein	taxon:9606	20210123	UniProt
UniProtKB	Q7Z7E0	Q7Z7E0	GO:0007229	GO_REF:0000043	IEA	UniProtKB-KW:KW-0401	P	A	disintegrin	and	metalloprotease	33	protein	taxon:9606	20210123	UniProt
UniProtKB	Q7Z7E1	Q7Z7E1	GO:0007229	GO_REF:0000043	IEA	UniProtKB-KW:KW-0401	P	A	disintegrin	and	metalloprotease	33	protein	taxon:9606	20210123	UniProt
UniProtKB	Q7Z7E2	Q7Z7E2	GO:0007229	GO_REF:0000043	IEA	UniProtKB-KW:KW-0401	P	A	disintegrin	and	metalloprotease	33	protein	taxon:9606	20210123	UniProt
UniProtKB	Q7Z7E3	Q7Z7E3	GO:0007229	GO_REF:0000043	IEA	UniProtKB-KW:KW-0401	P	A	disintegrin	and	metalloprotease	33	protein	taxon:9606	20210123	UniProt
UniProtKB	Q7Z7E4	Q7Z7E4	GO:0007229	GO_REF:0000043	IEA	UniProtKB-KW:KW-0401	P	A	disintegrin	and	metalloprotease	33	protein	taxon:9606	20210123	UniProt
UniProtKB	Q7Z7E5	Q7Z7E5	GO:0007229	GO_REF:0000043	IEA	UniProtKB-KW:KW-0401	P	ACR	domain-containing	protein	protein	taxon:9606	20210123	UniProt
UniProtKB	Q86UX7	FERMT3	GO:0007229	GO_REF:0000002	IEA	InterPro:IPR037837|InterPro:IPR037843	P	Fermitin	family	homolog	3	FERMT3
UniProtKB	Q86UX7	FERMT3	GO:0007229	PMID:19234460	IMP	P	Fermitin	family	homolog	3	FERMT3
UniProtKB	Q8IU66	IA4	GO:0007229	GO_REF:0000043	IEA	UniProtKB-KW:KW-0401	P	Integrin	alpha-4	subunit	IA4	protein	taxon:9606	20210123	UniProt
UniProtKB	Q8IU71	IA4	GO:0007229	GO_REF:0000043	IEA	UniProtKB-KW:KW-0401	P	Integrin	alpha-4	subunit	IA4	protein	taxon:9606	20210123	UniProt
UniProtKB	Q8IUA2	IA4	GO:0007229	GO_REF:0000043	IEA	UniProtKB-KW:KW-0401	P	Integrin_alpha2	domain-containing	protein	IA4	protein	taxon:9606	20210123	UniProt
UniProtKB	Q8N6B9	ADAM33	GO:0007229	GO_REF:0000043	IEA	UniProtKB-KW:KW-0401	P	A	disintegrin	and	metalloprotease	domain	33	ADAM33	protein	taxon:9606	20210123	UniProt
UniProtKB	Q8N6H6	Q8N6H6	GO:0007229	GO_REF:0000043	IEA	UniProtKB-KW:KW-0401	P	Integrin_alpha2	domain-containing	protein	protein	taxon:9606	20210123	UniProt
UniProtKB	Q8N882	Q8N882	GO:0007229	GO_REF:0000043	IEA	UniProtKB-KW:KW-0401	P	VWFA	domain-containing	protein	protein	taxon:9606	20210123	UniProt
UniProtKB	Q8TES5	FLJ00114	GO:0007229	GO_REF:0000043	IEA	UniProtKB-KW:KW-0401	P	FLJ00114	protein	FLJ00114	protein	taxon:9606	20210123	UniProt
UniProtKB	Q8WWJ8	Q8WWJ8	GO:0007229	GO_REF:0000002	IEA	InterPro:IPR015439	P	Integrin	beta	protein	taxon:9606	20210116	InterPro
UniProtKB	Q8WWJ8	Q8WWJ8	GO:0007229	GO_REF:0000043	IEA	UniProtKB-KW:KW-0401	P	Integrin	beta	protein	taxon:9606	20210123	UniProt
UniProtKB	Q96AC1	FERMT2	GO:0007229	PMID:21325030	IMP	P	Fermitin	family	homolog	2	FERMT2
UniProtKB	Q96AC1	FERMT2	GO:0007229	GO_REF:0000002	IEA	InterPro:IPR037837|InterPro:IPR037843	P	Fermitin	family	homolog	2	FERMT2
UniProtKB	Q96PT7	ITGB2	GO:0007229	GO_REF:0000002	IEA	InterPro:IPR015439	P	INB	domain-containing	protein	ITGB2	protein	taxon:9606	20210116	InterPro
UniProtKB	Q96PT7	ITGB2	GO:0007229	GO_REF:0000043	IEA	UniProtKB-KW:KW-0401	P	INB	domain-containing	protein	ITGB2	protein	taxon:9606	20210123	UniProt
UniProtKB	Q96QH2	PRAM1	GO:0007229	PMID:21873635	IBA	MGI:MGI:3576625|PANTHER:PTN001047914	P	PML-RARA-regulated	adapter	molecule	1	PRAM1	protein	taxon:9606	20180907	GO_Central
UniProtKB	Q96QH2	PRAM1	GO:0007229	GO_REF:0000002	IEA	InterPro:IPR043443	P	PML-RARA-regulated	adapter	molecule	1	PRAM1	protein	taxon:9606	20210116	InterPro
UniProtKB	Q96QH2	PRAM1	GO:0007229	GO_REF:0000107	IEA	UniProtKB:Q6BCL1|ensembl:ENSMUSP00000057065	P	PML-RARA-regulated	adapter	molecule	1	PRAM1	protein	taxon:9606	20210123	Ensembl
UniProtKB	Q96QS1	TSPAN32	GO:0007229	GO_REF:0000107	IEA	UniProtKB:Q9JHH2|ensembl:ENSMUSP00000009396	P	Tetraspanin-32	TSPAN32
UniProtKB	Q96RT1	ERBIN	GO:0007229	PMID:11375975	NAS	P	Erbin	ERBIN
UniProtKB	Q9BQL6	FERMT1	GO:0007229	GO_REF:0000002	IEA	InterPro:IPR037837|InterPro:IPR037843	P	Fermitin	family	homolog	1	FERMT1
UniProtKB	Q9BSQ5	CCM2	GO:0007229	PMID:16037064	TAS	P	Cerebral	cavernous	malformations	2	protein	CCM2
UniProtKB	Q9BUG9	ITGB8	GO:0007229	GO_REF:0000002	IEA	InterPro:IPR015442	P	Integrin	beta	ITGB8
UniProtKB	Q9BUG9	ITGB8	GO:0007229	GO_REF:0000043	IEA	UniProtKB-KW:KW-0401	P	Integrin	beta	ITGB8
UniProtKB	Q9BYC5	FUT8	GO:0007229	GO_REF:0000107	IEA	UniProtKB:Q9WTS2|ensembl:ENSMUSP00000054530	P	Alpha-(1
UniProtKB	Q9HCX3	ZNF304	GO:0007229	PMID:26081979	IMP	P	Zinc	finger	protein	304	ZNF304	protein	taxon:9606	20160223	UniProt
UniProtKB	Q9NNZ2	ITGA2	GO:0007229	GO_REF:0000043	IEA	UniProtKB-KW:KW-0401	P	Integrin	alpha-2	subunit	ITGA2	protein	taxon:9606	20210123	UniProt
UniProtKB	Q9P258	RCC2	GO:0007229	PMID:19738201	IDA	P	Protein	RCC2	RCC2
UniProtKB	Q9UHI8	ADAMTS1	GO:0007229	PMID:8995297	TAS	P	A	disintegrin	and	metalloproteinase	with	thrombospondin	motifs	1	ADAMTS1
UniProtKB	Q9UKK0	ADAM22	GO:0007229	GO_REF:0000043	IEA	UniProtKB-KW:KW-0401	P	Disintegrin	domain-containing	protein	ADAM22	protein	taxon:9606	20210123	UniProt
UniProtKB	Q9UKK1	ADAM23	GO:0007229	GO_REF:0000043	IEA	UniProtKB-KW:KW-0401	P	Metalloproteinase-disintegrin	ADAM23	protein	taxon:9606	20210123	UniProt
UniProtKB	Q9UKW4	VAV3	GO:0007229	GO_REF:0000107	IEA	UniProtKB:Q9R0C8|ensembl:ENSMUSP00000036270	P	Guanine	nucleotide	exchange	factor	VAV3	VAV3	protein	taxon:9606	20210123	Ensembl
UniProtKB	Q9UKX5	ITGA11	GO:0007229	GO_REF:0000043	IEA	UniProtKB-KW:KW-0401	P	Integrin	alpha-11	ITGA11
UniProtKB	Q9UKX5	ITGA11	GO:0007229	PMID:24823363	IMP	P	Integrin	alpha-11	ITGA11
UniProtKB	Q9Y490	TLN1	GO:0007229	GO_REF:0000107	IEA	UniProtKB:P26039|ensembl:ENSMUSP00000030187	P	Talin-1	TLN1
UniProtKB	Q9Y5C1	ANGPTL3	GO:0007229	PMID:11877390	NAS	P	Angiopoietin-related	protein	3	ANGPTL3
UniProtKB	U3KQ59	MADCAM1	GO:0007229	GO_REF:0000002	IEA	InterPro:IPR037413	P	Mucosal	addressin	cell	adhesion	molecule	1	MADCAM1	protein	taxon:9606	20210116	InterPro
UniProtKB	U5NE98	ADAM12	GO:0007229	GO_REF:0000043	IEA	UniProtKB-KW:KW-0401	P	Metalloprotease-disintegrin	12	transmembrane	isoform	La	ADAM12	protein	taxon:9606	20210123	UniProt
UniProtKB	V9GYD8	ITGB5	GO:0007229	GO_REF:0000002	IEA	InterPro:IPR027067	P	INB	domain-containing	protein	ITGB5	protein	taxon:9606	20210116	InterPro
UniProtKB	V9GYD8	ITGB5	GO:0007229	GO_REF:0000043	IEA	UniProtKB-KW:KW-0401	P	INB	domain-containing	protein	ITGB5	protein	taxon:9606	20210123	UniProt
UniProtKB	V9GYZ1	ITGB5	GO:0007229	GO_REF:0000002	IEA	InterPro:IPR027067	P	Integrin	beta	ITGB5	protein	taxon:9606	20210116	InterPro
UniProtKB	V9GYZ1	ITGB5	GO:0007229	GO_REF:0000043	IEA	UniProtKB-KW:KW-0401	P	Integrin	beta	ITGB5	protein	taxon:9606	20210123	UniProt
UniProtKB	V9GZ57	ITGB5	GO:0007229	GO_REF:0000002	IEA	InterPro:IPR027067	P	Integrin	beta	ITGB5	protein	taxon:9606	20210116	InterPro
UniProtKB	V9GZ57	ITGB5	GO:0007229	GO_REF:0000043	IEA	UniProtKB-KW:KW-0401	P	Integrin	beta	ITGB5	protein	taxon:9606	20210123	UniProt
ComplexPortal	CPX-1821	intg_av_b8_human	GO:0007229	PMID:11970960	IDA	P	Integrin	alphav-beta8	complex	αvβ8	integrin	complex

## Sheet: GO0031012) Extracellular matrix
!gaf-version:	2.1
!Project_name:	EBI	GO	Annotation	program	(GOA)
!URL:	https://www.ebi.ac.uk/GOA
!Contact	Email:	goa@ebi.ac.uk
!Date	downloaded	from	QuickGO:	2021-02-09
!http://purl.obolibrary.org/obo/eco/releases/2021-01-08/eco.obo
!http://purl.obolibrary.org/obo/go/releases/2021-01-08/extensions/go-plus.owl
!Filtering	parameters	selected	to	generate	file:
!https://www.ebi.ac.uk/QuickGO/annotations?downloadLimit=3066&goId=GO:0031012&goUsage=descendants&goUsageRelationships=is_a
UniProtKB	A0A024R1I7	TFIP11	GO:0031012	GO_REF:0000107	IEA	UniProtKB:Q9ERA6|ensembl:ENSMUSP00000031288	C	Tuftelin-interacting	protein	11	TFIP11
UniProtKB	A0A024R456	COL4A3	GO:0005201	GO_REF:0000002	IEA	InterPro:IPR001442|InterPro:IPR036954	F	Collagen	IV	NC1	domain-containing	protein	COL4A3
UniProtKB	A0A024R456	COL4A3	GO:0005604	GO_REF:0000043	IEA	UniProtKB-KW:KW-0084	C	Collagen	IV	NC1	domain-containing	protein	COL4A3
UniProtKB	A0A024R456	COL4A3	GO:0005604	GO_REF:0000044	IEA	UniProtKB-SubCell:SL-0025	C	Collagen	IV	NC1	domain-containing	protein	COL4A3
UniProtKB	A0A024R4D5	GPC1	GO:0062023	GO_REF:0000002	IEA	InterPro:IPR001863	C	Glypican-1	GPC1
UniProtKB	A0A024R5Z7	ANXA2	GO:0005604	GO_REF:0000043	IEA	UniProtKB-KW:KW-0084	C	Annexin	ANXA2
UniProtKB	A0A024R5Z7	ANXA2	GO:0005604	GO_REF:0000044	IEA	UniProtKB-SubCell:SL-0025	C	Annexin	ANXA2
UniProtKB	A0A024R6R4	MMP2	GO:0031012	GO_REF:0000002	IEA	InterPro:IPR001818|InterPro:IPR021158	C	72	kDa	gelatinase	MMP2
UniProtKB	A0A024R6U8	MMP15	GO:0031012	GO_REF:0000002	IEA	InterPro:IPR001818|InterPro:IPR021158	C	ZnMc	domain-containing	protein	MMP15
UniProtKB	A0A024R778	PTN	GO:0005604	GO_REF:0000107	IEA	UniProtKB:P63090|ensembl:ENSRNOP00000016088	C	Pleiotrophin	(Heparin	binding	growth	factor	8
UniProtKB	A0A024R884	TNC	GO:0062023	GO_REF:0000002	IEA	InterPro:IPR033078	C	Tenascin	C	(Hexabrachion)
UniProtKB	A0A024R8E5	COL5A1	GO:0005201	GO_REF:0000002	IEA	InterPro:IPR000885	F	Fibrillar	collagen	NC1	domain-containing	protein	COL5A1
UniProtKB	A0A024R8E5	COL5A1	GO:0031012	GO_REF:0000107	IEA	UniProtKB:O88207|ensembl:ENSMUSP00000028280	C	Fibrillar	collagen	NC1	domain-containing	protein	COL5A1
UniProtKB	A0A024R8E5	COL5A1	GO:0005604	GO_REF:0000107	IEA	UniProtKB:O88207|ensembl:ENSMUSP00000028280	C	Fibrillar	collagen	NC1	domain-containing	protein	COL5A1
UniProtKB	A0A024R8E5	COL5A1	GO:0005201	GO_REF:0000107	IEA	UniProtKB:O88207|ensembl:ENSMUSP00000028280	F	Fibrillar	collagen	NC1	domain-containing	protein	COL5A1
UniProtKB	A0A024R8T0	ITGB4	GO:0005604	GO_REF:0000107	IEA	UniProtKB:A2A863|ensembl:ENSMUSP00000102069	C	Integrin	beta	ITGB4
UniProtKB	A0A024R971	FMOD	GO:0062023	GO_REF:0000002	IEA	InterPro:IPR027215	C	Fibromodulin	FMOD
UniProtKB	A0A024R972	LAMC1	GO:0005604	GO_REF:0000043	IEA	UniProtKB-KW:KW-0084	C	Laminin
UniProtKB	A0A024R972	LAMC1	GO:0005604	GO_REF:0000044	IEA	UniProtKB-SubCell:SL-0025	C	Laminin
UniProtKB	A0A024R9J4	NOV	GO:0062023	GO_REF:0000107	IEA	UniProtKB:Q9QZQ5|ensembl:ENSRNOP00000011904	C	Nephroblastoma	overexpressed	gene
UniProtKB	A0A024RA94	MFAP2	GO:0001527	GO_REF:0000002	IEA	InterPro:IPR008673	C	ShKT	domain-containing	protein	MFAP2
UniProtKB	A0A024RAB4	ALPL	GO:0031012	GO_REF:0000107	IEA	UniProtKB:P09242|ensembl:ENSMUSP00000030551	C	Alkaline	phosphatase	ALPL
UniProtKB	A0A024RAB6	HSPG2	GO:0005604	GO_REF:0000043	IEA	UniProtKB-KW:KW-0084	C	Heparan	sulfate	proteoglycan	2	(Perlecan)
UniProtKB	A0A024RAB6	HSPG2	GO:0005604	GO_REF:0000044	IEA	UniProtKB-SubCell:SL-0025	C	Heparan	sulfate	proteoglycan	2	(Perlecan)
UniProtKB	A0A024RAK9	HAPLN1	GO:0031012	GO_REF:0000107	IEA	UniProtKB:Q9QUP5|ensembl:ENSMUSP00000022108	C	Hyaluronan	and	proteoglycan	link	protein	1
UniProtKB	A0A024RAX0	MGP	GO:0031012	GO_REF:0000002	IEA	InterPro:IPR027118	C	Matrix	Gla	protein	MGP
UniProtKB	A0A024RAX0	MGP	GO:0062023	GO_REF:0000002	IEA	InterPro:IPR027118	C	Matrix	Gla	protein	MGP
UniProtKB	A0A024RBC3	DSPG3	GO:0031012	GO_REF:0000107	IEA	UniProtKB:P70186|ensembl:ENSMUSP00000100922	C	LRRNT	domain-containing	protein	DSPG3
UniProtKB	A0A024RBG6	DCN	GO:0030021	GO_REF:0000002	IEA	InterPro:IPR028549	F	Decorin	DCN
UniProtKB	A0A024RDS2	POSTN	GO:0031012	GO_REF:0000107	IEA	UniProtKB:Q62009|ensembl:ENSMUSP00000080276	C	Periostin
UniProtKB	A0A024RDS2	POSTN	GO:0062023	GO_REF:0000107	IEA	UniProtKB:Q62009|ensembl:ENSMUSP00000080276	C	Periostin
UniProtKB	A0A024RDW8	COL4A2	GO:0005201	GO_REF:0000002	IEA	InterPro:IPR001442|InterPro:IPR036954	F	Collagen	IV	NC1	domain-containing	protein	COL4A2
UniProtKB	A0A024RDW8	COL4A2	GO:0005604	GO_REF:0000043	IEA	UniProtKB-KW:KW-0084	C	Collagen	IV	NC1	domain-containing	protein	COL4A2
UniProtKB	A0A024RDW8	COL4A2	GO:0005587	GO_REF:0000107	IEA	UniProtKB:P08122|ensembl:ENSMUSP00000033899	C	Collagen	IV	NC1	domain-containing	protein	COL4A2
UniProtKB	A0A024RDW8	COL4A2	GO:0005604	GO_REF:0000107	IEA	UniProtKB:P08122|ensembl:ENSMUSP00000033899	C	Collagen	IV	NC1	domain-containing	protein	COL4A2
UniProtKB	A0A024RDW8	COL4A2	GO:0005604	GO_REF:0000044	IEA	UniProtKB-SubCell:SL-0025	C	Collagen	IV	NC1	domain-containing	protein	COL4A2
UniProtKB	A0A067XJX6	GRP	GO:0031012	GO_REF:0000107	IEA	UniProtKB:Q14BU0|ensembl:ENSMUSP00000110662	C	Gla-rich	protein	GRP
UniProtKB	A0A087WT82	GPC6	GO:0062023	GO_REF:0000002	IEA	InterPro:IPR001863	C	Glypican-6	GPC6	protein	taxon:9606	20210116	InterPro
UniProtKB	A0A087WTA8	COL1A2	GO:0005201	GO_REF:0000002	IEA	InterPro:IPR000885	F	Fibrillar	collagen	NC1	domain-containing	protein	COL1A2	protein	taxon:9606	20210116	InterPro
UniProtKB	A0A087WV21	AMBN	GO:0030345	GO_REF:0000002	IEA	InterPro:IPR007798	F	Ameloblastin	AMBN	protein	taxon:9606	20210116	InterPro
UniProtKB	A0A087WVR1	LTBP4	GO:0005201	GO_REF:0000002	IEA	InterPro:IPR011398	F	Latent-transforming	growth	factor	beta-binding	protein	4	LTBP4	protein	taxon:9606	20210116	InterPro
UniProtKB	A0A087WVR1	LTBP4	GO:0062023	GO_REF:0000002	IEA	InterPro:IPR011398	C	Latent-transforming	growth	factor	beta-binding	protein	4	LTBP4	protein	taxon:9606	20210116	InterPro
UniProtKB	A0A087WWA5	TNXB	GO:0062023	GO_REF:0000002	IEA	InterPro:IPR033081	C	Tenascin-X	TNXB	protein	taxon:9606	20210116	InterPro
UniProtKB	A0A087WX80	LAMA2	GO:0005604	GO_REF:0000043	IEA	UniProtKB-KW:KW-0084	C	Laminin	subunit	alpha-2	LAMA2	protein	taxon:9606	20210123	UniProt
UniProtKB	A0A087WX80	LAMA2	GO:0005604	GO_REF:0000044	IEA	UniProtKB-SubCell:SL-0025	C	Laminin	subunit	alpha-2	LAMA2	protein	taxon:9606	20210123	UniProt
UniProtKB	A0A087WX91	GPC5	GO:0062023	GO_REF:0000002	IEA	InterPro:IPR001863	C	Glypican-5	GPC5	protein	taxon:9606	20210116	InterPro
UniProtKB	A0A087WYF1	LAMA2	GO:0005604	GO_REF:0000043	IEA	UniProtKB-KW:KW-0084	C	Laminin	subunit	alpha-2	LAMA2	protein	taxon:9606	20210123	UniProt
UniProtKB	A0A087WYF1	LAMA2	GO:0005604	GO_REF:0000044	IEA	UniProtKB-SubCell:SL-0025	C	Laminin	subunit	alpha-2	LAMA2	protein	taxon:9606	20210123	UniProt
UniProtKB	A0A087WYL3	IMPG1	GO:0033165	GO_REF:0000044	IEA	UniProtKB-SubCell:SL-0146	C	Interphotoreceptor	matrix	proteoglycan	1	IMPG1	protein	taxon:9606	20210123	UniProt
UniProtKB	A0A087WYX9	COL5A2	GO:0005201	GO_REF:0000002	IEA	InterPro:IPR000885	F	Fibrillar	collagen	NC1	domain-containing	protein	COL5A2	protein	taxon:9606	20210116	InterPro
UniProtKB	A0A087WZY5	COL4A6	GO:0005201	GO_REF:0000002	IEA	InterPro:IPR001442|InterPro:IPR036954	F	Collagen	IV	NC1	domain-containing	protein	COL4A6	protein	taxon:9606	20210116	InterPro
UniProtKB	A0A087WZY5	COL4A6	GO:0005604	GO_REF:0000043	IEA	UniProtKB-KW:KW-0084	C	Collagen	IV	NC1	domain-containing	protein	COL4A6	protein	taxon:9606	20210123	UniProt
UniProtKB	A0A087WZY5	COL4A6	GO:0005604	GO_REF:0000044	IEA	UniProtKB-SubCell:SL-0025	C	Collagen	IV	NC1	domain-containing	protein	COL4A6	protein	taxon:9606	20210123	UniProt
UniProtKB	A0A087X1Y9	MMP28	GO:0031012	GO_REF:0000002	IEA	InterPro:IPR001818	C	ZnMc	domain-containing	protein	MMP28	protein	taxon:9606	20210116	InterPro
UniProtKB	A0A0A0MQS9	LAMA4	GO:0005604	GO_REF:0000107	IEA	UniProtKB:P97927|ensembl:ENSMUSP00000019992	C	Laminin	subunit	alpha-4	LAMA4	protein	taxon:9606	20210123	Ensembl
UniProtKB	A0A0A0MSA0	LAMA3	GO:0005604	GO_REF:0000043	IEA	UniProtKB-KW:KW-0084	C	Laminin	subunit	alpha-3	LAMA3	protein	taxon:9606	20210123	UniProt
UniProtKB	A0A0A0MSA0	LAMA3	GO:0005604	GO_REF:0000044	IEA	UniProtKB-SubCell:SL-0025	C	Laminin	subunit	alpha-3	LAMA3	protein	taxon:9606	20210123	UniProt
UniProtKB	A0A0A0MTE8	NAV2	GO:0031012	GO_REF:0000107	IEA	UniProtKB:E9Q842|ensembl:ENSMUSP00000067448	C	Calponin-homology	(CH)	domain-containing	protein	NAV2	protein	taxon:9606	20210123	Ensembl
UniProtKB	A0A0A0MTE8	NAV2	GO:0005614	GO_REF:0000107	IEA	UniProtKB:E9Q842|ensembl:ENSMUSP00000067448	C	Calponin-homology	(CH)	domain-containing	protein	NAV2	protein	taxon:9606	20210123	Ensembl
UniProtKB	A0A0A0U994	COL4A5	GO:0005201	GO_REF:0000002	IEA	InterPro:IPR001442|InterPro:IPR036954	F	Collagen	IV	NC1	domain-containing	protein	COL4A5	protein	taxon:9606	20210116	InterPro
UniProtKB	A0A0A0U994	COL4A5	GO:0005604	GO_REF:0000043	IEA	UniProtKB-KW:KW-0084	C	Collagen	IV	NC1	domain-containing	protein	COL4A5	protein	taxon:9606	20210123	UniProt
UniProtKB	A0A0A0U994	COL4A5	GO:0005604	GO_REF:0000044	IEA	UniProtKB-SubCell:SL-0025	C	Collagen	IV	NC1	domain-containing	protein	COL4A5	protein	taxon:9606	20210123	UniProt
UniProtKB	A0A0C4DFS1	COL11A2	GO:0005201	GO_REF:0000002	IEA	InterPro:IPR000885	F	Fibrillar	collagen	NC1	domain-containing	protein	COL11A2
UniProtKB	A0A0G2JHD9	COL11A2	GO:0005201	GO_REF:0000002	IEA	InterPro:IPR000885	F	Fibrillar	collagen	NC1	domain-containing	protein	COL11A2	protein	taxon:9606	20210116	InterPro
UniProtKB	A0A0G2JL35	COL11A2	GO:0005201	GO_REF:0000002	IEA	InterPro:IPR000885	F	Fibrillar	collagen	NC1	domain-containing	protein	COL11A2	protein	taxon:9606	20210116	InterPro
UniProtKB	A0A0J9YXG7	GPC2	GO:0062023	GO_REF:0000002	IEA	InterPro:IPR001863	C	Glypican-2	GPC2	protein	taxon:9606	20210116	InterPro
UniProtKB	A0A0J9YXK4	POMZP3	GO:0035804	GO_REF:0000002	IEA	InterPro:IPR040196	F	Zona	pellucida	protein	C	POMZP3	protein	taxon:9606	20210116	InterPro
UniProtKB	A0A0S2Z3H5	COL1A2	GO:0005201	GO_REF:0000002	IEA	InterPro:IPR000885	F	Fibrillar	collagen	NC1	domain-containing	protein	COL1A2	protein	taxon:9606	20210116	InterPro
UniProtKB	A0A0S2Z3H5	COL1A2	GO:0005584	GO_REF:0000107	IEA	UniProtKB:Q01149|ensembl:ENSMUSP00000031668	C	Fibrillar	collagen	NC1	domain-containing	protein	COL1A2	protein	taxon:9606	20210123	Ensembl
UniProtKB	A0A0S2Z3L8	DCN	GO:0030021	GO_REF:0000002	IEA	InterPro:IPR028549	F	Decorin	DCN	protein	taxon:9606	20210116	InterPro
UniProtKB	A0A0S2Z3V1	EFEMP1	GO:0062023	GO_REF:0000002	IEA	InterPro:IPR032973	C	EGF	containing	fibulin-like	extracellular	matrix	protein	1	isoform	2	EFEMP1
UniProtKB	A0A0S2Z4F1	EFEMP1	GO:0062023	GO_REF:0000002	IEA	InterPro:IPR032973	C	EGF	containing	fibulin-like	extracellular	matrix	protein	1	isoform	1	EFEMP1	protein	taxon:9606	20210116	InterPro
UniProtKB	A0A0S2Z4Q2	TGFBI	GO:0005604	GO_REF:0000107	IEA	UniProtKB:D4A8G5|ensembl:ENSRNOP00000016389	C	Transforming	growth	factor-beta-induced	protein	ig-h3	TGFBI	protein	taxon:9606	20210123	Ensembl
UniProtKB	A0A0S2Z4Q2	TGFBI	GO:0031012	GO_REF:0000107	IEA	UniProtKB:P82198|ensembl:ENSMUSP00000037719	C	Transforming	growth	factor-beta-induced	protein	ig-h3	TGFBI	protein	taxon:9606	20210123	Ensembl
UniProtKB	A0A0U1RQV3	EFEMP1	GO:0062023	GO_REF:0000002	IEA	InterPro:IPR032973	C	EGF-containing	fibulin-like	extracellular	matrix	protein	1	EFEMP1	protein	taxon:9606	20210116	InterPro
UniProtKB	A0A0U1RRL0	EFEMP1	GO:0062023	GO_REF:0000002	IEA	InterPro:IPR032973	C	EGF-containing	fibulin-like	extracellular	matrix	protein	1	EFEMP1	protein	taxon:9606	20210116	InterPro
UniProtKB	A0A140T8Y3	TNXB	GO:0062023	GO_REF:0000002	IEA	InterPro:IPR033081	C	Tenascin-X	TNXB	protein	taxon:9606	20210116	InterPro
UniProtKB	A0A140T902	TNXB	GO:0062023	GO_REF:0000002	IEA	InterPro:IPR033081	C	Tenascin-X	TNXB	protein	taxon:9606	20210116	InterPro
UniProtKB	A0A140T956	TNXB	GO:0062023	GO_REF:0000002	IEA	InterPro:IPR033081	C	Tenascin-X	TNXB	protein	taxon:9606	20210116	InterPro
UniProtKB	A0A140T9C0	TNXB	GO:0062023	GO_REF:0000002	IEA	InterPro:IPR033081	C	Tenascin-X	TNXB	protein	taxon:9606	20210116	InterPro
UniProtKB	A0A140T9I7	COL11A2	GO:0005201	GO_REF:0000002	IEA	InterPro:IPR000885	F	Fibrillar	collagen	NC1	domain-containing	protein	COL11A2	protein	taxon:9606	20210116	InterPro
UniProtKB	A0A140T9N1	COL11A2	GO:0005201	GO_REF:0000002	IEA	InterPro:IPR000885	F	Fibrillar	collagen	NC1	domain-containing	protein	COL11A2	protein	taxon:9606	20210116	InterPro
UniProtKB	A0A140TA33	TNXB	GO:0062023	GO_REF:0000002	IEA	InterPro:IPR033081	C	Tenascin-X	TNXB	protein	taxon:9606	20210116	InterPro
UniProtKB	A0A140TA41	TNXB	GO:0062023	GO_REF:0000002	IEA	InterPro:IPR033081	C	Tenascin-X	TNXB	protein	taxon:9606	20210116	InterPro
UniProtKB	A0A140TA43	COL11A2	GO:0005201	GO_REF:0000002	IEA	InterPro:IPR000885	F	Fibrillar	collagen	NC1	domain-containing	protein	COL11A2	protein	taxon:9606	20210116	InterPro
UniProtKB	A0A140TA52	TNXB	GO:0062023	GO_REF:0000002	IEA	InterPro:IPR033081	C	Tenascin-X	TNXB	protein	taxon:9606	20210116	InterPro
UniProtKB	A0A140TA54	COL11A2	GO:0005201	GO_REF:0000002	IEA	InterPro:IPR000885	F	Fibrillar	collagen	NC1	domain-containing	protein	COL11A2	protein	taxon:9606	20210116	InterPro
UniProtKB	A0A140VJU8	A0A140VJU8	GO:0062023	GO_REF:0000107	IEA	UniProtKB:Q08420|ensembl:ENSRNOP00000005155	C	Superoxide	dismutase	[Cu-Zn]	protein	taxon:9606	20210123	Ensembl
UniProtKB	A0A140VJU8	A0A140VJU8	GO:0062023	GO_REF:0000107	IEA	UniProtKB:O09164|ensembl:ENSMUSP00000098768	C	Superoxide	dismutase	[Cu-Zn]	protein	taxon:9606	20210123	Ensembl
UniProtKB	A0A140VK80	A0A140VK80	GO:0031012	GO_REF:0000107	IEA	UniProtKB:Q8BZQ2|ensembl:ENSMUSP00000034282	C	Testis	secretory	sperm-binding	protein	Li	207a	protein	taxon:9606	20210123	Ensembl
UniProtKB	A0A140VKF3	A0A140VKF3	GO:0005604	GO_REF:0000107	IEA	UniProtKB:Q80ZA3|ensembl:ENSRNOP00000004313	C	SERPIN	domain-containing	protein	protein	taxon:9606	20210123	Ensembl
UniProtKB	A0A1B0GTY3	ADAMTS2	GO:0062023	GO_REF:0000002	IEA	InterPro:IPR013275	C	Peptidase	M12B	domain-containing	protein	ADAMTS2	protein	taxon:9606	20210116	InterPro
UniProtKB	A0A1B0GUY1	MARCOL	GO:0005201	PMID:21873635	IBA	FB:FBgn0000299|MGI:MGI:104687|MGI:MGI:2152695|MGI:MGI:2672118|MGI:MGI:88457|MGI:MGI:88467|PANTHER:PTN004649045|UniProtKB:P02461|UniProtKB:P02462|UniProtKB:P53420|WB:WBGene00002280	F	MARCO-like	protein	MARCOL	protein	taxon:9606	20180406	GO_Central
UniProtKB	A0A1B0GUY1	MARCOL	GO:0031012	PMID:21873635	IBA	FB:FBgn0000299|FB:FBgn0016075|MGI:MGI:104687|MGI:MGI:104688|MGI:MGI:1858212|MGI:MGI:2152695|MGI:MGI:2672118|MGI:MGI:2685312|MGI:MGI:88445|MGI:MGI:88446|MGI:MGI:88449|MGI:MGI:88451|MGI:MGI:88452|MGI:MGI:88453|MGI:MGI:88454|MGI:MGI:88455|MGI:MGI:88456|MGI:MGI:88457|MGI:MGI:88467|MGI:MGI:88468|PANTHER:PTN004649045|RGD:2372|RGD:2375|RGD:70922|RGD:71029|UniProtKB:A0A0G2K7A5|UniProtKB:P02452|UniProtKB:…	C	MARCO-like	protein	MARCOL	protein	taxon:9606	20200930	GO_Central
UniProtKB	A0A1B1PFX5	FBN1	GO:0005201	GO_REF:0000002	IEA	InterPro:IPR011398	F	Fibrillin-1	preproprotein	FBN1	protein	taxon:9606	20210116	InterPro
UniProtKB	A0A1B1PFX5	FBN1	GO:0062023	GO_REF:0000002	IEA	InterPro:IPR011398	C	Fibrillin-1	preproprotein	FBN1	protein	taxon:9606	20210116	InterPro
UniProtKB	A0A1S5UZ08	GPC3	GO:0062023	GO_REF:0000002	IEA	InterPro:IPR001863	C	Glypican-3	GPC3	protein	taxon:9606	20210116	InterPro
UniProtKB	A0A1U9X7H3	A0A1U9X7H3	GO:0005201	GO_REF:0000002	IEA	InterPro:IPR000885	F	Fibrillar	collagen	NC1	domain-containing	protein	protein	taxon:9606	20210116	InterPro
UniProtKB	A0A1U9X7I1	A0A1U9X7I1	GO:0005201	GO_REF:0000002	IEA	InterPro:IPR000885	F	Fibrillar	collagen	NC1	domain-containing	protein	protein	taxon:9606	20210116	InterPro
UniProtKB	A0A1U9X7I7	A0A1U9X7I7	GO:0005201	GO_REF:0000002	IEA	InterPro:IPR000885	F	Fibrillar	collagen	NC1	domain-containing	protein	protein	taxon:9606	20210116	InterPro
UniProtKB	A0A1U9X7I9	A0A1U9X7I9	GO:0005201	GO_REF:0000002	IEA	InterPro:IPR000885	F	Fibrillar	collagen	NC1	domain-containing	protein	protein	taxon:9606	20210116	InterPro
UniProtKB	A0A1U9X7J1	A0A1U9X7J1	GO:0005201	GO_REF:0000002	IEA	InterPro:IPR000885	F	Fibrillar	collagen	NC1	domain-containing	protein	protein	taxon:9606	20210116	InterPro
UniProtKB	A0A1U9X7J8	A0A1U9X7J8	GO:0005201	GO_REF:0000002	IEA	InterPro:IPR000885	F	Fibrillar	collagen	NC1	domain-containing	protein	protein	taxon:9606	20210116	InterPro
UniProtKB	A0A2R8Y2F0	COL4A3	GO:0005201	GO_REF:0000002	IEA	InterPro:IPR001442|InterPro:IPR036954	F	Collagen	IV	NC1	domain-containing	protein	COL4A3	protein	taxon:9606	20210116	InterPro
UniProtKB	A0A2R8Y2F0	COL4A3	GO:0005604	GO_REF:0000043	IEA	UniProtKB-KW:KW-0084	C	Collagen	IV	NC1	domain-containing	protein	COL4A3	protein	taxon:9606	20210123	UniProt
UniProtKB	A0A2R8Y2F0	COL4A3	GO:0005604	GO_REF:0000044	IEA	UniProtKB-SubCell:SL-0025	C	Collagen	IV	NC1	domain-containing	protein	COL4A3	protein	taxon:9606	20210123	UniProt
UniProtKB	A0A2R8Y3T0	COCH	GO:0062023	GO_REF:0000002	IEA	InterPro:IPR030743	C	Cochlin	COCH	protein	taxon:9606	20210116	InterPro
UniProtKB	A0A2R8Y6E5	COL4A3	GO:0005201	GO_REF:0000002	IEA	InterPro:IPR001442|InterPro:IPR036954	F	Collagen	IV	NC1	domain-containing	protein	COL4A3	protein	taxon:9606	20210116	InterPro
UniProtKB	A0A2R8Y6E5	COL4A3	GO:0005604	GO_REF:0000043	IEA	UniProtKB-KW:KW-0084	C	Collagen	IV	NC1	domain-containing	protein	COL4A3	protein	taxon:9606	20210123	UniProt
UniProtKB	A0A2R8Y6E5	COL4A3	GO:0005604	GO_REF:0000044	IEA	UniProtKB-SubCell:SL-0025	C	Collagen	IV	NC1	domain-containing	protein	COL4A3	protein	taxon:9606	20210123	UniProt
UniProtKB	A0A2R8YDL0	TECTA	GO:0005201	GO_REF:0000002	IEA	InterPro:IPR033026	F	Alpha-tectorin	TECTA	protein	taxon:9606	20210116	InterPro
UniProtKB	A0A2R8YDL0	TECTA	GO:0062023	GO_REF:0000002	IEA	InterPro:IPR033026	C	Alpha-tectorin	TECTA	protein	taxon:9606	20210116	InterPro
UniProtKB	A0A2R8YEK3	CASK	GO:0005604	GO_REF:0000107	IEA	UniProtKB:O70589|ensembl:ENSMUSP00000111098	C	Peripheral	plasma	membrane	protein	CASK	CASK	protein	taxon:9606	20210123	Ensembl
UniProtKB	A0A2R8YGQ5	TECTA	GO:0005201	GO_REF:0000002	IEA	InterPro:IPR033026	F	Alpha-tectorin	TECTA	protein	taxon:9606	20210116	InterPro
UniProtKB	A0A2R8YGQ5	TECTA	GO:0062023	GO_REF:0000002	IEA	InterPro:IPR033026	C	Alpha-tectorin	TECTA	protein	taxon:9606	20210116	InterPro
UniProtKB	A0A2U3TZE7	COCH	GO:0062023	GO_REF:0000002	IEA	InterPro:IPR030743	C	Cochlin	COCH	protein	taxon:9606	20210116	InterPro
UniProtKB	A0A2U3TZE7	COCH	GO:0031012	GO_REF:0000107	IEA	UniProtKB:Q62507|ensembl:ENSMUSP00000128127	C	Cochlin	COCH	protein	taxon:9606	20210123	Ensembl
UniProtKB	A0A384MDM4	A0A384MDM4	GO:0005201	GO_REF:0000002	IEA	InterPro:IPR011398	F	Epididymis	secretory	sperm	binding	protein	protein	taxon:9606	20210116	InterPro
UniProtKB	A0A384MDM4	A0A384MDM4	GO:0062023	GO_REF:0000002	IEA	InterPro:IPR011398	C	Epididymis	secretory	sperm	binding	protein	protein	taxon:9606	20210116	InterPro
UniProtKB	A0A384MDP3	A0A384MDP3	GO:0031012	GO_REF:0000107	IEA	UniProtKB:Q02788|ensembl:ENSMUSP00000001181	C	Epididymis	secretory	sperm	binding	protein	protein	taxon:9606	20210123	Ensembl
UniProtKB	A0A384MDU2	COL1A2	GO:0005201	GO_REF:0000002	IEA	InterPro:IPR000885	F	Fibrillar	collagen	NC1	domain-containing	protein	COL1A2
UniProtKB	A0A384MR25	A0A384MR25	GO:0005604	GO_REF:0000043	IEA	UniProtKB-KW:KW-0084	C	Epididymis	secretory	sperm	binding	protein	protein	taxon:9606	20210123	UniProt
UniProtKB	A0A384MR25	A0A384MR25	GO:0005604	GO_REF:0000044	IEA	UniProtKB-SubCell:SL-0025	C	Epididymis	secretory	sperm	binding	protein	protein	taxon:9606	20210123	UniProt
UniProtKB	A0A384N611	A0A384N611	GO:0031012	GO_REF:0000107	IEA	UniProtKB:P22725|ensembl:ENSMUSP00000064878	C	Protein	Wnt	protein	taxon:9606	20210123	Ensembl
UniProtKB	A0A384N669	A0A384N669	GO:0062023	GO_REF:0000002	IEA	InterPro:IPR027219	C	Lumican	protein	taxon:9606	20210116	InterPro
UniProtKB	A0A384N669	A0A384N669	GO:0031012	GO_REF:0000107	IEA	UniProtKB:P51885|ensembl:ENSMUSP00000040877	C	Lumican	protein	taxon:9606	20210123	Ensembl
UniProtKB	A0A384N669	A0A384N669	GO:0031012	GO_REF:0000107	IEA	UniProtKB:P51886|ensembl:ENSRNOP00000006109	C	Lumican	protein	taxon:9606	20210123	Ensembl
UniProtKB	A0A384NPH9	A0A384NPH9	GO:0062023	GO_REF:0000002	IEA	InterPro:IPR001863	C	Glypican-1	protein	taxon:9606	20210116	InterPro
UniProtKB	A0A384NPH9	A0A384NPH9	GO:0031012	GO_REF:0000107	IEA	UniProtKB:Q9QZF2|ensembl:ENSMUSP00000047199	C	Glypican-1	protein	taxon:9606	20210123	Ensembl
UniProtKB	A0A384P5H7	COL6A1	GO:0031012	GO_REF:0000107	IEA	UniProtKB:Q04857|ensembl:ENSMUSP00000001147	C	Collagen
UniProtKB	A0A3B3IRN5	FMOD	GO:0062023	GO_REF:0000002	IEA	InterPro:IPR027215	C	Fibromodulin	FMOD	protein	taxon:9606	20210116	InterPro
UniProtKB	A0A3B3IS47	COL4A2	GO:0005201	GO_REF:0000002	IEA	InterPro:IPR001442|InterPro:IPR036954	F	Collagen	IV	NC1	domain-containing	protein	COL4A2	protein	taxon:9606	20210116	InterPro
UniProtKB	A0A3B3IS47	COL4A2	GO:0005604	GO_REF:0000043	IEA	UniProtKB-KW:KW-0084	C	Collagen	IV	NC1	domain-containing	protein	COL4A2	protein	taxon:9606	20210123	UniProt
UniProtKB	A0A3B3IS47	COL4A2	GO:0005604	GO_REF:0000044	IEA	UniProtKB-SubCell:SL-0025	C	Collagen	IV	NC1	domain-containing	protein	COL4A2	protein	taxon:9606	20210123	UniProt
UniProtKB	A0A3B3ISV3	COL4A1	GO:0005201	GO_REF:0000002	IEA	InterPro:IPR001442|InterPro:IPR036954	F	Collagen	IV	NC1	domain-containing	protein	COL4A1	protein	taxon:9606	20210116	InterPro
UniProtKB	A0A3B3ISV3	COL4A1	GO:0005604	GO_REF:0000043	IEA	UniProtKB-KW:KW-0084	C	Collagen	IV	NC1	domain-containing	protein	COL4A1	protein	taxon:9606	20210123	UniProt
UniProtKB	A0A3B3ISV3	COL4A1	GO:0005604	GO_REF:0000044	IEA	UniProtKB-SubCell:SL-0025	C	Collagen	IV	NC1	domain-containing	protein	COL4A1	protein	taxon:9606	20210123	UniProt
UniProtKB	A0A3B3ISX9	TNXB	GO:0062023	GO_REF:0000002	IEA	InterPro:IPR033081	C	Tenascin-X	TNXB	protein	taxon:9606	20210116	InterPro
UniProtKB	A0A3B3ISX9	TNXB	GO:0031012	GO_REF:0000107	IEA	UniProtKB:A0A5F8MPH8|ensembl:ENSMUSP00000158977	C	Tenascin-X	TNXB	protein	taxon:9606	20210123	Ensembl
UniProtKB	A0A3B3ITG1	LAMA3	GO:0005604	GO_REF:0000043	IEA	UniProtKB-KW:KW-0084	C	Laminin	subunit	alpha-3	LAMA3	protein	taxon:9606	20210123	UniProt
UniProtKB	A0A3B3ITG1	LAMA3	GO:0005604	GO_REF:0000044	IEA	UniProtKB-SubCell:SL-0025	C	Laminin	subunit	alpha-3	LAMA3	protein	taxon:9606	20210123	UniProt
UniProtKB	A0A3B3ITK0	THBS2	GO:0031012	GO_REF:0000107	IEA	UniProtKB:Q03350|ensembl:ENSMUSP00000128308	C	Thrombospondin-2	THBS2	protein	taxon:9606	20210123	Ensembl
UniProtKB	A0A3B3ITK0	THBS2	GO:0005604	GO_REF:0000107	IEA	UniProtKB:Q03350|ensembl:ENSMUSP00000128308	C	Thrombospondin-2	THBS2	protein	taxon:9606	20210123	Ensembl
UniProtKB	A0A494C087	PTPRZ1	GO:0031012	GO_REF:0000107	IEA	UniProtKB:B9EKR1|ensembl:ENSMUSP00000088056	C	Protein-tyrosine-phosphatase	PTPRZ1	protein	taxon:9606	20210123	Ensembl
UniProtKB	A0A494C087	PTPRZ1	GO:0072534	GO_REF:0000107	IEA	UniProtKB:B9EKR1|ensembl:ENSMUSP00000088056	C	Protein-tyrosine-phosphatase	PTPRZ1	protein	taxon:9606	20210123	Ensembl
UniProtKB	A0A494C0D8	FBN3	GO:0005201	GO_REF:0000002	IEA	InterPro:IPR011398	F	Fibrillin-3	FBN3	protein	taxon:9606	20210116	InterPro
UniProtKB	A0A494C0D8	FBN3	GO:0062023	GO_REF:0000002	IEA	InterPro:IPR011398	C	Fibrillin-3	FBN3	protein	taxon:9606	20210116	InterPro
UniProtKB	A0A494C0E5	MMP21	GO:0031012	GO_REF:0000002	IEA	InterPro:IPR001818	C	Peptidase_M10	domain-containing	protein	MMP21	protein	taxon:9606	20210116	InterPro
UniProtKB	A0A494C1J6	MMP21	GO:0031012	GO_REF:0000002	IEA	InterPro:IPR001818	C	Peptidase_M10	domain-containing	protein	MMP21	protein	taxon:9606	20210116	InterPro
UniProtKB	A0A499FJK2	TGFB1	GO:0062023	GO_REF:0000107	IEA	UniProtKB:P17246|ensembl:ENSRNOP00000028051	C	Transforming	growth	factor	beta	TGFB1	protein	taxon:9606	20210123	Ensembl
UniProtKB	A0A499FJK2	TGFB1	GO:0031012	GO_REF:0000107	IEA	UniProtKB:P04202|ensembl:ENSMUSP00000002678	C	Transforming	growth	factor	beta	TGFB1	protein	taxon:9606	20210123	Ensembl
UniProtKB	A0A6B9XMH6	FBN2	GO:0005201	GO_REF:0000002	IEA	InterPro:IPR011398	F	Fibrillin-2	FBN2	protein	taxon:9606	20210116	InterPro
UniProtKB	A0A6B9XMH6	FBN2	GO:0062023	GO_REF:0000002	IEA	InterPro:IPR011398	C	Fibrillin-2	FBN2	protein	taxon:9606	20210116	InterPro
UniProtKB	A0A6B9XP50	FBN2	GO:0005201	GO_REF:0000002	IEA	InterPro:IPR011398	F	Fibrillin-2	FBN2	protein	taxon:9606	20210116	InterPro
UniProtKB	A0A6B9XP50	FBN2	GO:0062023	GO_REF:0000002	IEA	InterPro:IPR011398	C	Fibrillin-2	FBN2	protein	taxon:9606	20210116	InterPro
UniProtKB	A0A6G9EL94	A0A6G9EL94	GO:0005201	GO_REF:0000002	IEA	InterPro:IPR001442|InterPro:IPR036954	F	Collagen	IV	NC1	domain-containing	protein	protein	taxon:9606	20210116	InterPro
UniProtKB	A0A6G9EL94	A0A6G9EL94	GO:0005604	GO_REF:0000043	IEA	UniProtKB-KW:KW-0084	C	Collagen	IV	NC1	domain-containing	protein	protein	taxon:9606	20210123	UniProt
UniProtKB	A0A6G9EL94	A0A6G9EL94	GO:0005604	GO_REF:0000044	IEA	UniProtKB-SubCell:SL-0025	C	Collagen	IV	NC1	domain-containing	protein	protein	taxon:9606	20210123	UniProt
UniProtKB	A0A6M3WJI3	A0A6M3WJI3	GO:0005201	GO_REF:0000002	IEA	InterPro:IPR011398	F	Fibrillin	1	protein	taxon:9606	20210116	InterPro
UniProtKB	A0A6M3WJI3	A0A6M3WJI3	GO:0062023	GO_REF:0000002	IEA	InterPro:IPR011398	C	Fibrillin	1	protein	taxon:9606	20210116	InterPro
UniProtKB	A1L306	TNR	GO:0062023	GO_REF:0000002	IEA	InterPro:IPR033079	C	TNR	protein	TNR	protein	taxon:9606	20210116	InterPro
UniProtKB	A1L4H1	SSC5D	GO:0031012	PMID:21873635	IBA	MGI:MGI:106210|MGI:MGI:3606211|PANTHER:PTN002320870|RGD:61984	C	Soluble	scavenger	receptor	cysteine-rich	domain-containing	protein	SSC5D	SSC5D	protein	taxon:9606	20170829	GO_Central
UniProtKB	A1L4H1	SSC5D	GO:0062023	GO_REF:0000107	IEA	UniProtKB:Q8BV57|ensembl:ENSMUSP00000052126	C	Soluble	scavenger	receptor	cysteine-rich	domain-containing	protein	SSC5D	SSC5D	protein	taxon:9606	20210123	Ensembl
UniProtKB	A1L4H1	SSC5D	GO:0062023	GO_REF:0000024	ISS	UniProtKB:Q8BV57	C	Soluble	scavenger	receptor	cysteine-rich	domain-containing	protein	SSC5D	SSC5D	protein	taxon:9606	20180912	UniProt
UniProtKB	A2VEC9	SSPOP	GO:0031012	PMID:21873635	IBA	MGI:MGI:1202064|MGI:MGI:2444336|PANTHER:PTN000885756|RGD:621759|UniProtKB:P04275|ZFIN:ZDB-GENE-030219-146	C	SCO-spondin	SSPOP
UniProtKB	A3KMG0	MATN1	GO:0005201	GO_REF:0000002	IEA	InterPro:IPR030751	F	MATN1	protein	MATN1	protein	taxon:9606	20210116	InterPro
UniProtKB	A3KMG0	MATN1	GO:0062023	GO_REF:0000002	IEA	InterPro:IPR030751	C	MATN1	protein	MATN1	protein	taxon:9606	20210116	InterPro
UniProtKB	A4D0S4	LAMB4	GO:0005201	PMID:21873635	IBA	PANTHER:PTN001316882|UniProtKB:P07942	F	Laminin	subunit	beta-4	LAMB4	protein	taxon:9606	20190301	GO_Central
UniProtKB	A4D0S4	LAMB4	GO:0043256	PMID:21873635	IBA	MGI:MGI:96743|MGI:MGI:99915|MGI:MGI:99916|PANTHER:PTN000832288|UniProtKB:P07942|UniProtKB:P55268	C	Laminin	subunit	beta-4	LAMB4	protein	taxon:9606	20190301	GO_Central
UniProtKB	A4D0S4	LAMB4	GO:0005604	GO_REF:0000043	IEA	UniProtKB-KW:KW-0084	C	Laminin	subunit	beta-4	LAMB4	protein	taxon:9606	20210123	UniProt
UniProtKB	A4D0S4	LAMB4	GO:0005604	GO_REF:0000044	IEA	UniProtKB-SubCell:SL-0025	C	Laminin	subunit	beta-4	LAMB4	protein	taxon:9606	20210123	UniProt
UniProtKB	A5GZ69	MMP1	GO:0031012	GO_REF:0000002	IEA	InterPro:IPR001818|InterPro:IPR021158	C	Peptidase_M10	domain-containing	protein	MMP1	protein	taxon:9606	20210116	InterPro
UniProtKB	A5GZ72	MMP7	GO:0031012	GO_REF:0000002	IEA	InterPro:IPR001818	C	Peptidase_M10	domain-containing	protein	MMP7	protein	taxon:9606	20210116	InterPro
UniProtKB	A6NHN0	OTOL1	GO:0005587	PMID:21873635	IBA	MGI:MGI:2152695|MGI:MGI:88455|PANTHER:PTN002770666|WB:WBGene00002280	C	Otolin-1	OTOL1	protein	taxon:9606	20200809	GO_Central
UniProtKB	A6NHN0	OTOL1	GO:0005201	PMID:21873635	IBA	FB:FBgn0000299|MGI:MGI:104687|MGI:MGI:2152695|MGI:MGI:2672118|MGI:MGI:88457|MGI:MGI:88467|PANTHER:PTN004649045|UniProtKB:P02461|UniProtKB:P02462|UniProtKB:P53420|WB:WBGene00002280	F	Otolin-1	OTOL1	protein	taxon:9606	20180406	GO_Central
UniProtKB	A6NHN0	OTOL1	GO:0031012	PMID:21873635	IBA	FB:FBgn0000299|FB:FBgn0016075|MGI:MGI:104687|MGI:MGI:104688|MGI:MGI:1858212|MGI:MGI:2152695|MGI:MGI:2672118|MGI:MGI:2685312|MGI:MGI:88445|MGI:MGI:88446|MGI:MGI:88449|MGI:MGI:88451|MGI:MGI:88452|MGI:MGI:88453|MGI:MGI:88454|MGI:MGI:88455|MGI:MGI:88456|MGI:MGI:88457|MGI:MGI:88467|MGI:MGI:88468|PANTHER:PTN004649045|RGD:2372|RGD:2375|RGD:70922|RGD:71029|UniProtKB:A0A0G2K7A5|UniProtKB:P02452|UniProtKB:…	C	Otolin-1	OTOL1	protein	taxon:9606	20200930	GO_Central
UniProtKB	A6NJW4	LRRC3C	GO:0031012	PMID:21873635	IBA	MGI:MGI:1913900|MGI:MGI:2677838|MGI:MGI:3036284|PANTHER:PTN001224703|UniProtKB:Q6NUI6|UniProtKB:Q8TF66	C	Leucine-rich	repeat-containing	protein	3C	LRRC3C	protein	taxon:9606	20200930	GO_Central
UniProtKB	A6NMY6	ANXA2P2	GO:0005604	GO_REF:0000043	IEA	UniProtKB-KW:KW-0084	C	Putative	annexin	A2-like	protein	ANXA2P2
UniProtKB	A6NMY6	ANXA2P2	GO:0005604	GO_REF:0000044	IEA	UniProtKB-SubCell:SL-0025	C	Putative	annexin	A2-like	protein	ANXA2P2
UniProtKB	A6NMZ7	COL6A6	GO:0031012	PMID:18400749	IDA	C	Collagen	alpha-6(VI)	chain	COL6A6	protein	taxon:9606	20110330	MGI
UniProtKB	A6NMZ7	COL6A6	GO:0062023	PMID:27559042	HDA	C	Collagen	alpha-6(VI)	chain	COL6A6	protein	taxon:9606	20180329	BHF-UCL	part_of(UBERON:0006618)
UniProtKB	A6NMZ7	COL6A6	GO:0062023	PMID:25037231	HDA	C	Collagen	alpha-6(VI)	chain	COL6A6	protein	taxon:9606	20180511	BHF-UCL	part_of(UBERON:0002107)
UniProtKB	A6NMZ7	COL6A6	GO:0062023	PMID:28675934	HDA	C	Collagen	alpha-6(VI)	chain	COL6A6	protein	taxon:9606	20180719	BHF-UCL	part_of(UBERON:0003688)|part_of(UBERON:0001911)
UniProtKB	A6NMZ7	COL6A6	GO:0030020	PMID:25037231	RCA	F	Collagen	alpha-6(VI)	chain	COL6A6	protein	taxon:9606	20180511	BHF-UCL	occurs_in(UBERON:0002107)
UniProtKB	A6NMZ7	COL6A6	GO:0030020	PMID:28675934	RCA	F	Collagen	alpha-6(VI)	chain	COL6A6	protein	taxon:9606	20180719	BHF-UCL	occurs_in(UBERON:0003688)|occurs_in(UBERON:0001911)
UniProtKB	A6NMZ7	COL6A6	GO:0030020	PMID:27559042	RCA	F	Collagen	alpha-6(VI)	chain	COL6A6	protein	taxon:9606	20180511	BHF-UCL	occurs_in(UBERON:0006618)
UniProtKB	A7L3I8	ELN	GO:0005201	GO_REF:0000002	IEA	InterPro:IPR003979	F	Elastin	ELN	protein	taxon:9606	20210116	InterPro
UniProtKB	A7L3I8	ELN	GO:0062023	GO_REF:0000002	IEA	InterPro:IPR003979	C	Elastin	ELN	protein	taxon:9606	20210116	InterPro
UniProtKB	A7L3I8	ELN	GO:0071953	GO_REF:0000107	IEA	UniProtKB:P54320|ensembl:ENSMUSP00000015138	C	Elastin	ELN	protein	taxon:9606	20210123	Ensembl
UniProtKB	A7MBN2	TNC	GO:0062023	GO_REF:0000002	IEA	InterPro:IPR033078	C	TNC	protein	TNC	protein	taxon:9606	20210116	InterPro
UniProtKB	A7MBN3	COL4A5	GO:0005201	GO_REF:0000002	IEA	InterPro:IPR001442|InterPro:IPR036954	F	Collagen	IV	NC1	domain-containing	protein	COL4A5	protein	taxon:9606	20210116	InterPro
UniProtKB	A7MBN3	COL4A5	GO:0005604	GO_REF:0000043	IEA	UniProtKB-KW:KW-0084	C	Collagen	IV	NC1	domain-containing	protein	COL4A5	protein	taxon:9606	20210123	UniProt
UniProtKB	A7MBN3	COL4A5	GO:0005604	GO_REF:0000044	IEA	UniProtKB-SubCell:SL-0025	C	Collagen	IV	NC1	domain-containing	protein	COL4A5	protein	taxon:9606	20210123	UniProt
UniProtKB	A8K3H0	A8K3H0	GO:0001527	GO_REF:0000002	IEA	InterPro:IPR008673	C	cDNA	FLJ75548
UniProtKB	A8K571	BMP7	GO:0062023	GO_REF:0000107	IEA	UniProtKB:G3V6W8|ensembl:ENSRNOP00000070891	C	TGF_BETA_2	domain-containing	protein	BMP7
UniProtKB	A8K9E4	A8K9E4	GO:0031012	GO_REF:0000002	IEA	InterPro:IPR001818|InterPro:IPR021158	C	ZnMc	domain-containing	protein	protein	taxon:9606	20210116	InterPro
UniProtKB	A8KAJ3	A8KAJ3	GO:0062023	GO_REF:0000002	IEA	InterPro:IPR032973	C	cDNA	FLJ77823
UniProtKB	A8KAY2	FBN3	GO:0005201	GO_REF:0000002	IEA	InterPro:IPR011398	F	Fibrillin	3	FBN3	protein	taxon:9606	20210116	InterPro
UniProtKB	A8KAY2	FBN3	GO:0062023	GO_REF:0000002	IEA	InterPro:IPR011398	C	Fibrillin	3	FBN3	protein	taxon:9606	20210116	InterPro
UniProtKB	A8MXH5	COL4A6	GO:0005201	GO_REF:0000002	IEA	InterPro:IPR001442|InterPro:IPR036954	F	Collagen	IV	NC1	domain-containing	protein	COL4A6	protein	taxon:9606	20210116	InterPro
UniProtKB	A8MXH5	COL4A6	GO:0005604	GO_REF:0000043	IEA	UniProtKB-KW:KW-0084	C	Collagen	IV	NC1	domain-containing	protein	COL4A6	protein	taxon:9606	20210123	UniProt
UniProtKB	A8MXH5	COL4A6	GO:0005587	GO_REF:0000107	IEA	UniProtKB:B1AVK5|ensembl:ENSMUSP00000098765	C	Collagen	IV	NC1	domain-containing	protein	COL4A6	protein	taxon:9606	20210123	Ensembl
UniProtKB	A8MXH5	COL4A6	GO:0005201	GO_REF:0000107	IEA	UniProtKB:B1AVK5|ensembl:ENSMUSP00000098765	F	Collagen	IV	NC1	domain-containing	protein	COL4A6	protein	taxon:9606	20210123	Ensembl
UniProtKB	A8MXH5	COL4A6	GO:0005604	GO_REF:0000107	IEA	UniProtKB:B1AVK5|ensembl:ENSMUSP00000098765	C	Collagen	IV	NC1	domain-containing	protein	COL4A6	protein	taxon:9606	20210123	Ensembl
UniProtKB	A8MXH5	COL4A6	GO:0005604	GO_REF:0000044	IEA	UniProtKB-SubCell:SL-0025	C	Collagen	IV	NC1	domain-containing	protein	COL4A6	protein	taxon:9606	20210123	UniProt
UniProtKB	A8TX70	COL6A5	GO:0062023	PMID:28675934	HDA	C	Collagen	alpha-5(VI)	chain	COL6A5
UniProtKB	A8TX70	COL6A5	GO:0062023	PMID:28344315	HDA	C	Collagen	alpha-5(VI)	chain	COL6A5
UniProtKB	A8TX70	COL6A5	colocalizes_with	GO:0062023	PMID:22261194	ISS	UniProtKB:A0A287BK35	C	Collagen	alpha-5(VI)	chain	COL6A5
UniProtKB	A8TX70	COL6A5	GO:0030020	PMID:28675934	RCA	F	Collagen	alpha-5(VI)	chain	COL6A5
UniProtKB	A8TX70	COL6A5	GO:0030020	PMID:28344315	HDA	F	Collagen	alpha-5(VI)	chain	COL6A5
UniProtKB	A8TX70	COL6A5	GO:0030020	GO_REF:0000024	ISS	UniProtKB:A0A287BK35	F	Collagen	alpha-5(VI)	chain	COL6A5
UniProtKB	A8VPY0	A8VPY0	GO:0005201	GO_REF:0000002	IEA	InterPro:IPR001442|InterPro:IPR036954	F	Collagen	IV	NC1	domain-containing	protein	protein	taxon:9606	20210116	InterPro
UniProtKB	A8VPY0	A8VPY0	GO:0005604	GO_REF:0000043	IEA	UniProtKB-KW:KW-0084	C	Collagen	IV	NC1	domain-containing	protein	protein	taxon:9606	20210123	UniProt
UniProtKB	A8VPY0	A8VPY0	GO:0005604	GO_REF:0000044	IEA	UniProtKB-SubCell:SL-0025	C	Collagen	IV	NC1	domain-containing	protein	protein	taxon:9606	20210123	UniProt
UniProtKB	A9LSU1	A9LSU1	GO:0005201	GO_REF:0000002	IEA	InterPro:IPR001442|InterPro:IPR036954	F	Collagen	IV	NC1	domain-containing	protein	protein	taxon:9606	20210116	InterPro
UniProtKB	A9LSU1	A9LSU1	GO:0005604	GO_REF:0000043	IEA	UniProtKB-KW:KW-0084	C	Collagen	IV	NC1	domain-containing	protein	protein	taxon:9606	20210123	UniProt
UniProtKB	A9LSU1	A9LSU1	GO:0005604	GO_REF:0000044	IEA	UniProtKB-SubCell:SL-0025	C	Collagen	IV	NC1	domain-containing	protein	protein	taxon:9606	20210123	UniProt
UniProtKB	A9QVI3	A9QVI3	GO:0005201	GO_REF:0000002	IEA	InterPro:IPR001442|InterPro:IPR036954	F	Collagen	IV	NC1	domain-containing	protein	protein	taxon:9606	20210116	InterPro
UniProtKB	A9QVI3	A9QVI3	GO:0005604	GO_REF:0000043	IEA	UniProtKB-KW:KW-0084	C	Collagen	IV	NC1	domain-containing	protein	protein	taxon:9606	20210123	UniProt
UniProtKB	A9QVI3	A9QVI3	GO:0005604	GO_REF:0000044	IEA	UniProtKB-SubCell:SL-0025	C	Collagen	IV	NC1	domain-containing	protein	protein	taxon:9606	20210123	UniProt
UniProtKB	B0QYK5	EMID1	GO:0031012	GO_REF:0000107	IEA	UniProtKB:Q91VF5|ensembl:ENSMUSP00000061704	C	EMI	domain-containing	protein	EMID1	protein	taxon:9606	20210123	Ensembl
UniProtKB	B0YJ32	LAMA3	GO:0005604	GO_REF:0000043	IEA	UniProtKB-KW:KW-0084	C	Laminin	alpha-3	chain	variant	1	LAMA3	protein	taxon:9606	20210123	UniProt
UniProtKB	B0YJ32	LAMA3	GO:0005604	GO_REF:0000044	IEA	UniProtKB-SubCell:SL-0025	C	Laminin	alpha-3	chain	variant	1	LAMA3	protein	taxon:9606	20210123	UniProt
UniProtKB	B1AHL2	FBLN1	GO:0005604	GO_REF:0000107	IEA	UniProtKB:Q08879|ensembl:ENSMUSP00000054583	C	Fibulin-1	FBLN1	protein	taxon:9606	20210123	Ensembl
UniProtKB	B1B0D4	ADAMTSL2	GO:0031012	GO_REF:0000107	IEA	UniProtKB:Q7TSK7|ensembl:ENSMUSP00000088774	C	PLAC	domain-containing	protein	ADAMTSL2	protein	taxon:9606	20210123	Ensembl
UniProtKB	B2BY28	AMELX	GO:0062023	GO_REF:0000002	IEA	InterPro:IPR004116	C	Amelogenin	AMELX	protein	taxon:9606	20210116	InterPro
UniProtKB	B2R6M6	B2R6M6	GO:0062023	GO_REF:0000002	IEA	InterPro:IPR032973	C	cDNA
UniProtKB	B2R6P3	B2R6P3	GO:0031012	GO_REF:0000002	IEA	InterPro:IPR001818|InterPro:IPR021158	C	Matrix	metalloproteinase-14	protein	taxon:9606	20210116	InterPro
UniProtKB	B2R7N9	B2R7N9	GO:0062023	GO_REF:0000002	IEA	InterPro:IPR030705	C	LRRNT	domain-containing	protein	protein	taxon:9606	20210116	InterPro
UniProtKB	B2RB33	B2RB33	GO:0031012	GO_REF:0000002	IEA	InterPro:IPR013274	C	Peptidase	M12B	domain-containing	protein	protein	taxon:9606	20210116	InterPro
UniProtKB	B2RDL6	B2RDL6	GO:0062023	GO_REF:0000002	IEA	InterPro:IPR037641	C	Osteonectin	protein	taxon:9606	20210116	InterPro
UniProtKB	B2RDL6	B2RDL6	GO:0005604	GO_REF:0000043	IEA	UniProtKB-KW:KW-0084	C	Osteonectin	protein	taxon:9606	20210123	UniProt
UniProtKB	B2RDL6	B2RDL6	GO:0005604	GO_REF:0000044	IEA	UniProtKB-SubCell:SL-0025	C	Osteonectin	protein	taxon:9606	20210123	UniProt
UniProtKB	B2RTX6	COL4A6	GO:0005201	GO_REF:0000002	IEA	InterPro:IPR001442|InterPro:IPR036954	F	Collagen	IV	NC1	domain-containing	protein	COL4A6	protein	taxon:9606	20210116	InterPro
UniProtKB	B2RTX6	COL4A6	GO:0005604	GO_REF:0000043	IEA	UniProtKB-KW:KW-0084	C	Collagen	IV	NC1	domain-containing	protein	COL4A6	protein	taxon:9606	20210123	UniProt
UniProtKB	B2RTX6	COL4A6	GO:0005604	GO_REF:0000044	IEA	UniProtKB-SubCell:SL-0025	C	Collagen	IV	NC1	domain-containing	protein	COL4A6	protein	taxon:9606	20210123	UniProt
UniProtKB	B2ZZ86	COL5A1	GO:0005201	GO_REF:0000002	IEA	InterPro:IPR000885	F	Fibrillar	collagen	NC1	domain-containing	protein	COL5A1	protein	taxon:9606	20210116	InterPro
UniProtKB	B3KQS8	MMP11	GO:0031012	GO_REF:0000002	IEA	InterPro:IPR001818|InterPro:IPR021158	C	ZnMc	domain-containing	protein	MMP11
UniProtKB	B3KQU9	B3KQU9	GO:0005201	GO_REF:0000002	IEA	InterPro:IPR030751	F	cDNA	PSEC0217	fis
UniProtKB	B3KQU9	B3KQU9	GO:0062023	GO_REF:0000002	IEA	InterPro:IPR030751	C	cDNA	PSEC0217	fis
UniProtKB	B3KRQ1	B3KRQ1	GO:0005604	GO_REF:0000043	IEA	UniProtKB-KW:KW-0084	C	Annexin	protein	taxon:9606	20210123	UniProt
UniProtKB	B3KRQ1	B3KRQ1	GO:0005604	GO_REF:0000044	IEA	UniProtKB-SubCell:SL-0025	C	Annexin	protein	taxon:9606	20210123	UniProt
UniProtKB	B3KRT8	ELN	GO:0005201	GO_REF:0000002	IEA	InterPro:IPR003979	F	Elastin	ELN
UniProtKB	B3KRT8	ELN	GO:0062023	GO_REF:0000002	IEA	InterPro:IPR003979	C	Elastin	ELN
UniProtKB	B3KS53	B3KS53	GO:0062023	GO_REF:0000002	IEA	InterPro:IPR032973	C	cDNA	FLJ35535	fis
UniProtKB	B3KS64	B3KS64	GO:0062023	GO_REF:0000002	IEA	InterPro:IPR027215	C	Fibromodulin	protein	taxon:9606	20210116	InterPro
UniProtKB	B3KSR2	B3KSR2	GO:0005201	GO_REF:0000002	IEA	InterPro:IPR003979	F	Elastin	protein	taxon:9606	20210116	InterPro
UniProtKB	B3KSR2	B3KSR2	GO:0062023	GO_REF:0000002	IEA	InterPro:IPR003979	C	Elastin	protein	taxon:9606	20210116	InterPro
UniProtKB	B3KTH3	B3KTH3	GO:0005201	GO_REF:0000002	IEA	InterPro:IPR011398	F	cDNA	FLJ38244	fis
UniProtKB	B3KTH3	B3KTH3	GO:0062023	GO_REF:0000002	IEA	InterPro:IPR011398	C	cDNA	FLJ38244	fis
UniProtKB	B3KU56	B3KU56	GO:0005201	GO_REF:0000002	IEA	InterPro:IPR011398	F	cDNA	FLJ39220	fis
UniProtKB	B3KU56	B3KU56	GO:0062023	GO_REF:0000002	IEA	InterPro:IPR011398	C	cDNA	FLJ39220	fis
UniProtKB	B3KV06	MMP28	GO:0031012	GO_REF:0000002	IEA	InterPro:IPR001818	C	ZnMc	domain-containing	protein	MMP28	protein	taxon:9606	20210116	InterPro
UniProtKB	B3KVT3	B3KVT3	GO:0062023	GO_REF:0000002	IEA	InterPro:IPR030743	C	VWFA	domain-containing	protein	protein	taxon:9606	20210116	InterPro
UniProtKB	B3KVX9	B3KVX9	GO:0062023	GO_REF:0000002	IEA	InterPro:IPR013277	C	ADAM_spacer1	domain-containing	protein	protein	taxon:9606	20210116	InterPro
UniProtKB	B3KW70	MFAP5	GO:0001527	GO_REF:0000002	IEA	InterPro:IPR008673	C	Microfibrillar-associated	protein	5	MFAP5	protein	taxon:9606	20210116	InterPro
UniProtKB	B3KYB3	B3KYB3	GO:0062023	GO_REF:0000002	IEA	InterPro:IPR027215	C	Fibromodulin	protein	taxon:9606	20210116	InterPro
UniProtKB	B4DDW4	B4DDW4	GO:0031012	GO_REF:0000002	IEA	InterPro:IPR001818|InterPro:IPR021158	C	cDNA	FLJ56650
UniProtKB	B4DFF0	B4DFF0	GO:0005201	GO_REF:0000002	IEA	InterPro:IPR001442|InterPro:IPR036954	F	Collagen	IV	NC1	domain-containing	protein	protein	taxon:9606	20210116	InterPro
UniProtKB	B4DFF0	B4DFF0	GO:0005604	GO_REF:0000043	IEA	UniProtKB-KW:KW-0084	C	Collagen	IV	NC1	domain-containing	protein	protein	taxon:9606	20210123	UniProt
UniProtKB	B4DFF0	B4DFF0	GO:0005604	GO_REF:0000044	IEA	UniProtKB-SubCell:SL-0025	C	Collagen	IV	NC1	domain-containing	protein	protein	taxon:9606	20210123	UniProt
UniProtKB	B4DH43	B4DH43	GO:0005201	GO_REF:0000002	IEA	InterPro:IPR001442|InterPro:IPR036954	F	Collagen	IV	NC1	domain-containing	protein	protein	taxon:9606	20210116	InterPro
UniProtKB	B4DH43	B4DH43	GO:0005604	GO_REF:0000043	IEA	UniProtKB-KW:KW-0084	C	Collagen	IV	NC1	domain-containing	protein	protein	taxon:9606	20210123	UniProt
UniProtKB	B4DH43	B4DH43	GO:0005604	GO_REF:0000044	IEA	UniProtKB-SubCell:SL-0025	C	Collagen	IV	NC1	domain-containing	protein	protein	taxon:9606	20210123	UniProt
UniProtKB	B4DLD1	B4DLD1	GO:0005604	GO_REF:0000043	IEA	UniProtKB-KW:KW-0084	C	cDNA	FLJ57342
UniProtKB	B4DLD1	B4DLD1	GO:0005604	GO_REF:0000044	IEA	UniProtKB-SubCell:SL-0025	C	cDNA	FLJ57342
UniProtKB	B4DMZ6	MMP23B	GO:0031012	GO_REF:0000002	IEA	InterPro:IPR001818	C	ZnMc	domain-containing	protein	MMP23B	protein	taxon:9606	20210116	InterPro
UniProtKB	B4DN15	B4DN15	GO:0031012	GO_REF:0000002	IEA	InterPro:IPR001818|InterPro:IPR021158	C	ZnMc	domain-containing	protein	protein	taxon:9606	20210116	InterPro
UniProtKB	B4DNH8	B4DNH8	GO:0005604	GO_REF:0000043	IEA	UniProtKB-KW:KW-0084	C	Annexin	protein	taxon:9606	20210123	UniProt
UniProtKB	B4DNH8	B4DNH8	GO:0005604	GO_REF:0000044	IEA	UniProtKB-SubCell:SL-0025	C	Annexin	protein	taxon:9606	20210123	UniProt
UniProtKB	B4DQZ0	B4DQZ0	GO:0005201	GO_REF:0000002	IEA	InterPro:IPR000885	F	Fibrillar	collagen	NC1	domain-containing	protein	protein	taxon:9606	20210116	InterPro
UniProtKB	B4DRV4	B4DRV4	GO:0062023	GO_REF:0000002	IEA	InterPro:IPR037641	C	Osteonectin	protein	taxon:9606	20210116	InterPro
UniProtKB	B4DRV4	B4DRV4	GO:0005604	GO_REF:0000043	IEA	UniProtKB-KW:KW-0084	C	Osteonectin	protein	taxon:9606	20210123	UniProt
UniProtKB	B4DRV4	B4DRV4	GO:0005604	GO_REF:0000044	IEA	UniProtKB-SubCell:SL-0025	C	Osteonectin	protein	taxon:9606	20210123	UniProt
UniProtKB	B4DTC0	B4DTC0	GO:0005201	GO_REF:0000002	IEA	InterPro:IPR000885	F	cDNA	FLJ53096
UniProtKB	B4DTD8	B4DTD8	GO:0062023	GO_REF:0000002	IEA	InterPro:IPR001863	C	Glypican-3	protein	taxon:9606	20210116	InterPro
UniProtKB	B4DTF5	B4DTF5	GO:0005201	GO_REF:0000002	IEA	InterPro:IPR000885	F	Fibrillar	collagen	NC1	domain-containing	protein	protein	taxon:9606	20210116	InterPro
UniProtKB	B4DTV7	B4DTV7	GO:0005604	GO_REF:0000044	IEA	UniProtKB-SubCell:SL-0025	C	cDNA	FLJ61398
UniProtKB	B4DU54	B4DU54	GO:0005201	GO_REF:0000002	IEA	InterPro:IPR001442|InterPro:IPR036954	F	Collagen	IV	NC1	domain-containing	protein	protein	taxon:9606	20210116	InterPro
UniProtKB	B4DU54	B4DU54	GO:0005604	GO_REF:0000043	IEA	UniProtKB-KW:KW-0084	C	Collagen	IV	NC1	domain-containing	protein	protein	taxon:9606	20210123	UniProt
UniProtKB	B4DU54	B4DU54	GO:0005604	GO_REF:0000044	IEA	UniProtKB-SubCell:SL-0025	C	Collagen	IV	NC1	domain-containing	protein	protein	taxon:9606	20210123	UniProt
UniProtKB	B4DW26	B4DW26	GO:0031012	GO_REF:0000002	IEA	InterPro:IPR001818|InterPro:IPR021158	C	ZnMc	domain-containing	protein	protein	taxon:9606	20210116	InterPro
UniProtKB	B4DWH0	B4DWH0	GO:0062023	GO_REF:0000002	IEA	InterPro:IPR032973	C	cDNA	FLJ55670
UniProtKB	B4DZ39	B4DZ39	GO:0005201	GO_REF:0000002	IEA	InterPro:IPR001442|InterPro:IPR036954	F	Collagen	IV	NC1	domain-containing	protein	protein	taxon:9606	20210116	InterPro
UniProtKB	B4DZ39	B4DZ39	GO:0005604	GO_REF:0000043	IEA	UniProtKB-KW:KW-0084	C	Collagen	IV	NC1	domain-containing	protein	protein	taxon:9606	20210123	UniProt
UniProtKB	B4DZ39	B4DZ39	GO:0005604	GO_REF:0000044	IEA	UniProtKB-SubCell:SL-0025	C	Collagen	IV	NC1	domain-containing	protein	protein	taxon:9606	20210123	UniProt
UniProtKB	B4E0I2	B4E0I2	GO:0031012	GO_REF:0000002	IEA	InterPro:IPR001818|InterPro:IPR021158	C	ZnMc	domain-containing	protein	protein	taxon:9606	20210116	InterPro
UniProtKB	B4E0T0	B4E0T0	GO:0031012	GO_REF:0000002	IEA	InterPro:IPR001818|InterPro:IPR021158	C	ZnMc	domain-containing	protein	protein	taxon:9606	20210116	InterPro
UniProtKB	B4E1J3	B4E1J3	GO:0062023	GO_REF:0000002	IEA	InterPro:IPR027215	C	Fibromodulin	protein	taxon:9606	20210116	InterPro
UniProtKB	B4E1W8	B4E1W8	GO:0062023	GO_REF:0000002	IEA	InterPro:IPR033078	C	cDNA	FLJ60213
UniProtKB	B4E2M1	B4E2M1	GO:0062023	GO_REF:0000002	IEA	InterPro:IPR001863	C	cDNA	FLJ58478
UniProtKB	B4E3S4	B4E3S4	GO:0005201	GO_REF:0000002	IEA	InterPro:IPR003979	F	Elastin	protein	taxon:9606	20210116	InterPro
UniProtKB	B4E3S4	B4E3S4	GO:0062023	GO_REF:0000002	IEA	InterPro:IPR003979	C	Elastin	protein	taxon:9606	20210116	InterPro
UniProtKB	B6RHJ5	B6RHJ5	GO:0062023	GO_REF:0000002	IEA	InterPro:IPR033081	C	Growth-inhibiting	protein	45	protein	taxon:9606	20210116	InterPro
UniProtKB	B7Z507	B7Z507	GO:0031012	GO_REF:0000002	IEA	InterPro:IPR001818|InterPro:IPR021158	C	92	kDa	gelatinase	protein	taxon:9606	20210116	InterPro
UniProtKB	B7Z6T9	B7Z6T9	GO:0062023	GO_REF:0000002	IEA	InterPro:IPR037286	C	cDNA	FLJ50237
UniProtKB	B7Z747	B7Z747	GO:0031012	GO_REF:0000002	IEA	InterPro:IPR001818|InterPro:IPR021158	C	92	kDa	gelatinase	protein	taxon:9606	20210116	InterPro
UniProtKB	B7Z7V0	B7Z7V0	GO:0031012	GO_REF:0000002	IEA	InterPro:IPR001818	C	92	kDa	gelatinase	protein	taxon:9606	20210116	InterPro
UniProtKB	B7Z8A9	B7Z8A9	GO:0031012	GO_REF:0000002	IEA	InterPro:IPR001818	C	92	kDa	gelatinase	protein	taxon:9606	20210116	InterPro
UniProtKB	B7Z9B8	B7Z9B8	GO:0062023	GO_REF:0000002	IEA	InterPro:IPR037286	C	cDNA	FLJ56912
UniProtKB	B7ZLY3	LTBP1	GO:0001527	PMID:12429738	IDA	C	LTBP1	protein	LTBP1	protein	taxon:9606	20141106	AgBase
UniProtKB	B7ZMJ6	LAMB4	GO:0005604	GO_REF:0000044	IEA	UniProtKB-SubCell:SL-0025	C	Laminin
UniProtKB	B7ZMM7	COL4A6	GO:0005201	GO_REF:0000002	IEA	InterPro:IPR001442|InterPro:IPR036954	F	Collagen	IV	NC1	domain-containing	protein	COL4A6	protein	taxon:9606	20210116	InterPro
UniProtKB	B7ZMM7	COL4A6	GO:0005604	GO_REF:0000043	IEA	UniProtKB-KW:KW-0084	C	Collagen	IV	NC1	domain-containing	protein	COL4A6	protein	taxon:9606	20210123	UniProt
UniProtKB	B7ZMM7	COL4A6	GO:0005604	GO_REF:0000044	IEA	UniProtKB-SubCell:SL-0025	C	Collagen	IV	NC1	domain-containing	protein	COL4A6	protein	taxon:9606	20210123	UniProt
UniProtKB	C0H5X0	MMP28	GO:0031012	GO_REF:0000002	IEA	InterPro:IPR001818	C	ZnMc	domain-containing	protein	MMP28
UniProtKB	C9J4J8	EFEMP1	GO:0062023	GO_REF:0000002	IEA	InterPro:IPR032973	C	EGF_CA	domain-containing	protein	EFEMP1	protein	taxon:9606	20210116	InterPro
UniProtKB	C9J4Y6	GPC1	GO:0062023	GO_REF:0000002	IEA	InterPro:IPR001863	C	Glypican-1	GPC1	protein	taxon:9606	20210116	InterPro
UniProtKB	C9J7W4	TNXB	GO:0062023	GO_REF:0000002	IEA	InterPro:IPR033081	C	Tenascin-X	TNXB	protein	taxon:9606	20210116	InterPro
UniProtKB	C9JMJ0	LAMB4	GO:0005604	GO_REF:0000044	IEA	UniProtKB-SubCell:SL-0025	C	Laminin	subunit	beta-4	LAMB4	protein	taxon:9606	20210123	UniProt
UniProtKB	C9JPZ9	EFEMP1	GO:0062023	GO_REF:0000002	IEA	InterPro:IPR032973	C	EGF_CA	domain-containing	protein	EFEMP1	protein	taxon:9606	20210116	InterPro
UniProtKB	C9JQS6	FBLN2	GO:0062023	GO_REF:0000002	IEA	InterPro:IPR037286	C	Fibulin-2	FBLN2	protein	taxon:9606	20210116	InterPro
UniProtKB	C9JQX7	EFEMP1	GO:0062023	GO_REF:0000002	IEA	InterPro:IPR032973	C	EGF_CA	domain-containing	protein	EFEMP1	protein	taxon:9606	20210116	InterPro
UniProtKB	D0PNI2	LOX	GO:0031012	GO_REF:0000107	IEA	UniProtKB:P16636|ensembl:ENSRNOP00000065314	C	Lysyl	oxidase	homolog	LOX
UniProtKB	D0PNI2	LOX	GO:0031012	GO_REF:0000107	IEA	UniProtKB:P28301|ensembl:ENSMUSP00000025409	C	Lysyl	oxidase	homolog	LOX
UniProtKB	D3DPH5	COL5A2	GO:0005201	GO_REF:0000002	IEA	InterPro:IPR000885	F	Fibrillar	collagen	NC1	domain-containing	protein	COL5A2
UniProtKB	D3DQH8	SPARC	GO:0062023	GO_REF:0000002	IEA	InterPro:IPR037641	C	Osteonectin	SPARC
UniProtKB	D3DQH8	SPARC	GO:0005604	GO_REF:0000043	IEA	UniProtKB-KW:KW-0084	C	Osteonectin	SPARC
UniProtKB	D3DQH8	SPARC	GO:0005604	GO_REF:0000044	IEA	UniProtKB-SubCell:SL-0025	C	Osteonectin	SPARC
UniProtKB	D3DT71	COL11A1	GO:0005201	GO_REF:0000002	IEA	InterPro:IPR000885	F	Fibrillar	collagen	NC1	domain-containing	protein	COL11A1
UniProtKB	D3DT72	COL11A1	GO:0005201	GO_REF:0000002	IEA	InterPro:IPR000885	F	Fibrillar	collagen	NC1	domain-containing	protein	COL11A1
UniProtKB	D3DTX7	COL1A1	GO:0005201	GO_REF:0000002	IEA	InterPro:IPR000885	F	Fibrillar	collagen	NC1	domain-containing	protein	COL1A1
UniProtKB	D3YHM4	D3YHM4	GO:0062023	GO_REF:0000002	IEA	InterPro:IPR033078	C	Tenascin-C	isoform	14/AD1/16	protein	taxon:9606	20210116	InterPro
UniProtKB	D3YTG3	ABI3BP	GO:0031012	GO_REF:0000107	IEA	UniProtKB:A0A338P6S8|ensembl:ENSMUSP00000156096	C	Target	of	Nesh-SH3	ABI3BP	protein	taxon:9606	20210123	Ensembl
UniProtKB	D3YTG3	ABI3BP	GO:0005614	GO_REF:0000107	IEA	UniProtKB:A0A338P6S8|ensembl:ENSMUSP00000156096	C	Target	of	Nesh-SH3	ABI3BP	protein	taxon:9606	20210123	Ensembl
UniProtKB	D6REJ2	FBN2	GO:0005201	GO_REF:0000002	IEA	InterPro:IPR011398	F	Fibrillin-2	FBN2	protein	taxon:9606	20210116	InterPro
UniProtKB	D6REJ2	FBN2	GO:0062023	GO_REF:0000002	IEA	InterPro:IPR011398	C	Fibrillin-2	FBN2	protein	taxon:9606	20210116	InterPro
UniProtKB	D6RH31	NPNT	GO:0005604	GO_REF:0000107	IEA	UniProtKB:Q91V88|ensembl:ENSMUSP00000091505	C	Nephronectin	NPNT	protein	taxon:9606	20210123	Ensembl
UniProtKB	D6RH31	NPNT	GO:0031012	GO_REF:0000107	IEA	UniProtKB:Q91V88|ensembl:ENSMUSP00000091505	C	Nephronectin	NPNT	protein	taxon:9606	20210123	Ensembl
UniProtKB	D6RH31	NPNT	GO:0062023	GO_REF:0000107	IEA	UniProtKB:Q91V88|ensembl:ENSMUSP00000091505	C	Nephronectin	NPNT	protein	taxon:9606	20210123	Ensembl
UniProtKB	D6RJI3	FBN2	GO:0005201	GO_REF:0000002	IEA	InterPro:IPR011398	F	Fibrillin-2	FBN2	protein	taxon:9606	20210116	InterPro
UniProtKB	D6RJI3	FBN2	GO:0062023	GO_REF:0000002	IEA	InterPro:IPR011398	C	Fibrillin-2	FBN2	protein	taxon:9606	20210116	InterPro
UniProtKB	D9ZGF2	COL6A3	GO:0031012	GO_REF:0000107	IEA	UniProtKB:E9PWQ3|ensembl:ENSMUSP00000057131	C	Collagen
UniProtKB	D9ZGF4	FBLN2	GO:0062023	GO_REF:0000002	IEA	InterPro:IPR037286	C	Truncated	fibulin	2	FBLN2	protein	taxon:9606	20210116	InterPro
UniProtKB	E5RJA5	SPARC	GO:0062023	GO_REF:0000002	IEA	InterPro:IPR037641	C	SPARC	SPARC	protein	taxon:9606	20210116	InterPro
UniProtKB	E5RJA7	MMP16	GO:0031012	GO_REF:0000002	IEA	InterPro:IPR021158	C	PG_binding_1	domain-containing	protein	MMP16	protein	taxon:9606	20210116	InterPro
UniProtKB	E5RK62	SPARC	GO:0062023	GO_REF:0000002	IEA	InterPro:IPR037641	C	Osteonectin	SPARC	protein	taxon:9606	20210116	InterPro
UniProtKB	E5RK62	SPARC	GO:0005604	GO_REF:0000043	IEA	UniProtKB-KW:KW-0084	C	Osteonectin	SPARC	protein	taxon:9606	20210123	UniProt
UniProtKB	E5RK62	SPARC	GO:0005604	GO_REF:0000044	IEA	UniProtKB-SubCell:SL-0025	C	Osteonectin	SPARC	protein	taxon:9606	20210123	UniProt
UniProtKB	E7EN51	ELN	GO:0005201	GO_REF:0000002	IEA	InterPro:IPR003979	F	Elastin	ELN	protein	taxon:9606	20210116	InterPro
UniProtKB	E7EN51	ELN	GO:0062023	GO_REF:0000002	IEA	InterPro:IPR003979	C	Elastin	ELN	protein	taxon:9606	20210116	InterPro
UniProtKB	E7EN65	ELN	GO:0005201	GO_REF:0000002	IEA	InterPro:IPR003979	F	Elastin	ELN	protein	taxon:9606	20210116	InterPro
UniProtKB	E7EN65	ELN	GO:0062023	GO_REF:0000002	IEA	InterPro:IPR003979	C	Elastin	ELN	protein	taxon:9606	20210116	InterPro
UniProtKB	E7ENM0	ELN	GO:0005201	GO_REF:0000002	IEA	InterPro:IPR003979	F	Elastin	ELN	protein	taxon:9606	20210116	InterPro
UniProtKB	E7ENM0	ELN	GO:0062023	GO_REF:0000002	IEA	InterPro:IPR003979	C	Elastin	ELN	protein	taxon:9606	20210116	InterPro
UniProtKB	E7ENW7	ELN	GO:0005201	GO_REF:0000002	IEA	InterPro:IPR003979	F	Elastin	ELN	protein	taxon:9606	20210116	InterPro
UniProtKB	E7ENW7	ELN	GO:0062023	GO_REF:0000002	IEA	InterPro:IPR003979	C	Elastin	ELN	protein	taxon:9606	20210116	InterPro
UniProtKB	E7EP82	ELN	GO:0005201	GO_REF:0000002	IEA	InterPro:IPR003979	F	Elastin	ELN	protein	taxon:9606	20210116	InterPro
UniProtKB	E7EP82	ELN	GO:0062023	GO_REF:0000002	IEA	InterPro:IPR003979	C	Elastin	ELN	protein	taxon:9606	20210116	InterPro
UniProtKB	E7EPA6	LAMB1	GO:0005604	GO_REF:0000044	IEA	UniProtKB-SubCell:SL-0025	C	Laminin	subunit	beta-1	LAMB1	protein	taxon:9606	20210123	UniProt
UniProtKB	E7EQH8	ELN	GO:0005201	GO_REF:0000002	IEA	InterPro:IPR003979	F	Elastin	ELN	protein	taxon:9606	20210116	InterPro
UniProtKB	E7EQH8	ELN	GO:0062023	GO_REF:0000002	IEA	InterPro:IPR003979	C	Elastin	ELN	protein	taxon:9606	20210116	InterPro
UniProtKB	E7ETP7	ELN	GO:0005201	GO_REF:0000002	IEA	InterPro:IPR003979	F	Elastin	ELN	protein	taxon:9606	20210116	InterPro
UniProtKB	E7ETP7	ELN	GO:0062023	GO_REF:0000002	IEA	InterPro:IPR003979	C	Elastin	ELN	protein	taxon:9606	20210116	InterPro
UniProtKB	E7EWS8	ELN	GO:0005201	GO_REF:0000002	IEA	InterPro:IPR003979	F	Elastin	ELN	protein	taxon:9606	20210116	InterPro
UniProtKB	E7EWS8	ELN	GO:0062023	GO_REF:0000002	IEA	InterPro:IPR003979	C	Elastin	ELN	protein	taxon:9606	20210116	InterPro
UniProtKB	E9PC84	TNC	GO:0062023	GO_REF:0000002	IEA	InterPro:IPR033078	C	Tenascin	TNC	protein	taxon:9606	20210116	InterPro
UniProtKB	E9PDI4	LAD1	GO:0005604	GO_REF:0000043	IEA	UniProtKB-KW:KW-0084	C	Ladinin-1	LAD1	protein	taxon:9606	20210123	UniProt
UniProtKB	E9PDI4	LAD1	GO:0005604	GO_REF:0000044	IEA	UniProtKB-SubCell:SL-0025	C	Ladinin-1	LAD1	protein	taxon:9606	20210123	UniProt
UniProtKB	E9PDI4	LAD1	GO:0005604	GO_REF:0000104	IEA	UniRule:UR000298974	C	Ladinin-1	LAD1	protein	taxon:9606	20210123	UniProt
UniProtKB	E9PED7	MMP11	GO:0031012	GO_REF:0000002	IEA	InterPro:IPR001818|InterPro:IPR021158	C	ZnMc	domain-containing	protein	MMP11	protein	taxon:9606	20210116	InterPro
UniProtKB	E9PFI9	ZP3	GO:0035804	GO_REF:0000002	IEA	InterPro:IPR040196	F	Processed	zona	pellucida	sperm-binding	protein	3	ZP3	protein	taxon:9606	20210116	InterPro
UniProtKB	E9PHW4	FBN2	GO:0005201	GO_REF:0000002	IEA	InterPro:IPR011398	F	Fibrillin-2	FBN2	protein	taxon:9606	20210116	InterPro
UniProtKB	E9PHW4	FBN2	GO:0062023	GO_REF:0000002	IEA	InterPro:IPR011398	C	Fibrillin-2	FBN2	protein	taxon:9606	20210116	InterPro
UniProtKB	F1T0J3	IMPG2	GO:0005201	GO_REF:0000002	IEA	InterPro:IPR032975	F	Interphotoreceptor	matrix	proteoglycan	2	IMPG2	protein	taxon:9606	20210116	InterPro
UniProtKB	F1T0J3	IMPG2	GO:0033165	GO_REF:0000002	IEA	InterPro:IPR032975	C	Interphotoreceptor	matrix	proteoglycan	2	IMPG2	protein	taxon:9606	20210116	InterPro
UniProtKB	F1T0J3	IMPG2	GO:0033165	GO_REF:0000044	IEA	UniProtKB-SubCell:SL-0146	C	Interphotoreceptor	matrix	proteoglycan	2	IMPG2	protein	taxon:9606	20210123	UniProt
UniProtKB	F1T0L8	AMTN	GO:0005604	GO_REF:0000107	IEA	UniProtKB:Q3HS82|ensembl:ENSRNOP00000058805	C	Amelotin	AMTN	protein	taxon:9606	20210123	Ensembl
UniProtKB	F1T0L8	AMTN	GO:0031012	GO_REF:0000107	IEA	UniProtKB:Q3HS82|ensembl:ENSRNOP00000058805	C	Amelotin	AMTN	protein	taxon:9606	20210123	Ensembl
UniProtKB	F1T0L8	AMTN	GO:0005604	GO_REF:0000107	IEA	UniProtKB:Q9D3J8|ensembl:ENSMUSP00000073081	C	Amelotin	AMTN	protein	taxon:9606	20210123	Ensembl
UniProtKB	F1T0L8	AMTN	GO:0031012	GO_REF:0000107	IEA	UniProtKB:Q9D3J8|ensembl:ENSMUSP00000073081	C	Amelotin	AMTN	protein	taxon:9606	20210123	Ensembl
UniProtKB	F2Z3N3	OLFML2B	GO:0031012	GO_REF:0000107	IEA	UniProtKB:Q3V1G4|ensembl:ENSMUSP00000047291	C	Olfactomedin-like	domain-containing	protein	OLFML2B	protein	taxon:9606	20210123	Ensembl
UniProtKB	F5GWR3	MMP17	GO:0031012	GO_REF:0000002	IEA	InterPro:IPR001818	C	Matrix	metalloproteinase-17	MMP17	protein	taxon:9606	20210116	InterPro
UniProtKB	F5GY03	SPARC	GO:0062023	GO_REF:0000002	IEA	InterPro:IPR037641	C	Osteonectin	SPARC	protein	taxon:9606	20210116	InterPro
UniProtKB	F5GY03	SPARC	GO:0005604	GO_REF:0000043	IEA	UniProtKB-KW:KW-0084	C	Osteonectin	SPARC	protein	taxon:9606	20210123	UniProt
UniProtKB	F5GY03	SPARC	GO:0005604	GO_REF:0000044	IEA	UniProtKB-SubCell:SL-0025	C	Osteonectin	SPARC	protein	taxon:9606	20210123	UniProt
UniProtKB	F5GYX4	MFAP5	GO:0001527	GO_REF:0000002	IEA	InterPro:IPR008673	C	Microfibrillar-associated	protein	5	MFAP5	protein	taxon:9606	20210116	InterPro
UniProtKB	F5GYX7	MMP10	GO:0031012	GO_REF:0000002	IEA	InterPro:IPR001818|InterPro:IPR021158	C	Stromelysin-2	MMP10	protein	taxon:9606	20210116	InterPro
UniProtKB	F5GZA7	MMP17	GO:0031012	GO_REF:0000002	IEA	InterPro:IPR001818	C	ZnMc	domain-containing	protein	MMP17	protein	taxon:9606	20210116	InterPro
UniProtKB	F5H1C0	MFAP5	GO:0001527	GO_REF:0000002	IEA	InterPro:IPR008673	C	Microfibrillar-associated	protein	5	MFAP5	protein	taxon:9606	20210116	InterPro
UniProtKB	F5H2W4	MFAP5	GO:0001527	GO_REF:0000002	IEA	InterPro:IPR008673	C	Microfibrillar-associated	protein	5	MFAP5	protein	taxon:9606	20210116	InterPro
UniProtKB	F5H3Q5	COL4A6	GO:0005201	GO_REF:0000002	IEA	InterPro:IPR001442|InterPro:IPR036954	F	Collagen	IV	NC1	domain-containing	protein	COL4A6	protein	taxon:9606	20210116	InterPro
UniProtKB	F5H3Q5	COL4A6	GO:0005604	GO_REF:0000043	IEA	UniProtKB-KW:KW-0084	C	Collagen	IV	NC1	domain-containing	protein	COL4A6	protein	taxon:9606	20210123	UniProt
UniProtKB	F5H3Q5	COL4A6	GO:0005604	GO_REF:0000044	IEA	UniProtKB-SubCell:SL-0025	C	Collagen	IV	NC1	domain-containing	protein	COL4A6	protein	taxon:9606	20210123	UniProt
UniProtKB	F5H413	MFAP5	GO:0001527	GO_REF:0000002	IEA	InterPro:IPR008673	C	Microfibrillar-associated	protein	5	MFAP5	protein	taxon:9606	20210116	InterPro
UniProtKB	F5H4E2	SPARC	GO:0062023	GO_REF:0000002	IEA	InterPro:IPR037641	C	Follistatin-like	domain-containing	protein	SPARC	protein	taxon:9606	20210116	InterPro
UniProtKB	F5H7V9	TNC	GO:0062023	GO_REF:0000002	IEA	InterPro:IPR033078	C	Tenascin	TNC	protein	taxon:9606	20210116	InterPro
UniProtKB	F5H7Z2	MFAP5	GO:0001527	GO_REF:0000002	IEA	InterPro:IPR008673	C	Microfibrillar-associated	protein	5	MFAP5	protein	taxon:9606	20210116	InterPro
UniProtKB	F5H851	COL4A6	GO:0005201	GO_REF:0000002	IEA	InterPro:IPR001442|InterPro:IPR036954	F	Collagen	IV	NC1	domain-containing	protein	COL4A6	protein	taxon:9606	20210116	InterPro
UniProtKB	F5H851	COL4A6	GO:0005604	GO_REF:0000043	IEA	UniProtKB-KW:KW-0084	C	Collagen	IV	NC1	domain-containing	protein	COL4A6	protein	taxon:9606	20210123	UniProt
UniProtKB	F5H851	COL4A6	GO:0005604	GO_REF:0000044	IEA	UniProtKB-SubCell:SL-0025	C	Collagen	IV	NC1	domain-containing	protein	COL4A6	protein	taxon:9606	20210123	UniProt
UniProtKB	F5H881	MMP17	GO:0031012	GO_REF:0000002	IEA	InterPro:IPR001818	C	ZnMc	domain-containing	protein	MMP17	protein	taxon:9606	20210116	InterPro
UniProtKB	F6U495	FBN1	GO:0005201	GO_REF:0000002	IEA	InterPro:IPR011398	F	Fibrillin-1	FBN1	protein	taxon:9606	20210116	InterPro
UniProtKB	F6U495	FBN1	GO:0062023	GO_REF:0000002	IEA	InterPro:IPR011398	C	Fibrillin-1	FBN1	protein	taxon:9606	20210116	InterPro
UniProtKB	F8VNV6	DCN	GO:0030021	GO_REF:0000002	IEA	InterPro:IPR028549	F	Decorin	DCN	protein	taxon:9606	20210116	InterPro
UniProtKB	F8VNW0	DCN	GO:0030021	GO_REF:0000002	IEA	InterPro:IPR028549	F	Decorin	DCN	protein	taxon:9606	20210116	InterPro
UniProtKB	F8VSI3	DCN	GO:0030021	GO_REF:0000002	IEA	InterPro:IPR028549	F	Decorin	DCN	protein	taxon:9606	20210116	InterPro
UniProtKB	F8VU58	DCN	GO:0030021	GO_REF:0000002	IEA	InterPro:IPR028549	F	Decorin	DCN	protein	taxon:9606	20210116	InterPro
UniProtKB	F8VUF6	DCN	GO:0030021	GO_REF:0000002	IEA	InterPro:IPR028549	F	Decorin	DCN	protein	taxon:9606	20210116	InterPro
UniProtKB	F8VW52	PTPRQ	GO:0062023	GO_REF:0000002	IEA	InterPro:IPR033081	C	Phosphatidylinositol	phosphatase	PTPRQ	PTPRQ	protein	taxon:9606	20210116	InterPro
UniProtKB	F8VWU0	DCN	GO:0030021	GO_REF:0000002	IEA	InterPro:IPR028549	F	Decorin	DCN	protein	taxon:9606	20210116	InterPro
UniProtKB	F8VX58	DCN	GO:0030021	GO_REF:0000002	IEA	InterPro:IPR028549	F	Decorin	DCN	protein	taxon:9606	20210116	InterPro
UniProtKB	F8VXZ8	DCN	GO:0030021	GO_REF:0000002	IEA	InterPro:IPR028549	F	Decorin	DCN	protein	taxon:9606	20210116	InterPro
UniProtKB	F8W1B7	MMP14	GO:0031012	GO_REF:0000002	IEA	InterPro:IPR001818|InterPro:IPR021158	C	Matrix	metalloproteinase-14	MMP14	protein	taxon:9606	20210116	InterPro
UniProtKB	F8W1C3	MMP19	GO:0031012	GO_REF:0000002	IEA	InterPro:IPR001818	C	ZnMc	domain-containing	protein	MMP19	protein	taxon:9606	20210116	InterPro
UniProtKB	F8WDI7	MMP11	GO:0031012	GO_REF:0000002	IEA	InterPro:IPR021158	C	Stromelysin-3	MMP11	protein	taxon:9606	20210116	InterPro
UniProtKB	F8WE85	FREM1	GO:0005604	GO_REF:0000002	IEA	InterPro:IPR032825	C	FRAS1-related	extracellular	matrix	protein	1	FREM1	protein	taxon:9606	20210116	InterPro
UniProtKB	G3V0G6	ELN	GO:0005201	GO_REF:0000002	IEA	InterPro:IPR003979	F	Elastin	ELN
UniProtKB	G3V0G6	ELN	GO:0062023	GO_REF:0000002	IEA	InterPro:IPR003979	C	Elastin	ELN
UniProtKB	G3V4C4	COCH	GO:0062023	GO_REF:0000002	IEA	InterPro:IPR030743	C	Cochlin	COCH	protein	taxon:9606	20210116	InterPro
UniProtKB	G3V5V4	COCH	GO:0062023	GO_REF:0000002	IEA	InterPro:IPR030743	C	Cochlin	COCH	protein	taxon:9606	20210116	InterPro
UniProtKB	G3V5X3	COCH	GO:0062023	GO_REF:0000002	IEA	InterPro:IPR030743	C	VWFA	domain-containing	protein	COCH	protein	taxon:9606	20210116	InterPro
UniProtKB	G3XAI2	LAMB1	GO:0005604	GO_REF:0000044	IEA	UniProtKB-SubCell:SL-0025	C	Laminin	subunit	beta-1	LAMB1
UniProtKB	G5E950	ELN	GO:0005201	GO_REF:0000002	IEA	InterPro:IPR003979	F	Elastin	ELN
UniProtKB	G5E950	ELN	GO:0062023	GO_REF:0000002	IEA	InterPro:IPR003979	C	Elastin	ELN
UniProtKB	G5E971	MMP13	GO:0031012	GO_REF:0000002	IEA	InterPro:IPR001818|InterPro:IPR021158	C	Collagenase	3	MMP13
UniProtKB	H0UI08	IMPG1	GO:0033165	GO_REF:0000044	IEA	UniProtKB-SubCell:SL-0146	C	Interphotoreceptor	matrix	proteoglycan	1
UniProtKB	H0Y3M4	ZP3	GO:0035804	GO_REF:0000002	IEA	InterPro:IPR040196	F	Processed	zona	pellucida	sperm-binding	protein	3	ZP3	protein	taxon:9606	20210116	InterPro
UniProtKB	H0Y3U6	GPC3	GO:0062023	GO_REF:0000002	IEA	InterPro:IPR001863	C	Glypican-3	GPC3	protein	taxon:9606	20210116	InterPro
UniProtKB	H0Y668	TNR	GO:0062023	GO_REF:0000002	IEA	InterPro:IPR033079	C	Fibronectin	type-III	domain-containing	protein	TNR	protein	taxon:9606	20210116	InterPro
UniProtKB	H0Y6I4	MMP23B	GO:0031012	GO_REF:0000002	IEA	InterPro:IPR001818	C	ZnMc	domain-containing	protein	MMP23B	protein	taxon:9606	20210116	InterPro
UniProtKB	H0Y998	COL4A5	GO:0005201	GO_REF:0000002	IEA	InterPro:IPR001442|InterPro:IPR036954	F	Collagen	IV	NC1	domain-containing	protein	COL4A5	protein	taxon:9606	20210116	InterPro
UniProtKB	H0Y998	COL4A5	GO:0005604	GO_REF:0000043	IEA	UniProtKB-KW:KW-0084	C	Collagen	IV	NC1	domain-containing	protein	COL4A5	protein	taxon:9606	20210123	UniProt
UniProtKB	H0Y998	COL4A5	GO:0005604	GO_REF:0000044	IEA	UniProtKB-SubCell:SL-0025	C	Collagen	IV	NC1	domain-containing	protein	COL4A5	protein	taxon:9606	20210123	UniProt
UniProtKB	H0Y9R8	COL4A5	GO:0005201	GO_REF:0000002	IEA	InterPro:IPR001442|InterPro:IPR036954	F	Collagen	IV	NC1	domain-containing	protein	COL4A5	protein	taxon:9606	20210116	InterPro
UniProtKB	H0Y9R8	COL4A5	GO:0005604	GO_REF:0000043	IEA	UniProtKB-KW:KW-0084	C	Collagen	IV	NC1	domain-containing	protein	COL4A5	protein	taxon:9606	20210123	UniProt
UniProtKB	H0Y9R8	COL4A5	GO:0005604	GO_REF:0000044	IEA	UniProtKB-SubCell:SL-0025	C	Collagen	IV	NC1	domain-containing	protein	COL4A5	protein	taxon:9606	20210123	UniProt
UniProtKB	H0YCZ7	COL24A1	GO:0005201	GO_REF:0000002	IEA	InterPro:IPR000885	F	Fibrillar	collagen	NC1	domain-containing	protein	COL24A1	protein	taxon:9606	20210116	InterPro
UniProtKB	H0YG03	MFAP5	GO:0001527	GO_REF:0000002	IEA	InterPro:IPR008673	C	Microfibrillar-associated	protein	5	MFAP5	protein	taxon:9606	20210116	InterPro
UniProtKB	H0YGS3	MFAP5	GO:0001527	GO_REF:0000002	IEA	InterPro:IPR008673	C	Microfibrillar-associated	protein	5	MFAP5	protein	taxon:9606	20210116	InterPro
UniProtKB	H0YGZ3	TNC	GO:0062023	GO_REF:0000002	IEA	InterPro:IPR033078	C	Tenascin	TNC	protein	taxon:9606	20210116	InterPro
UniProtKB	H0YI87	DCN	GO:0030021	GO_REF:0000002	IEA	InterPro:IPR028549	F	Decorin	DCN	protein	taxon:9606	20210116	InterPro
UniProtKB	H0YIH3	DCN	GO:0030021	GO_REF:0000002	IEA	InterPro:IPR028549	F	Decorin	DCN	protein	taxon:9606	20210116	InterPro
UniProtKB	H0YIS1	COL11A2	GO:0005201	GO_REF:0000002	IEA	InterPro:IPR000885	F	Fibrillar	collagen	NC1	domain-containing	protein	COL11A2
UniProtKB	H0YJW4	COCH	GO:0062023	GO_REF:0000002	IEA	InterPro:IPR030743	C	Cochlin	COCH	protein	taxon:9606	20210116	InterPro
UniProtKB	H0YKL9	ANXA2	GO:0005604	GO_REF:0000043	IEA	UniProtKB-KW:KW-0084	C	Annexin	ANXA2	protein	taxon:9606	20210123	UniProt
UniProtKB	H0YKL9	ANXA2	GO:0005604	GO_REF:0000044	IEA	UniProtKB-SubCell:SL-0025	C	Annexin	ANXA2	protein	taxon:9606	20210123	UniProt
UniProtKB	H0YKS4	ANXA2	GO:0005604	GO_REF:0000043	IEA	UniProtKB-KW:KW-0084	C	Annexin	ANXA2	protein	taxon:9606	20210123	UniProt
UniProtKB	H0YKS4	ANXA2	GO:0005604	GO_REF:0000044	IEA	UniProtKB-SubCell:SL-0025	C	Annexin	ANXA2	protein	taxon:9606	20210123	UniProt
UniProtKB	H0YKV8	ANXA2	GO:0005604	GO_REF:0000043	IEA	UniProtKB-KW:KW-0084	C	Annexin	A2	ANXA2	protein	taxon:9606	20210123	UniProt
UniProtKB	H0YKV8	ANXA2	GO:0005604	GO_REF:0000044	IEA	UniProtKB-SubCell:SL-0025	C	Annexin	A2	ANXA2	protein	taxon:9606	20210123	UniProt
UniProtKB	H0YKX9	ANXA2	GO:0005604	GO_REF:0000043	IEA	UniProtKB-KW:KW-0084	C	Annexin	ANXA2	protein	taxon:9606	20210123	UniProt
UniProtKB	H0YKX9	ANXA2	GO:0005604	GO_REF:0000044	IEA	UniProtKB-SubCell:SL-0025	C	Annexin	ANXA2	protein	taxon:9606	20210123	UniProt
UniProtKB	H0YKZ7	ANXA2	GO:0005604	GO_REF:0000043	IEA	UniProtKB-KW:KW-0084	C	Annexin	ANXA2	protein	taxon:9606	20210123	UniProt
UniProtKB	H0YKZ7	ANXA2	GO:0005604	GO_REF:0000044	IEA	UniProtKB-SubCell:SL-0025	C	Annexin	ANXA2	protein	taxon:9606	20210123	UniProt
UniProtKB	H0YL33	ANXA2	GO:0005604	GO_REF:0000043	IEA	UniProtKB-KW:KW-0084	C	Annexin	ANXA2	protein	taxon:9606	20210123	UniProt
UniProtKB	H0YL33	ANXA2	GO:0005604	GO_REF:0000044	IEA	UniProtKB-SubCell:SL-0025	C	Annexin	ANXA2	protein	taxon:9606	20210123	UniProt
UniProtKB	H0YLV6	ANXA2	GO:0005604	GO_REF:0000043	IEA	UniProtKB-KW:KW-0084	C	Annexin	ANXA2	protein	taxon:9606	20210123	UniProt
UniProtKB	H0YLV6	ANXA2	GO:0005604	GO_REF:0000044	IEA	UniProtKB-SubCell:SL-0025	C	Annexin	ANXA2	protein	taxon:9606	20210123	UniProt
UniProtKB	H0YM50	ANXA2	GO:0005604	GO_REF:0000043	IEA	UniProtKB-KW:KW-0084	C	Annexin	ANXA2	protein	taxon:9606	20210123	UniProt
UniProtKB	H0YM50	ANXA2	GO:0005604	GO_REF:0000044	IEA	UniProtKB-SubCell:SL-0025	C	Annexin	ANXA2	protein	taxon:9606	20210123	UniProt
UniProtKB	H0YMD0	ANXA2	GO:0005604	GO_REF:0000043	IEA	UniProtKB-KW:KW-0084	C	Annexin	ANXA2	protein	taxon:9606	20210123	UniProt
UniProtKB	H0YMD0	ANXA2	GO:0005604	GO_REF:0000044	IEA	UniProtKB-SubCell:SL-0025	C	Annexin	ANXA2	protein	taxon:9606	20210123	UniProt
UniProtKB	H0YMD9	ANXA2	GO:0005604	GO_REF:0000043	IEA	UniProtKB-KW:KW-0084	C	Annexin	A2	ANXA2	protein	taxon:9606	20210123	UniProt
UniProtKB	H0YMD9	ANXA2	GO:0005604	GO_REF:0000044	IEA	UniProtKB-SubCell:SL-0025	C	Annexin	A2	ANXA2	protein	taxon:9606	20210123	UniProt
UniProtKB	H0YMF1	ACAN	GO:0098966	GO_REF:0000107	IEA	UniProtKB:Q61282|ensembl:ENSMUSP00000032835	C	Aggrecan	core	protein	ACAN	protein	taxon:9606	20210123	Ensembl
UniProtKB	H0YMF1	ACAN	GO:0005604	GO_REF:0000107	IEA	UniProtKB:Q61282|ensembl:ENSMUSP00000032835	C	Aggrecan	core	protein	ACAN	protein	taxon:9606	20210123	Ensembl
UniProtKB	H0YMF1	ACAN	GO:0031012	GO_REF:0000107	IEA	UniProtKB:Q61282|ensembl:ENSMUSP00000032835	C	Aggrecan	core	protein	ACAN	protein	taxon:9606	20210123	Ensembl
UniProtKB	H0YMM1	ANXA2	GO:0005604	GO_REF:0000043	IEA	UniProtKB-KW:KW-0084	C	Annexin	ANXA2	protein	taxon:9606	20210123	UniProt
UniProtKB	H0YMM1	ANXA2	GO:0005604	GO_REF:0000044	IEA	UniProtKB-SubCell:SL-0025	C	Annexin	ANXA2	protein	taxon:9606	20210123	UniProt
UniProtKB	H0YMT9	ANXA2	GO:0005604	GO_REF:0000043	IEA	UniProtKB-KW:KW-0084	C	Annexin	ANXA2	protein	taxon:9606	20210123	UniProt
UniProtKB	H0YMT9	ANXA2	GO:0005604	GO_REF:0000044	IEA	UniProtKB-SubCell:SL-0025	C	Annexin	ANXA2	protein	taxon:9606	20210123	UniProt
UniProtKB	H0YMU9	ANXA2	GO:0005604	GO_REF:0000043	IEA	UniProtKB-KW:KW-0084	C	Annexin	ANXA2	protein	taxon:9606	20210123	UniProt
UniProtKB	H0YMU9	ANXA2	GO:0005604	GO_REF:0000044	IEA	UniProtKB-SubCell:SL-0025	C	Annexin	ANXA2	protein	taxon:9606	20210123	UniProt
UniProtKB	H0YMW4	ANXA2	GO:0005604	GO_REF:0000043	IEA	UniProtKB-KW:KW-0084	C	Annexin	ANXA2	protein	taxon:9606	20210123	UniProt
UniProtKB	H0YMW4	ANXA2	GO:0005604	GO_REF:0000044	IEA	UniProtKB-SubCell:SL-0025	C	Annexin	ANXA2	protein	taxon:9606	20210123	UniProt
UniProtKB	H0YN28	ANXA2	GO:0005604	GO_REF:0000043	IEA	UniProtKB-KW:KW-0084	C	Annexin	ANXA2	protein	taxon:9606	20210123	UniProt
UniProtKB	H0YN28	ANXA2	GO:0005604	GO_REF:0000044	IEA	UniProtKB-SubCell:SL-0025	C	Annexin	ANXA2	protein	taxon:9606	20210123	UniProt
UniProtKB	H0YN42	ANXA2	GO:0005604	GO_REF:0000043	IEA	UniProtKB-KW:KW-0084	C	Annexin	ANXA2	protein	taxon:9606	20210123	UniProt
UniProtKB	H0YN42	ANXA2	GO:0005604	GO_REF:0000044	IEA	UniProtKB-SubCell:SL-0025	C	Annexin	ANXA2	protein	taxon:9606	20210123	UniProt
UniProtKB	H0YN80	FBN1	GO:0005201	GO_REF:0000002	IEA	InterPro:IPR011398	F	Fibrillin-1	FBN1	protein	taxon:9606	20210116	InterPro
UniProtKB	H0YN80	FBN1	GO:0062023	GO_REF:0000002	IEA	InterPro:IPR011398	C	Fibrillin-1	FBN1	protein	taxon:9606	20210116	InterPro
UniProtKB	H0YNA0	ANXA2	GO:0005604	GO_REF:0000043	IEA	UniProtKB-KW:KW-0084	C	Annexin	ANXA2	protein	taxon:9606	20210123	UniProt
UniProtKB	H0YNA0	ANXA2	GO:0005604	GO_REF:0000044	IEA	UniProtKB-SubCell:SL-0025	C	Annexin	ANXA2	protein	taxon:9606	20210123	UniProt
UniProtKB	H0YNP5	ANXA2	GO:0005604	GO_REF:0000043	IEA	UniProtKB-KW:KW-0084	C	Annexin	ANXA2	protein	taxon:9606	20210123	UniProt
UniProtKB	H0YNP5	ANXA2	GO:0005604	GO_REF:0000044	IEA	UniProtKB-SubCell:SL-0025	C	Annexin	ANXA2	protein	taxon:9606	20210123	UniProt
UniProtKB	H3BR66	MMP2	GO:0031012	GO_REF:0000002	IEA	InterPro:IPR001818|InterPro:IPR021158	C	PEX	MMP2	protein	taxon:9606	20210116	InterPro
UniProtKB	H3BS34	MMP2	GO:0031012	GO_REF:0000002	IEA	InterPro:IPR001818	C	Peptidase_M10	domain-containing	protein	MMP2	protein	taxon:9606	20210116	InterPro
UniProtKB	H3BT97	MMP15	GO:0031012	GO_REF:0000002	IEA	InterPro:IPR001818	C	Peptidase_M10	domain-containing	protein	MMP15	protein	taxon:9606	20210116	InterPro
UniProtKB	H3BV48	MMP2	GO:0031012	GO_REF:0000002	IEA	InterPro:IPR001818|InterPro:IPR021158	C	ZnMc	domain-containing	protein	MMP2	protein	taxon:9606	20210116	InterPro
UniProtKB	H7BY82	COL5A1	GO:0005201	GO_REF:0000002	IEA	InterPro:IPR000885	F	Fibrillar	collagen	NC1	domain-containing	protein	COL5A1	protein	taxon:9606	20210116	InterPro
UniProtKB	H7BZE9	GPC1	GO:0062023	GO_REF:0000002	IEA	InterPro:IPR001863	C	Glypican-1	GPC1	protein	taxon:9606	20210116	InterPro
UniProtKB	H7BZL4	GPC1	GO:0062023	GO_REF:0000002	IEA	InterPro:IPR001863	C	Glypican-1	GPC1	protein	taxon:9606	20210116	InterPro
UniProtKB	H7C024	GPC1	GO:0062023	GO_REF:0000002	IEA	InterPro:IPR001863	C	Glypican-1	GPC1	protein	taxon:9606	20210116	InterPro
UniProtKB	H7C1M3	MMP8	GO:0031012	GO_REF:0000002	IEA	InterPro:IPR001818|InterPro:IPR021158	C	ZnMc	domain-containing	protein	MMP8	protein	taxon:9606	20210116	InterPro
UniProtKB	H7C3I7	MMP11	GO:0031012	GO_REF:0000002	IEA	InterPro:IPR001818	C	Peptidase_M10	domain-containing	protein	MMP11	protein	taxon:9606	20210116	InterPro
UniProtKB	H7C410	GPC1	GO:0062023	GO_REF:0000002	IEA	InterPro:IPR001863	C	Glypican-1	GPC1	protein	taxon:9606	20210116	InterPro
UniProtKB	H7C4D5	POMZP3	GO:0035804	GO_REF:0000002	IEA	InterPro:IPR040196	F	Zona	pellucida	protein	C	POMZP3	protein	taxon:9606	20210116	InterPro
UniProtKB	H7C4L5	LTBP1	GO:0005201	GO_REF:0000002	IEA	InterPro:IPR011398	F	TB	domain-containing	protein	LTBP1	protein	taxon:9606	20210116	InterPro
UniProtKB	H7C4L5	LTBP1	GO:0062023	GO_REF:0000002	IEA	InterPro:IPR011398	C	TB	domain-containing	protein	LTBP1	protein	taxon:9606	20210116	InterPro
UniProtKB	I6QTG3	GPC3	GO:0062023	GO_REF:0000002	IEA	InterPro:IPR001863	C	Glypican-3	GPC3
UniProtKB	J3KNM7	COL4A4	GO:0005201	GO_REF:0000002	IEA	InterPro:IPR001442|InterPro:IPR036954	F	Collagen	IV	NC1	domain-containing	protein	COL4A4
UniProtKB	J3KNM7	COL4A4	GO:0005604	GO_REF:0000043	IEA	UniProtKB-KW:KW-0084	C	Collagen	IV	NC1	domain-containing	protein	COL4A4
UniProtKB	J3KNM7	COL4A4	GO:0005604	GO_REF:0000044	IEA	UniProtKB-SubCell:SL-0025	C	Collagen	IV	NC1	domain-containing	protein	COL4A4
UniProtKB	J3KQ66	RELN	GO:0031012	GO_REF:0000107	IEA	UniProtKB:Q60841|ensembl:ENSMUSP00000124052	C	Reelin	RELN	protein	taxon:9606	20210123	Ensembl
UniProtKB	J3QSU6	TNC	GO:0062023	GO_REF:0000002	IEA	InterPro:IPR033078	C	Tenascin	TNC	protein	taxon:9606	20210116	InterPro
UniProtKB	K4RH61	MMP14	GO:0031012	GO_REF:0000002	IEA	InterPro:IPR001818|InterPro:IPR021158	C	Matrix	metalloproteinase-14	MMP14	protein	taxon:9606	20210116	InterPro
UniProtKB	K7EPI2	PODNL1	GO:0062023	GO_REF:0000107	IEA	UniProtKB:Q6P3Y9|ensembl:ENSMUSP00000091073	C	Podocan-like	protein	1	PODNL1	protein	taxon:9606	20210123	Ensembl
UniProtKB	M0QXL8	FBN3	GO:0005201	GO_REF:0000002	IEA	InterPro:IPR011398	F	Fibrillin-3	FBN3	protein	taxon:9606	20210116	InterPro
UniProtKB	M0QXL8	FBN3	GO:0062023	GO_REF:0000002	IEA	InterPro:IPR011398	C	Fibrillin-3	FBN3	protein	taxon:9606	20210116	InterPro
UniProtKB	O00182	LGALS9	GO:0062023	PMID:25037231	HDA	C	Galectin-9	LGALS9	protein	taxon:9606	20180511	BHF-UCL	part_of(UBERON:0001155)
UniProtKB	O00292	LEFTY2	GO:0062023	PMID:23658023	HDA	C	Left-right	determination	factor	2	LEFTY2
UniProtKB	O00300	TNFRSF11B	GO:0031012	GO_REF:0000107	IEA	UniProtKB:O08712|ensembl:ENSMUSP00000078705	C	Tumor	necrosis	factor	receptor	superfamily	member	11B	TNFRSF11B
UniProtKB	O00339	MATN2	GO:0062023	PMID:21873635	IBA	MGI:MGI:109613|MGI:MGI:1341272|MGI:MGI:1921449|MGI:MGI:2684334|MGI:MGI:88462|PANTHER:PTN002770396|RGD:2374|UniProtKB:O43405|UniProtKB:P11722|ZFIN:ZDB-GENE-030131-9889	C	Matrilin-2	MATN2
UniProtKB	O00339	MATN2	GO:0062023	PMID:23979707	HDA	C	Matrilin-2	MATN2
UniProtKB	O00339	MATN2	GO:0062023	PMID:27068509	HDA	C	Matrilin-2	MATN2
UniProtKB	O00339	MATN2	GO:0062023	PMID:25037231	HDA	C	Matrilin-2	MATN2
UniProtKB	O00339	MATN2	GO:0005201	PMID:25037231	RCA	F	Matrilin-2	MATN2
UniProtKB	O00339	MATN2	GO:0005201	PMID:28675934	RCA	F	Matrilin-2	MATN2
UniProtKB	O00339	MATN2	GO:0062023	PMID:28675934	HDA	C	Matrilin-2	MATN2
UniProtKB	O00339	MATN2	GO:0005201	GO_REF:0000024	ISS	UniProtKB:F1S0M0	F	Matrilin-2	MATN2
UniProtKB	O00339	MATN2	GO:0005201	PMID:20551380	RCA	F	Matrilin-2	MATN2
UniProtKB	O00339	MATN2	GO:0005201	PMID:27068509	RCA	F	Matrilin-2	MATN2
UniProtKB	O00339	MATN2	GO:0005201	PMID:23979707	RCA	F	Matrilin-2	MATN2
UniProtKB	O00339	MATN2	colocalizes_with	GO:0062023	PMID:22261194	ISS	UniProtKB:F1S0M0	C	Matrilin-2	MATN2
UniProtKB	O00339	MATN2	colocalizes_with	GO:0062023	PMID:20551380	HDA	C	Matrilin-2	MATN2
UniProtKB	O00339	MATN2	GO:0031012	PMID:11124542	NAS	C	Matrilin-2	MATN2
UniProtKB	O00468	AGRN	GO:0005604	GO_REF:0000107	IEA	UniProtKB:M0QWP1|ensembl:ENSMUSP00000137931	C	Agrin	AGRN
UniProtKB	O00468	AGRN	GO:0062023	PMID:27559042	HDA	C	Agrin	AGRN
UniProtKB	O00468	AGRN	GO:0062023	PMID:27068509	HDA	C	Agrin	AGRN
UniProtKB	O00468	AGRN	GO:0005201	PMID:28675934	RCA	F	Agrin	AGRN
UniProtKB	O00468	AGRN	GO:0062023	PMID:28675934	HDA	C	Agrin	AGRN
UniProtKB	O00468	AGRN	GO:0005201	PMID:20551380	RCA	F	Agrin	AGRN
UniProtKB	O00468	AGRN	GO:0005201	PMID:27559042	RCA	F	Agrin	AGRN
UniProtKB	O00468	AGRN	GO:0005201	PMID:27068509	RCA	F	Agrin	AGRN
UniProtKB	O00468	AGRN	colocalizes_with	GO:0062023	PMID:22261194	TAS	C	Agrin	AGRN
UniProtKB	O00468	AGRN	colocalizes_with	GO:0062023	PMID:20551380	HDA	C	Agrin	AGRN
UniProtKB	O00468	AGRN	GO:0062023	PMID:17628813	IDA	C	Agrin	AGRN
UniProtKB	O00468	AGRN	GO:0005604	PMID:9405491	IDA	C	Agrin	AGRN
UniProtKB	O00468	AGRN	GO:0062023	PMID:23658023	HDA	C	Agrin	AGRN
UniProtKB	O00515	LAD1	GO:0005604	GO_REF:0000043	IEA	UniProtKB-KW:KW-0084	C	Ladinin-1	LAD1
UniProtKB	O00515	LAD1	GO:0005604	GO_REF:0000044	IEA	UniProtKB-SubCell:SL-0025	C	Ladinin-1	LAD1
UniProtKB	O00602	FCN1	GO:0062023	PMID:21873635	IBA	MGI:MGI:95566|MGI:MGI:99516|PANTHER:PTN000441162|RGD:2624|RGD:3886|ZFIN:ZDB-GENE-000426-1	C	Ficolin-1	FCN1
UniProtKB	O00602	FCN1	GO:0062023	PMID:28344315	HDA	C	Ficolin-1	FCN1
UniProtKB	O00622	CCN1	GO:0031012	PMID:21873635	IBA	MGI:MGI:95537|PANTHER:PTN000142748|RGD:621553	C	CCN	family	member	1	CCN1
UniProtKB	O00622	CCN1	GO:0062023	PMID:28327460	HDA	C	CCN	family	member	1	CCN1
UniProtKB	O00622	CCN1	GO:0005201	PMID:28327460	RCA	F	CCN	family	member	1	CCN1
UniProtKB	O00622	CCN1	GO:0062023	PMID:23658023	HDA	C	CCN	family	member	1	CCN1
UniProtKB	O00634	NTN3	GO:0005604	PMID:21873635	IBA	MGI:MGI:105088|MGI:MGI:99913|PANTHER:PTN002471709|RGD:621053|WB:WBGene00006746	C	Netrin-3	NTN3
UniProtKB	O00755	WNT7A	GO:0031012	GO_REF:0000107	IEA	UniProtKB:P24383|ensembl:ENSMUSP00000032180	C	Protein	Wnt-7a	WNT7A	protein	taxon:9606	20210123	Ensembl
UniProtKB	O14594	NCAN	GO:0031012	PMID:21873635	IBA	MGI:MGI:102889|MGI:MGI:1096385|MGI:MGI:1337006|MGI:MGI:2137300|MGI:MGI:99602|PANTHER:PTN001105676|RGD:2194|RGD:619940|RGD:619941|RGD:68358	C	Neurocan	core	protein	NCAN
UniProtKB	O14760	MUC3	GO:0030197	PMID:9299468	NAS	F	Small	intestinal	mucin	MUC3	MUC3	protein	taxon:9606	20010910	UniProt
UniProtKB	O14762	MUC3	GO:0030197	PMID:9299468	NAS	F	Small	intestinal	mucin	MUC3	MUC3	protein	taxon:9606	20010910	UniProt
UniProtKB	O14936	CASK	GO:0005604	PMID:18664494	IDA	C	Peripheral	plasma	membrane	protein	CASK	CASK
UniProtKB	O14936	CASK	colocalizes_with	GO:0005604	PMID:18664494	IDA	C	Peripheral	plasma	membrane	protein	CASK	CASK
UniProtKB	O15072	ADAMTS3	GO:0031012	PMID:21873635	IBA	FB:FBgn0003137|FB:FBgn0032252|MGI:MGI:109249|MGI:MGI:1347356|MGI:MGI:1913798|MGI:MGI:1925044|MGI:MGI:2386139|MGI:MGI:2389008|MGI:MGI:2672033|PANTHER:PTN000347317|RGD:621241|UniProtKB:Q6ZMM2|UniProtKB:Q9H324|UniProtKB:Q9P2N4|WB:WBGene00003242	C	A	disintegrin	and	metalloproteinase	with	thrombospondin	motifs	3	ADAMTS3
UniProtKB	O15072	ADAMTS3	colocalizes_with	GO:0062023	PMID:22261194	TAS	C	A	disintegrin	and	metalloproteinase	with	thrombospondin	motifs	3	ADAMTS3
UniProtKB	O15072	ADAMTS3	GO:0031012	PMID:11812023	NAS	C	A	disintegrin	and	metalloproteinase	with	thrombospondin	motifs	3	ADAMTS3
UniProtKB	O15123	ANGPT2	GO:0062023	PMID:21873635	IBA	MGI:MGI:95566|MGI:MGI:99516|PANTHER:PTN000441162|RGD:2624|RGD:3886|ZFIN:ZDB-GENE-000426-1	C	Angiopoietin-2	ANGPT2	protein	taxon:9606	20200930	GO_Central
UniProtKB	O15162	PLSCR1	GO:0062023	PMID:20870722	IDA	C	Phospholipid	scramblase	1	PLSCR1	protein	taxon:9606	20180912	UniProt
UniProtKB	O15204	ADAMDEC1	GO:0062023	PMID:25037231	HDA	C	ADAM	2021-12-01	ADAMDEC1	protein	taxon:9606	20180511	BHF-UCL	part_of(UBERON:0001155)
UniProtKB	O15230	LAMA5	GO:0005201	PMID:21873635	IBA	MGI:MGI:99892|PANTHER:PTN000708003	F	Laminin	subunit	alpha-5	LAMA5
UniProtKB	O15230	LAMA5	GO:0005604	PMID:21873635	IBA	FB:FBgn0002526|FB:FBgn0261563|MGI:MGI:105382|MGI:MGI:2146149|MGI:MGI:96257|MGI:MGI:99892|MGI:MGI:99909|MGI:MGI:99912|PANTHER:PTN000832138|RGD:1308889|RGD:621023|UniProtKB:D3ZN05|UniProtKB:O15230|UniProtKB:P24043|UniProtKB:P25391|WB:WBGene00001328|WB:WBGene00002248|WB:WBGene00006787	C	Laminin	subunit	alpha-5	LAMA5
UniProtKB	O15230	LAMA5	GO:0005610	PMID:21873635	IBA	MGI:MGI:99909|PANTHER:PTN000742947|RGD:621023	C	Laminin	subunit	alpha-5	LAMA5
UniProtKB	O15230	LAMA5	GO:0005604	GO_REF:0000043	IEA	UniProtKB-KW:KW-0084	C	Laminin	subunit	alpha-5	LAMA5
UniProtKB	O15230	LAMA5	GO:0005610	GO_REF:0000107	IEA	UniProtKB:F1MAN8|ensembl:ENSRNOP00000074084	C	Laminin	subunit	alpha-5	LAMA5
UniProtKB	O15230	LAMA5	GO:0043259	GO_REF:0000107	IEA	UniProtKB:Q61001|ensembl:ENSMUSP00000015791	C	Laminin	subunit	alpha-5	LAMA5
UniProtKB	O15230	LAMA5	GO:0031012	GO_REF:0000107	IEA	UniProtKB:Q61001|ensembl:ENSMUSP00000015791	C	Laminin	subunit	alpha-5	LAMA5
UniProtKB	O15230	LAMA5	GO:0005604	GO_REF:0000107	IEA	UniProtKB:Q61001|ensembl:ENSMUSP00000015791	C	Laminin	subunit	alpha-5	LAMA5
UniProtKB	O15230	LAMA5	GO:0062023	PMID:27559042	HDA	C	Laminin	subunit	alpha-5	LAMA5
UniProtKB	O15230	LAMA5	GO:0062023	PMID:27068509	HDA	C	Laminin	subunit	alpha-5	LAMA5
UniProtKB	O15230	LAMA5	GO:0005201	PMID:25037231	RCA	F	Laminin	subunit	alpha-5	LAMA5
UniProtKB	O15230	LAMA5	GO:0062023	PMID:25037231	HDA	C	Laminin	subunit	alpha-5	LAMA5
UniProtKB	O15230	LAMA5	GO:0062023	PMID:25037231	HDA	C	Laminin	subunit	alpha-5	LAMA5
UniProtKB	O15230	LAMA5	GO:0062023	PMID:28675934	HDA	C	Laminin	subunit	alpha-5	LAMA5
UniProtKB	O15230	LAMA5	GO:0005201	PMID:28675934	RCA	F	Laminin	subunit	alpha-5	LAMA5
UniProtKB	O15230	LAMA5	GO:0005201	PMID:20551380	RCA	F	Laminin	subunit	alpha-5	LAMA5
UniProtKB	O15230	LAMA5	GO:0005201	PMID:27559042	RCA	F	Laminin	subunit	alpha-5	LAMA5
UniProtKB	O15230	LAMA5	GO:0005201	PMID:27068509	RCA	F	Laminin	subunit	alpha-5	LAMA5
UniProtKB	O15230	LAMA5	GO:0005201	PMID:25037231	RCA	F	Laminin	subunit	alpha-5	LAMA5
UniProtKB	O15230	LAMA5	GO:0043260	PMID:16236823	TAS	C	Laminin	subunit	alpha-5	LAMA5
UniProtKB	O15230	LAMA5	colocalizes_with	GO:0062023	PMID:20551380	HDA	C	Laminin	subunit	alpha-5	LAMA5
UniProtKB	O15230	LAMA5	GO:0043259	PMID:16236823	TAS	C	Laminin	subunit	alpha-5	LAMA5
UniProtKB	O15230	LAMA5	GO:0005604	GO_REF:0000044	IEA	UniProtKB-SubCell:SL-0025	C	Laminin	subunit	alpha-5	LAMA5
UniProtKB	O15230	LAMA5	GO:0005604	PMID:14557481	IDA	C	Laminin	subunit	alpha-5	LAMA5
UniProtKB	O15230	LAMA5	GO:0043259	PMID:10964500	IDA	C	Laminin	subunit	alpha-5	LAMA5
UniProtKB	O15230	LAMA5	GO:0005604	PMID:11821406	NAS	C	Laminin	subunit	alpha-5	LAMA5
UniProtKB	O15230	LAMA5	GO:0062023	PMID:23658023	HDA	C	Laminin	subunit	alpha-5	LAMA5
UniProtKB	O15232	MATN3	GO:0062023	PMID:21873635	IBA	MGI:MGI:109613|MGI:MGI:1341272|MGI:MGI:1921449|MGI:MGI:2684334|MGI:MGI:88462|PANTHER:PTN002770396|RGD:2374|UniProtKB:O43405|UniProtKB:P11722|ZFIN:ZDB-GENE-030131-9889	C	Matrilin-3	MATN3	protein	taxon:9606	20210102	GO_Central
UniProtKB	O15232	MATN3	GO:0005201	PMID:9350998	TAS	F	Matrilin-3	MATN3	protein	taxon:9606	20030904	PINC
UniProtKB	O15232	MATN3	GO:0031012	PMID:9350998	TAS	C	Matrilin-3	MATN3	protein	taxon:9606	20030904	PINC
UniProtKB	O15232	MATN3	GO:0031012	GO_REF:0000107	IEA	UniProtKB:O35701|ensembl:ENSMUSP00000020899	C	Matrilin-3	MATN3	protein	taxon:9606	20210123	Ensembl
UniProtKB	O15335	CHAD	GO:0031012	PMID:21873635	IBA	MGI:MGI:1913900|MGI:MGI:2677838|MGI:MGI:3036284|PANTHER:PTN001224703|UniProtKB:Q6NUI6|UniProtKB:Q8TF66	C	Chondroadherin	CHAD
UniProtKB	O15455	TLR3	GO:0031012	PMID:21873635	IBA	MGI:MGI:1913900|MGI:MGI:2677838|MGI:MGI:3036284|PANTHER:PTN001224703|UniProtKB:Q6NUI6|UniProtKB:Q8TF66	C	Toll-like	receptor	3	TLR3	protein	taxon:9606	20200930	GO_Central
UniProtKB	O15520	FGF10	colocalizes_with	GO:0062023	PMID:17959718	IDA	C	Fibroblast	growth	factor	10	FGF10	protein	taxon:9606	20180912	UniProt
UniProtKB	O43155	FLRT2	GO:0031012	PMID:10644439	NAS	C	Leucine-rich	repeat	transmembrane	protein	FLRT2	FLRT2
UniProtKB	O43294	TGFB1I1	colocalizes_with	GO:0062023	PMID:20551380	HDA	C	Transforming	growth	factor	beta-1-induced	transcript	1	protein	TGFB1I1
UniProtKB	O43405	COCH	GO:0062023	PMID:21873635	IBA	MGI:MGI:109613|MGI:MGI:1341272|MGI:MGI:1921449|MGI:MGI:2684334|MGI:MGI:88462|PANTHER:PTN002770396|RGD:2374|UniProtKB:O43405|UniProtKB:P11722|ZFIN:ZDB-GENE-030131-9889	C	Cochlin	COCH
UniProtKB	O43405	COCH	GO:0062023	PMID:22610276	IDA	C	Cochlin	COCH
UniProtKB	O43405	COCH	GO:0062023	GO_REF:0000002	IEA	InterPro:IPR030743	C	Cochlin	COCH
UniProtKB	O43827	ANGPTL7	GO:0062023	PMID:21873635	IBA	MGI:MGI:95566|MGI:MGI:99516|PANTHER:PTN000441162|RGD:2624|RGD:3886|ZFIN:ZDB-GENE-000426-1	C	Angiopoietin-related	protein	7	ANGPTL7
UniProtKB	O43854	EDIL3	GO:0062023	PMID:23979707	HDA	C	EGF-like	repeat	and	discoidin	I-like	domain-containing	protein	3	EDIL3
UniProtKB	O43854	EDIL3	GO:0062023	PMID:27068509	HDA	C	EGF-like	repeat	and	discoidin	I-like	domain-containing	protein	3	EDIL3
UniProtKB	O43854	EDIL3	GO:0005201	PMID:27068509	RCA	F	EGF-like	repeat	and	discoidin	I-like	domain-containing	protein	3	EDIL3
UniProtKB	O43854	EDIL3	GO:0005201	PMID:23979707	RCA	F	EGF-like	repeat	and	discoidin	I-like	domain-containing	protein	3	EDIL3
UniProtKB	O43854	EDIL3	GO:0062023	PMID:28327460	HDA	C	EGF-like	repeat	and	discoidin	I-like	domain-containing	protein	3	EDIL3
UniProtKB	O43854	EDIL3	GO:0005201	PMID:28327460	RCA	F	EGF-like	repeat	and	discoidin	I-like	domain-containing	protein	3	EDIL3
UniProtKB	O43923	MMP25	GO:0031012	GO_REF:0000002	IEA	InterPro:IPR001818	C	ZnMc	domain-containing	protein	MMP25
UniProtKB	O60565	GREM1	GO:0062023	PMID:25037231	HDA	C	Gremlin-1	GREM1
UniProtKB	O60565	GREM1	colocalizes_with	GO:0062023	PMID:28327460	HDA	C	Gremlin-1	GREM1
UniProtKB	O60568	PLOD3	GO:0062023	GO_REF:0000107	IEA	UniProtKB:Q9R0E1|ensembl:ENSMUSP00000004968	C	Multifunctional	procollagen	lysine	hydroxylase	and	glycosyltransferase	LH3	PLOD3	protein	taxon:9606	20210123	Ensembl
UniProtKB	O60687	SRPX2	GO:0062023	PMID:25037231	HDA	C	Sushi	repeat-containing	protein	SRPX2	SRPX2
UniProtKB	O60687	SRPX2	GO:0005201	PMID:25037231	RCA	F	Sushi	repeat-containing	protein	SRPX2	SRPX2
UniProtKB	O60844	ZG16	GO:0062023	PMID:17307141	IDA	C	Zymogen	granule	membrane	protein	16	ZG16	protein	taxon:9606	20180913	UniProt
UniProtKB	O60882	MMP20	GO:0031012	GO_REF:0000002	IEA	InterPro:IPR001818|InterPro:IPR021158	C	Matrix	metalloproteinase-20	MMP20	protein	taxon:9606	20210116	InterPro
UniProtKB	O60938	KERA	GO:0031012	PMID:10802664	NAS	C	Keratocan	KERA
UniProtKB	O75056	SDC3	GO:0062023	PMID:27068509	HDA	C	Syndecan-3	SDC3
UniProtKB	O75078	ADAM11	colocalizes_with	GO:0062023	PMID:22261194	ISS	UniProtKB:F1RQZ7	C	Disintegrin	and	metalloproteinase	domain-containing	protein	11	ADAM11
UniProtKB	O75086	MMP23B	GO:0031012	GO_REF:0000002	IEA	InterPro:IPR001818	C	Peptidase_M10	domain-containing	protein	MMP23B
UniProtKB	O75173	ADAMTS4	GO:0031012	PMID:21873635	IBA	FB:FBgn0003137|FB:FBgn0032252|MGI:MGI:109249|MGI:MGI:1347356|MGI:MGI:1913798|MGI:MGI:1925044|MGI:MGI:2386139|MGI:MGI:2389008|MGI:MGI:2672033|PANTHER:PTN000347317|RGD:621241|UniProtKB:Q6ZMM2|UniProtKB:Q9H324|UniProtKB:Q9P2N4|WB:WBGene00003242	C	A	disintegrin	and	metalloproteinase	with	thrombospondin	motifs	4	ADAMTS4
UniProtKB	O75173	ADAMTS4	GO:0062023	PMID:23658023	HDA	C	A	disintegrin	and	metalloproteinase	with	thrombospondin	motifs	4	ADAMTS4
UniProtKB	O75325	LRRN2	GO:0031012	PMID:21873635	IBA	MGI:MGI:1913900|MGI:MGI:2677838|MGI:MGI:3036284|PANTHER:PTN001224703|UniProtKB:Q6NUI6|UniProtKB:Q8TF66	C	Leucine-rich	repeat	neuronal	protein	2	LRRN2
UniProtKB	O75326	SEMA7A	colocalizes_with	GO:0062023	PMID:28327460	HDA	C	Semaphorin-7A	SEMA7A
UniProtKB	O75339	CILP	GO:0062023	PMID:27559042	HDA	C	Cartilage	intermediate	layer	protein	1	CILP
UniProtKB	O75339	CILP	GO:0062023	PMID:27068509	HDA	C	Cartilage	intermediate	layer	protein	1	CILP
UniProtKB	O75339	CILP	GO:0005201	PMID:27559042	RCA	F	Cartilage	intermediate	layer	protein	1	CILP
UniProtKB	O75339	CILP	GO:0005201	PMID:27068509	RCA	F	Cartilage	intermediate	layer	protein	1	CILP
UniProtKB	O75339	CILP	GO:0062023	PMID:9722583	IDA	C	Cartilage	intermediate	layer	protein	1	CILP
UniProtKB	O75443	TECTA	GO:0005201	GO_REF:0000002	IEA	InterPro:IPR033026	F	Alpha-tectorin	TECTA	protein	taxon:9606	20210116	InterPro
UniProtKB	O75443	TECTA	GO:0062023	GO_REF:0000002	IEA	InterPro:IPR033026	C	Alpha-tectorin	TECTA	protein	taxon:9606	20210116	InterPro
UniProtKB	O75443	TECTA	GO:0031012	GO_REF:0000107	IEA	UniProtKB:O08523|ensembl:ENSMUSP00000040262	C	Alpha-tectorin	TECTA	protein	taxon:9606	20210123	Ensembl
UniProtKB	O75443	TECTA	GO:0005201	GO_REF:0000107	IEA	UniProtKB:O08523|ensembl:ENSMUSP00000040262	F	Alpha-tectorin	TECTA	protein	taxon:9606	20210123	Ensembl
UniProtKB	O75445	USH2A	GO:0005604	PMID:12433396	IDA	C	Usherin	USH2A	protein	taxon:9606	20070807	HGNC-UCL
UniProtKB	O75445	USH2A	GO:0005604	PMID:21873635	IBA	FB:FBgn0267348|MGI:MGI:1341292|MGI:MGI:1344394|MGI:MGI:1918264|MGI:MGI:99914|PANTHER:PTN000832450|RGD:621052|UniProtKB:O75445|UniProtKB:P11047	C	Usherin	USH2A	protein	taxon:9606	20201204	GO_Central
UniProtKB	O75445	USH2A	GO:0005604	GO_REF:0000107	IEA	UniProtKB:Q2QI47|ensembl:ENSMUSP00000050454	C	Usherin	USH2A	protein	taxon:9606	20210123	Ensembl
UniProtKB	O75487	GPC4	GO:0062023	GO_REF:0000002	IEA	InterPro:IPR001863	C	Glypican-4	GPC4
UniProtKB	O75636	FCN3	GO:0062023	PMID:21873635	IBA	MGI:MGI:95566|MGI:MGI:99516|PANTHER:PTN000441162|RGD:2624|RGD:3886|ZFIN:ZDB-GENE-000426-1	C	Ficolin-3	FCN3
UniProtKB	O75882	ATRN	GO:0005604	PMID:21873635	IBA	FB:FBgn0267348|MGI:MGI:1341292|MGI:MGI:1344394|MGI:MGI:1918264|MGI:MGI:99914|PANTHER:PTN000832450|RGD:621052|UniProtKB:O75445|UniProtKB:P11047	C	Attractin	ATRN
UniProtKB	O75900	MMP23B	GO:0031012	GO_REF:0000002	IEA	InterPro:IPR001818	C	Matrix	metalloproteinase-23	MMP23B
UniProtKB	O75900	MMP23B	GO:0062023	PMID:28344315	HDA	C	Matrix	metalloproteinase-23	MMP23B
UniProtKB	O75900	MMP23B	GO:0031012	PMID:9740677	NAS	C	Matrix	metalloproteinase-23	MMP23B
UniProtKB	O76076	CCN5	GO:0031012	PMID:21873635	IBA	MGI:MGI:95537|PANTHER:PTN000142748|RGD:621553	C	CCN	family	member	5	CCN5
UniProtKB	O94769	ECM2	GO:0031012	PMID:21873635	IBA	MGI:MGI:3039578|PANTHER:PTN002519889	C	Extracellular	matrix	protein	2	ECM2	protein	taxon:9606	20180815	GO_Central
UniProtKB	O94769	ECM2	GO:0031012	PMID:9790758	TAS	C	Extracellular	matrix	protein	2	ECM2	protein	taxon:9606	20030904	PINC
UniProtKB	O94898	LRIG2	GO:0031012	PMID:21873635	IBA	MGI:MGI:1913900|MGI:MGI:2677838|MGI:MGI:3036284|PANTHER:PTN001224703|UniProtKB:Q6NUI6|UniProtKB:Q8TF66	C	Leucine-rich	repeats	and	immunoglobulin-like	domains	protein	2	LRIG2
UniProtKB	O95388	CCN4	GO:0031012	PMID:21873635	IBA	MGI:MGI:95537|PANTHER:PTN000142748|RGD:621553	C	CCN	family	member	4	CCN4
UniProtKB	O95389	CCN6	GO:0031012	PMID:21873635	IBA	MGI:MGI:95537|PANTHER:PTN000142748|RGD:621553	C	Cellular	communication	network	factor	6	CCN6
UniProtKB	O95428	PAPLN	GO:0031012	PMID:21873635	IBA	FB:FBgn0003137|FB:FBgn0032252|MGI:MGI:109249|MGI:MGI:1347356|MGI:MGI:1913798|MGI:MGI:1925044|MGI:MGI:2386139|MGI:MGI:2389008|MGI:MGI:2672033|PANTHER:PTN000347317|RGD:621241|UniProtKB:Q6ZMM2|UniProtKB:Q9H324|UniProtKB:Q9P2N4|WB:WBGene00003242	C	Papilin	PAPLN
UniProtKB	O95450	ADAMTS2	GO:0031012	PMID:21873635	IBA	FB:FBgn0003137|FB:FBgn0032252|MGI:MGI:109249|MGI:MGI:1347356|MGI:MGI:1913798|MGI:MGI:1925044|MGI:MGI:2386139|MGI:MGI:2389008|MGI:MGI:2672033|PANTHER:PTN000347317|RGD:621241|UniProtKB:Q6ZMM2|UniProtKB:Q9H324|UniProtKB:Q9P2N4|WB:WBGene00003242	C	A	disintegrin	and	metalloproteinase	with	thrombospondin	motifs	2	ADAMTS2
UniProtKB	O95450	ADAMTS2	GO:0062023	GO_REF:0000002	IEA	InterPro:IPR013275	C	A	disintegrin	and	metalloproteinase	with	thrombospondin	motifs	2	ADAMTS2
UniProtKB	O95450	ADAMTS2	GO:0031012	GO_REF:0000107	IEA	UniProtKB:Q8C9W3|ensembl:ENSMUSP00000040171	C	A	disintegrin	and	metalloproteinase	with	thrombospondin	motifs	2	ADAMTS2
UniProtKB	O95460	MATN4	GO:0062023	PMID:21873635	IBA	MGI:MGI:109613|MGI:MGI:1341272|MGI:MGI:1921449|MGI:MGI:2684334|MGI:MGI:88462|PANTHER:PTN002770396|RGD:2374|UniProtKB:O43405|UniProtKB:P11722|ZFIN:ZDB-GENE-030131-9889	C	Matrilin-4	MATN4	protein	taxon:9606	20210102	GO_Central
UniProtKB	O95631	NTN1	GO:0005604	PMID:21873635	IBA	MGI:MGI:105088|MGI:MGI:99913|PANTHER:PTN002471709|RGD:621053|WB:WBGene00006746	C	Netrin-1	NTN1
UniProtKB	O95631	NTN1	GO:0005604	GO_REF:0000107	IEA	UniProtKB:O09118|ensembl:ENSMUSP00000104314	C	Netrin-1	NTN1
UniProtKB	O95680	XB	GO:0031012	PMID:7686164	NAS	C	Tenascin-X	XB	protein	taxon:9606	20010924	UniProt
UniProtKB	O95680	XB	GO:0005201	PMID:7686164	NAS	F	Tenascin-X	XB	protein	taxon:9606	20010924	UniProt
UniProtKB	O95841	ANGPTL1	GO:0062023	PMID:21873635	IBA	MGI:MGI:95566|MGI:MGI:99516|PANTHER:PTN000441162|RGD:2624|RGD:3886|ZFIN:ZDB-GENE-000426-1	C	Angiopoietin-related	protein	1	ANGPTL1
UniProtKB	O95967	EFEMP2	GO:0071953	PMID:27339457	IDA	C	EGF-containing	fibulin-like	extracellular	matrix	protein	2	EFEMP2
UniProtKB	O95967	EFEMP2	GO:0031012	PMID:27339457	IDA	C	EGF-containing	fibulin-like	extracellular	matrix	protein	2	EFEMP2
UniProtKB	O95967	EFEMP2	GO:0031012	PMID:20389311	IDA	C	EGF-containing	fibulin-like	extracellular	matrix	protein	2	EFEMP2
UniProtKB	O95967	EFEMP2	GO:0071953	GO_REF:0000024	ISS	UniProtKB:Q9WVJ9	C	EGF-containing	fibulin-like	extracellular	matrix	protein	2	EFEMP2
UniProtKB	O95967	EFEMP2	GO:0005604	GO_REF:0000024	ISS	UniProtKB:Q9WVJ9	C	EGF-containing	fibulin-like	extracellular	matrix	protein	2	EFEMP2
UniProtKB	O95967	EFEMP2	GO:0031012	GO_REF:0000024	ISS	UniProtKB:Q9WVJ9	C	EGF-containing	fibulin-like	extracellular	matrix	protein	2	EFEMP2
UniProtKB	O95967	EFEMP2	GO:0001527	GO_REF:0000024	ISS	UniProtKB:Q9WVJ9	C	EGF-containing	fibulin-like	extracellular	matrix	protein	2	EFEMP2
UniProtKB	O95967	EFEMP2	GO:0005604	GO_REF:0000043	IEA	UniProtKB-KW:KW-0084	C	EGF-containing	fibulin-like	extracellular	matrix	protein	2	EFEMP2
UniProtKB	O95967	EFEMP2	GO:0005201	PMID:10601734	TAS	F	EGF-containing	fibulin-like	extracellular	matrix	protein	2	EFEMP2
UniProtKB	O95967	EFEMP2	GO:0005604	PMID:10601734	TAS	C	EGF-containing	fibulin-like	extracellular	matrix	protein	2	EFEMP2
UniProtKB	O95967	EFEMP2	GO:0062023	PMID:28327460	HDA	C	EGF-containing	fibulin-like	extracellular	matrix	protein	2	EFEMP2
UniProtKB	O95967	EFEMP2	GO:0005201	PMID:28327460	RCA	F	EGF-containing	fibulin-like	extracellular	matrix	protein	2	EFEMP2
UniProtKB	O95967	EFEMP2	GO:0005604	GO_REF:0000044	IEA	UniProtKB-SubCell:SL-0025	C	EGF-containing	fibulin-like	extracellular	matrix	protein	2	EFEMP2
UniProtKB	O96014	WNT11	GO:0031012	GO_REF:0000107	IEA	UniProtKB:P48615|ensembl:ENSMUSP00000064333	C	Protein	Wnt-11	WNT11	protein	taxon:9606	20210123	Ensembl
UniProtKB	P00488	F13A1	GO:0062023	PMID:25037231	HDA	C	Coagulation	factor	XIII	A	chain	F13A1
UniProtKB	P00488	F13A1	GO:0062023	PMID:28675934	HDA	C	Coagulation	factor	XIII	A	chain	F13A1
UniProtKB	P00488	F13A1	GO:0062023	PMID:28344315	HDA	C	Coagulation	factor	XIII	A	chain	F13A1
UniProtKB	P00734	F2	GO:0062023	PMID:21873635	IBA	PANTHER:PTN002799255|RGD:61996	C	Prothrombin	F2	protein	taxon:9606	20200207	GO_Central
UniProtKB	P00734	F2	colocalizes_with	GO:0062023	PMID:28327460	HDA	C	Prothrombin	F2	protein	taxon:9606	20181003	BHF-UCL	part_of(CL:0002551)
UniProtKB	P00740	F9	GO:0062023	PMID:25037231	HDA	C	Coagulation	factor	IX	F9	protein	taxon:9606	20180511	BHF-UCL	part_of(UBERON:0001155)
UniProtKB	P00740	F9	GO:0062023	PMID:25037231	HDA	C	Coagulation	factor	IX	F9	protein	taxon:9606	20180511	BHF-UCL	part_of(UBERON:0002107)
UniProtKB	P00747	PLG	GO:0062023	PMID:28675934	HDA	C	Plasminogen	PLG	protein	taxon:9606	20180719	BHF-UCL	part_of(UBERON:0003688)
UniProtKB	P00747	PLG	GO:0062023	PMID:25037231	HDA	C	Plasminogen	PLG	protein	taxon:9606	20180511	BHF-UCL	part_of(UBERON:0002107)
UniProtKB	P00748	F12	GO:0062023	PMID:25037231	HDA	C	Coagulation	factor	XII	F12	protein	taxon:9606	20180511	BHF-UCL	part_of(UBERON:0002107)
UniProtKB	P00750	PLAT	NOT	GO:0062023	PMID:1632457	IDA	C	Tissue-type	plasminogen	activator	PLAT	protein	taxon:9606	20100423	BHF-UCL
UniProtKB	P01008	SERPINC1	GO:0062023	PMID:28675934	HDA	C	Antithrombin-III	SERPINC1
UniProtKB	P01008	SERPINC1	GO:0062023	PMID:25037231	HDA	C	Antithrombin-III	SERPINC1
UniProtKB	P01009	SERPINA1	GO:0062023	PMID:25037231	HDA	C	Alpha-1-antitrypsin	SERPINA1
UniProtKB	P01009	SERPINA1	GO:0062023	PMID:25037231	HDA	C	Alpha-1-antitrypsin	SERPINA1
UniProtKB	P01009	SERPINA1	GO:0062023	PMID:28675934	HDA	C	Alpha-1-antitrypsin	SERPINA1
UniProtKB	P01009	SERPINA1	GO:0062023	PMID:28344315	HDA	C	Alpha-1-antitrypsin	SERPINA1
UniProtKB	P01011	SERPINA3	GO:0062023	PMID:28675934	HDA	C	Alpha-1-antichymotrypsin	SERPINA3
UniProtKB	P01011	SERPINA3	GO:0062023	PMID:28344315	HDA	C	Alpha-1-antichymotrypsin	SERPINA3
UniProtKB	P01019	AGT	GO:0062023	PMID:25037231	HDA	C	Angiotensinogen	AGT
UniProtKB	P01023	A2M	GO:0062023	PMID:25037231	HDA	C	Alpha-2-macroglobulin	A2M
UniProtKB	P01023	A2M	GO:0062023	PMID:25037231	HDA	C	Alpha-2-macroglobulin	A2M
UniProtKB	P01023	A2M	GO:0062023	PMID:28675934	HDA	C	Alpha-2-macroglobulin	A2M
UniProtKB	P01023	A2M	colocalizes_with	GO:0062023	PMID:28327460	HDA	C	Alpha-2-macroglobulin	A2M
UniProtKB	P01033	TIMP1	GO:0031012	PMID:21873635	IBA	MGI:MGI:98752|MGI:MGI:98753|MGI:MGI:98754|PANTHER:PTN000931945|RGD:621675	C	Metalloproteinase	inhibitor	1	TIMP1
UniProtKB	P01033	TIMP1	GO:0005604	GO_REF:0000107	IEA	UniProtKB:P30120|ensembl:ENSRNOP00000013745	C	Metalloproteinase	inhibitor	1	TIMP1
UniProtKB	P01033	TIMP1	GO:0005604	GO_REF:0000107	IEA	UniProtKB:P12032|ensembl:ENSMUSP00000110999	C	Metalloproteinase	inhibitor	1	TIMP1
UniProtKB	P01033	TIMP1	GO:0031012	GO_REF:0000107	IEA	UniProtKB:P12032|ensembl:ENSMUSP00000110999	C	Metalloproteinase	inhibitor	1	TIMP1
UniProtKB	P01042	KNG1	GO:0062023	PMID:27559042	HDA	C	Kininogen-1	KNG1
UniProtKB	P01042	KNG1	GO:0062023	PMID:25037231	HDA	C	Kininogen-1	KNG1
UniProtKB	P01042	KNG1	GO:0062023	PMID:28675934	HDA	C	Kininogen-1	KNG1
UniProtKB	P01127	PDGFB	GO:0062023	PMID:23979707	HDA	C	Platelet-derived	growth	factor	subunit	B	PDGFB
UniProtKB	P01137	TGFB1	GO:0062023	PMID:23979707	HDA	C	Transforming	growth	factor	beta-1	proprotein	TGFB1
UniProtKB	P01137	TGFB1	GO:0031012	GO_REF:0000024	ISS	UniProtKB:P04202	C	Transforming	growth	factor	beta-1	proprotein	TGFB1
UniProtKB	P01160	NPPA	GO:0062023	PMID:27559042	HDA	C	Natriuretic	peptides	A	NPPA
UniProtKB	P01241	GH1	colocalizes_with	GO:0062023	PMID:28327460	HDA	C	Somatotropin	GH1	protein	taxon:9606	20181003	BHF-UCL	part_of(CL:0002551)
UniProtKB	P01563	IFNA2	GO:0062023	PMID:28675934	HDA	C	Interferon	alpha-2	IFNA2
UniProtKB	P01563	IFNA2	colocalizes_with	GO:0062023	PMID:28327460	HDA	C	Interferon	alpha-2	IFNA2
UniProtKB	P01730	CD4	GO:0005201	PMID:12444132	NAS	F	T-cell	surface	glycoprotein	CD4	CD4	protein	taxon:9606	20060110	UniProt
UniProtKB	P02452	COL1A1	GO:0005201	PMID:21873635	IBA	FB:FBgn0000299|MGI:MGI:104687|MGI:MGI:2152695|MGI:MGI:2672118|MGI:MGI:88457|MGI:MGI:88467|PANTHER:PTN004649045|UniProtKB:P02461|UniProtKB:P02462|UniProtKB:P53420|WB:WBGene00002280	F	Collagen	alpha-1(I)	chain	COL1A1	protein	taxon:9606	20180406	GO_Central
UniProtKB	P02452	COL1A1	GO:0031012	PMID:21873635	IBA	FB:FBgn0000299|FB:FBgn0016075|MGI:MGI:104687|MGI:MGI:104688|MGI:MGI:1858212|MGI:MGI:2152695|MGI:MGI:2672118|MGI:MGI:2685312|MGI:MGI:88445|MGI:MGI:88446|MGI:MGI:88449|MGI:MGI:88451|MGI:MGI:88452|MGI:MGI:88453|MGI:MGI:88454|MGI:MGI:88455|MGI:MGI:88456|MGI:MGI:88457|MGI:MGI:88467|MGI:MGI:88468|PANTHER:PTN004649045|RGD:2372|RGD:2375|RGD:70922|RGD:71029|UniProtKB:A0A0G2K7A5|UniProtKB:P02452|UniProtKB:…	C	Collagen	alpha-1(I)	chain	COL1A1	protein	taxon:9606	20200930	GO_Central
UniProtKB	P02452	COL1A1	GO:0005584	PMID:21873635	IBA	MGI:MGI:88467|PANTHER:PTN001166556|UniProtKB:P02452	C	Collagen	alpha-1(I)	chain	COL1A1	protein	taxon:9606	20180406	GO_Central
UniProtKB	P02452	COL1A1	GO:0005201	GO_REF:0000002	IEA	InterPro:IPR000885	F	Collagen	alpha-1(I)	chain	COL1A1	protein	taxon:9606	20210116	InterPro
UniProtKB	P02452	COL1A1	GO:0031012	GO_REF:0000107	IEA	UniProtKB:P11087|ensembl:ENSMUSP00000001547	C	Collagen	alpha-1(I)	chain	COL1A1	protein	taxon:9606	20210123	Ensembl
UniProtKB	P02452	COL1A1	GO:0005201	GO_REF:0000107	IEA	UniProtKB:P11087|ensembl:ENSMUSP00000001547	F	Collagen	alpha-1(I)	chain	COL1A1	protein	taxon:9606	20210123	Ensembl
UniProtKB	P02452	COL1A1	GO:0005584	GO_REF:0000107	IEA	UniProtKB:P11087|ensembl:ENSMUSP00000001547	C	Collagen	alpha-1(I)	chain	COL1A1	protein	taxon:9606	20210123	Ensembl
UniProtKB	P02452	COL1A1	GO:0062023	PMID:27559042	HDA	C	Collagen	alpha-1(I)	chain	COL1A1	protein	taxon:9606	20180329	BHF-UCL	part_of(UBERON:0006618)
UniProtKB	P02452	COL1A1	GO:0062023	PMID:25037231	HDA	C	Collagen	alpha-1(I)	chain	COL1A1	protein	taxon:9606	20180511	BHF-UCL	part_of(UBERON:0001155)
UniProtKB	P02452	COL1A1	GO:0062023	PMID:25037231	HDA	C	Collagen	alpha-1(I)	chain	COL1A1	protein	taxon:9606	20180511	BHF-UCL	part_of(UBERON:0002107)
UniProtKB	P02452	COL1A1	GO:0062023	PMID:28675934	HDA	C	Collagen	alpha-1(I)	chain	COL1A1	protein	taxon:9606	20180719	BHF-UCL	part_of(UBERON:0003688)|part_of(UBERON:0001911)
UniProtKB	P02452	COL1A1	GO:0062023	PMID:28344315	HDA	C	Collagen	alpha-1(I)	chain	COL1A1	protein	taxon:9606	20180727	BHF-UCL	part_of(UBERON:0002371)
UniProtKB	P02452	COL1A1	GO:0062023	PMID:28327460	HDA	C	Collagen	alpha-1(I)	chain	COL1A1	protein	taxon:9606	20181003	BHF-UCL	part_of(CL:0002540)|part_of(CL:0002570)|part_of(CL:0002551)
UniProtKB	P02452	COL1A1	colocalizes_with	GO:0062023	PMID:22261194	ISS	UniProtKB:Q1HNM7	C	Collagen	alpha-1(I)	chain	COL1A1	protein	taxon:9606	20180206	BHF-UCL	part_of(UBERON:0002084)
UniProtKB	P02452	COL1A1	colocalizes_with	GO:0062023	PMID:20551380	HDA	C	Collagen	alpha-1(I)	chain	COL1A1	protein	taxon:9606	20180313	BHF-UCL	part_of(UBERON:0001496)
UniProtKB	P02452	COL1A1	GO:0030020	PMID:25037231	RCA	F	Collagen	alpha-1(I)	chain	COL1A1	protein	taxon:9606	20180511	BHF-UCL	occurs_in(UBERON:0001155)
UniProtKB	P02452	COL1A1	GO:0030020	PMID:25037231	RCA	F	Collagen	alpha-1(I)	chain	COL1A1	protein	taxon:9606	20180511	BHF-UCL	occurs_in(UBERON:0002107)
UniProtKB	P02452	COL1A1	GO:0030020	PMID:28675934	RCA	F	Collagen	alpha-1(I)	chain	COL1A1	protein	taxon:9606	20180719	BHF-UCL	occurs_in(UBERON:0003688)|occurs_in(UBERON:0001911)
UniProtKB	P02452	COL1A1	GO:0030020	PMID:27559042	RCA	F	Collagen	alpha-1(I)	chain	COL1A1	protein	taxon:9606	20180511	BHF-UCL	occurs_in(UBERON:0006618)
UniProtKB	P02452	COL1A1	GO:0030020	PMID:28344315	HDA	F	Collagen	alpha-1(I)	chain	COL1A1	protein	taxon:9606	20190313	BHF-UCL	occurs_in(UBERON:0002371)
UniProtKB	P02452	COL1A1	GO:0030020	PMID:20551380	RCA	F	Collagen	alpha-1(I)	chain	COL1A1	protein	taxon:9606	20180511	BHF-UCL	occurs_in(UBERON:0001496)
UniProtKB	P02452	COL1A1	GO:0030020	GO_REF:0000024	ISS	UniProtKB:Q1HNM7	F	Collagen	alpha-1(I)	chain	COL1A1	protein	taxon:9606	20180511	BHF-UCL	occurs_in(UBERON:0002084)
UniProtKB	P02452	COL1A1	GO:0030020	PMID:28327460	RCA	F	Collagen	alpha-1(I)	chain	COL1A1	protein	taxon:9606	20181003	BHF-UCL	occurs_in(CL:0002540)|occurs_in(CL:0002570)|occurs_in(CL:0002551)
UniProtKB	P02452	COL1A1	GO:0005584	PMID:19932771	IDA	C	Collagen	alpha-1(I)	chain	COL1A1	protein	taxon:9606	20170117	CAFA
UniProtKB	P02452	COL1A1	GO:0062023	PMID:23658023	HDA	C	Collagen	alpha-1(I)	chain	COL1A1	protein	taxon:9606	20140717	UniProt	part_of(CL:0002322)|part_of(CL:0000057)
UniProtKB	P02452	COL1A1	GO:0005584	PMID:14976317	IMP	C	Collagen	alpha-1(I)	chain	COL1A1	protein	taxon:9606	20080923	UniProt
UniProtKB	P02452	COL1A1	GO:0005584	PMID:17576241	IMP	C	Collagen	alpha-1(I)	chain	COL1A1	protein	taxon:9606	20080923	UniProt
UniProtKB	P02458	COL2A1	GO:0005201	PMID:21873635	IBA	FB:FBgn0000299|MGI:MGI:104687|MGI:MGI:2152695|MGI:MGI:2672118|MGI:MGI:88457|MGI:MGI:88467|PANTHER:PTN004649045|UniProtKB:P02461|UniProtKB:P02462|UniProtKB:P53420|WB:WBGene00002280	F	Collagen	alpha-1(II)	chain	COL2A1	protein	taxon:9606	20180406	GO_Central
UniProtKB	P02458	COL2A1	GO:0005585	PMID:21873635	IBA	MGI:MGI:88452|PANTHER:PTN001166557|UniProtKB:P02458	C	Collagen	alpha-1(II)	chain	COL2A1	protein	taxon:9606	20180406	GO_Central
UniProtKB	P02458	COL2A1	GO:0031012	PMID:21873635	IBA	FB:FBgn0000299|FB:FBgn0016075|MGI:MGI:104687|MGI:MGI:104688|MGI:MGI:1858212|MGI:MGI:2152695|MGI:MGI:2672118|MGI:MGI:2685312|MGI:MGI:88445|MGI:MGI:88446|MGI:MGI:88449|MGI:MGI:88451|MGI:MGI:88452|MGI:MGI:88453|MGI:MGI:88454|MGI:MGI:88455|MGI:MGI:88456|MGI:MGI:88457|MGI:MGI:88467|MGI:MGI:88468|PANTHER:PTN004649045|RGD:2372|RGD:2375|RGD:70922|RGD:71029|UniProtKB:A0A0G2K7A5|UniProtKB:P02452|UniProtKB:…	C	Collagen	alpha-1(II)	chain	COL2A1	protein	taxon:9606	20200930	GO_Central
UniProtKB	P02458	COL2A1	GO:0005201	GO_REF:0000002	IEA	InterPro:IPR000885	F	Collagen	alpha-1(II)	chain	COL2A1	protein	taxon:9606	20210116	InterPro
UniProtKB	P02458	COL2A1	GO:0031012	GO_REF:0000107	IEA	UniProtKB:P28481|ensembl:ENSMUSP00000023123	C	Collagen	alpha-1(II)	chain	COL2A1	protein	taxon:9606	20210123	Ensembl
UniProtKB	P02458	COL2A1	GO:0005604	GO_REF:0000107	IEA	UniProtKB:P28481|ensembl:ENSMUSP00000023123	C	Collagen	alpha-1(II)	chain	COL2A1	protein	taxon:9606	20210123	Ensembl
UniProtKB	P02458	COL2A1	GO:0005585	GO_REF:0000107	IEA	UniProtKB:P28481|ensembl:ENSMUSP00000023123	C	Collagen	alpha-1(II)	chain	COL2A1	protein	taxon:9606	20210123	Ensembl
UniProtKB	P02458	COL2A1	GO:0062023	PMID:27559042	HDA	C	Collagen	alpha-1(II)	chain	COL2A1	protein	taxon:9606	20180329	BHF-UCL	part_of(UBERON:0006618)
UniProtKB	P02458	COL2A1	GO:0062023	PMID:28675934	HDA	C	Collagen	alpha-1(II)	chain	COL2A1	protein	taxon:9606	20180719	BHF-UCL	part_of(UBERON:0003688)|part_of(UBERON:0001911)
UniProtKB	P02458	COL2A1	GO:0062023	PMID:28344315	HDA	C	Collagen	alpha-1(II)	chain	COL2A1	protein	taxon:9606	20180727	BHF-UCL	part_of(UBERON:0002371)
UniProtKB	P02458	COL2A1	GO:0062023	PMID:28327460	HDA	C	Collagen	alpha-1(II)	chain	COL2A1	protein	taxon:9606	20181003	BHF-UCL	part_of(CL:0002540)|part_of(CL:0002570)|part_of(CL:0002551)
UniProtKB	P02458	COL2A1	GO:0005585	PMID:8660302	IDA	C	Collagen	alpha-1(II)	chain	COL2A1	protein	taxon:9606	20080918	BHF-UCL
UniProtKB	P02458	COL2A1	GO:0030020	PMID:28675934	RCA	F	Collagen	alpha-1(II)	chain	COL2A1	protein	taxon:9606	20180719	BHF-UCL	occurs_in(UBERON:0003688)|occurs_in(UBERON:0001911)
UniProtKB	P02458	COL2A1	GO:0030020	PMID:27559042	RCA	F	Collagen	alpha-1(II)	chain	COL2A1	protein	taxon:9606	20180511	BHF-UCL	occurs_in(UBERON:0006618)
UniProtKB	P02458	COL2A1	GO:0030020	PMID:28344315	HDA	F	Collagen	alpha-1(II)	chain	COL2A1	protein	taxon:9606	20190313	BHF-UCL	occurs_in(UBERON:0002371)
UniProtKB	P02458	COL2A1	GO:0030020	PMID:28327460	RCA	F	Collagen	alpha-1(II)	chain	COL2A1	protein	taxon:9606	20181003	BHF-UCL	occurs_in(CL:0002540)|occurs_in(CL:0002570)|occurs_in(CL:0002551)
UniProtKB	P02458	COL2A1	GO:0030020	PMID:8660302	IC	GO:0005585	F	Collagen	alpha-1(II)	chain	COL2A1	protein	taxon:9606	20150211	BHF-UCL
UniProtKB	P02458	COL2A1	GO:0062023	PMID:23658023	HDA	C	Collagen	alpha-1(II)	chain	COL2A1	protein	taxon:9606	20140717	UniProt	part_of(CL:0002322)
UniProtKB	P02461	COL3A1	GO:0031012	PMID:21873635	IBA	FB:FBgn0000299|FB:FBgn0016075|MGI:MGI:104687|MGI:MGI:104688|MGI:MGI:1858212|MGI:MGI:2152695|MGI:MGI:2672118|MGI:MGI:2685312|MGI:MGI:88445|MGI:MGI:88446|MGI:MGI:88449|MGI:MGI:88451|MGI:MGI:88452|MGI:MGI:88453|MGI:MGI:88454|MGI:MGI:88455|MGI:MGI:88456|MGI:MGI:88457|MGI:MGI:88467|MGI:MGI:88468|PANTHER:PTN004649045|RGD:2372|RGD:2375|RGD:70922|RGD:71029|UniProtKB:A0A0G2K7A5|UniProtKB:P02452|UniProtKB:…	C	Collagen	alpha-1(III)	chain	COL3A1	protein	taxon:9606	20200930	GO_Central
UniProtKB	P02461	COL3A1	GO:0005201	PMID:21873635	IBA	FB:FBgn0000299|MGI:MGI:104687|MGI:MGI:2152695|MGI:MGI:2672118|MGI:MGI:88457|MGI:MGI:88467|PANTHER:PTN004649045|UniProtKB:P02461|UniProtKB:P02462|UniProtKB:P53420|WB:WBGene00002280	F	Collagen	alpha-1(III)	chain	COL3A1	protein	taxon:9606	20180406	GO_Central
UniProtKB	P02461	COL3A1	GO:0005201	GO_REF:0000002	IEA	InterPro:IPR000885	F	Collagen	alpha-1(III)	chain	COL3A1	protein	taxon:9606	20210116	InterPro
UniProtKB	P02461	COL3A1	GO:0062023	GO_REF:0000107	IEA	UniProtKB:P13941|ensembl:ENSRNOP00000004956	C	Collagen	alpha-1(III)	chain	COL3A1	protein	taxon:9606	20210123	Ensembl
UniProtKB	P02461	COL3A1	GO:0062023	PMID:27559042	HDA	C	Collagen	alpha-1(III)	chain	COL3A1	protein	taxon:9606	20180329	BHF-UCL	part_of(UBERON:0006618)
UniProtKB	P02461	COL3A1	GO:0062023	PMID:25037231	HDA	C	Collagen	alpha-1(III)	chain	COL3A1	protein	taxon:9606	20180511	BHF-UCL	part_of(UBERON:0001155)
UniProtKB	P02461	COL3A1	GO:0062023	PMID:25037231	HDA	C	Collagen	alpha-1(III)	chain	COL3A1	protein	taxon:9606	20180511	BHF-UCL	part_of(UBERON:0002107)
UniProtKB	P02461	COL3A1	GO:0030020	PMID:25037231	RCA	F	Collagen	alpha-1(III)	chain	COL3A1	protein	taxon:9606	20180511	BHF-UCL	occurs_in(UBERON:0002107)
UniProtKB	P02461	COL3A1	GO:0062023	PMID:28675934	HDA	C	Collagen	alpha-1(III)	chain	COL3A1	protein	taxon:9606	20180719	BHF-UCL	part_of(UBERON:0003688)|part_of(UBERON:0001911)
UniProtKB	P02461	COL3A1	GO:0062023	PMID:28344315	HDA	C	Collagen	alpha-1(III)	chain	COL3A1	protein	taxon:9606	20180727	BHF-UCL	part_of(UBERON:0002371)
UniProtKB	P02461	COL3A1	GO:0062023	PMID:28327460	HDA	C	Collagen	alpha-1(III)	chain	COL3A1	protein	taxon:9606	20181003	BHF-UCL	part_of(CL:0002540)|part_of(CL:0002570)|part_of(CL:0002551)
UniProtKB	P02461	COL3A1	colocalizes_with	GO:0062023	PMID:22261194	TAS	C	Collagen	alpha-1(III)	chain	COL3A1	protein	taxon:9606	20120228	BHF-UCL	part_of(UBERON:0002084)
UniProtKB	P02461	COL3A1	GO:0030020	PMID:25037231	RCA	F	Collagen	alpha-1(III)	chain	COL3A1	protein	taxon:9606	20180511	BHF-UCL	occurs_in(UBERON:0001155)
UniProtKB	P02461	COL3A1	GO:0030020	PMID:28675934	RCA	F	Collagen	alpha-1(III)	chain	COL3A1	protein	taxon:9606	20180719	BHF-UCL	occurs_in(UBERON:0003688)|occurs_in(UBERON:0001911)
UniProtKB	P02461	COL3A1	GO:0030020	PMID:27559042	RCA	F	Collagen	alpha-1(III)	chain	COL3A1	protein	taxon:9606	20180511	BHF-UCL	occurs_in(UBERON:0006618)
UniProtKB	P02461	COL3A1	GO:0030020	PMID:28344315	HDA	F	Collagen	alpha-1(III)	chain	COL3A1	protein	taxon:9606	20190313	BHF-UCL	occurs_in(UBERON:0002371)
UniProtKB	P02461	COL3A1	GO:0030020	PMID:28327460	RCA	F	Collagen	alpha-1(III)	chain	COL3A1	protein	taxon:9606	20181003	BHF-UCL	occurs_in(CL:0002540)|occurs_in(CL:0002570)|occurs_in(CL:0002551)
UniProtKB	P02461	COL3A1	GO:0005586	PMID:19932771	IDA	C	Collagen	alpha-1(III)	chain	COL3A1	protein	taxon:9606	20170117	CAFA
UniProtKB	P02461	COL3A1	GO:0062023	PMID:14970208	IMP	C	Collagen	alpha-1(III)	chain	COL3A1	protein	taxon:9606	20180912	UniProt
UniProtKB	P02461	COL3A1	GO:0062023	PMID:7487954	IMP	C	Collagen	alpha-1(III)	chain	COL3A1	protein	taxon:9606	20180912	UniProt
UniProtKB	P02461	COL3A1	GO:0005201	PMID:7487954	IMP	F	Collagen	alpha-1(III)	chain	COL3A1	protein	taxon:9606	20080201	UniProt
UniProtKB	P02461	COL3A1	GO:0005201	PMID:9036918	IMP	F	Collagen	alpha-1(III)	chain	COL3A1	protein	taxon:9606	20080201	UniProt
UniProtKB	P02461	COL3A1	GO:0005586	PMID:17576241	IMP	C	Collagen	alpha-1(III)	chain	COL3A1	protein	taxon:9606	20080923	UniProt
UniProtKB	P02461	COL3A1	GO:0005586	PMID:7487954	IMP	C	Collagen	alpha-1(III)	chain	COL3A1	protein	taxon:9606	20080201	UniProt
UniProtKB	P02461	COL3A1	GO:0005586	PMID:1672129	NAS	C	Collagen	alpha-1(III)	chain	COL3A1	protein	taxon:9606	20080131	UniProt
UniProtKB	P02462	COL4A1	GO:0005201	PMID:21873635	IBA	FB:FBgn0000299|MGI:MGI:104687|MGI:MGI:2152695|MGI:MGI:2672118|MGI:MGI:88457|MGI:MGI:88467|PANTHER:PTN004649045|UniProtKB:P02461|UniProtKB:P02462|UniProtKB:P53420|WB:WBGene00002280	F	Collagen	alpha-1(IV)	chain	COL4A1	protein	taxon:9606	20180406	GO_Central
UniProtKB	P02462	COL4A1	GO:0005604	PMID:21873635	IBA	MGI:MGI:104687|MGI:MGI:104688|MGI:MGI:88454|MGI:MGI:88456|PANTHER:PTN002770644|UniProtKB:P02462|UniProtKB:P53420|UniProtKB:Q01955	C	Collagen	alpha-1(IV)	chain	COL4A1	protein	taxon:9606	20200809	GO_Central
UniProtKB	P02462	COL4A1	GO:0031012	PMID:21873635	IBA	FB:FBgn0000299|FB:FBgn0016075|MGI:MGI:104687|MGI:MGI:104688|MGI:MGI:1858212|MGI:MGI:2152695|MGI:MGI:2672118|MGI:MGI:2685312|MGI:MGI:88445|MGI:MGI:88446|MGI:MGI:88449|MGI:MGI:88451|MGI:MGI:88452|MGI:MGI:88453|MGI:MGI:88454|MGI:MGI:88455|MGI:MGI:88456|MGI:MGI:88457|MGI:MGI:88467|MGI:MGI:88468|PANTHER:PTN004649045|RGD:2372|RGD:2375|RGD:70922|RGD:71029|UniProtKB:A0A0G2K7A5|UniProtKB:P02452|UniProtKB:…	C	Collagen	alpha-1(IV)	chain	COL4A1	protein	taxon:9606	20200930	GO_Central
UniProtKB	P02462	COL4A1	GO:0005201	GO_REF:0000002	IEA	InterPro:IPR001442|InterPro:IPR036954	F	Collagen	alpha-1(IV)	chain	COL4A1	protein	taxon:9606	20210116	InterPro
UniProtKB	P02462	COL4A1	GO:0005604	GO_REF:0000043	IEA	UniProtKB-KW:KW-0084	C	Collagen	alpha-1(IV)	chain	COL4A1	protein	taxon:9606	20210123	UniProt
UniProtKB	P02462	COL4A1	GO:0005604	GO_REF:0000107	IEA	UniProtKB:P02463|ensembl:ENSMUSP00000033898	C	Collagen	alpha-1(IV)	chain	COL4A1	protein	taxon:9606	20210123	Ensembl
UniProtKB	P02462	COL4A1	GO:0005587	GO_REF:0000107	IEA	UniProtKB:P02463|ensembl:ENSMUSP00000033898	C	Collagen	alpha-1(IV)	chain	COL4A1	protein	taxon:9606	20210123	Ensembl
UniProtKB	P02462	COL4A1	GO:0062023	PMID:27559042	HDA	C	Collagen	alpha-1(IV)	chain	COL4A1	protein	taxon:9606	20180329	BHF-UCL	part_of(UBERON:0006618)
UniProtKB	P02462	COL4A1	GO:0062023	PMID:23979707	HDA	C	Collagen	alpha-1(IV)	chain	COL4A1	protein	taxon:9606	20180115	BHF-UCL	part_of(CL:0002543)
UniProtKB	P02462	COL4A1	GO:0062023	PMID:27068509	HDA	C	Collagen	alpha-1(IV)	chain	COL4A1	protein	taxon:9606	20180329	BHF-UCL	part_of(UBERON:0007318)
UniProtKB	P02462	COL4A1	GO:0005587	PMID:16107487	IMP	C	Collagen	alpha-1(IV)	chain	COL4A1	protein	taxon:9606	20140115	BHF-UCL
UniProtKB	P02462	COL4A1	GO:0030020	PMID:16107487	IMP	F	Collagen	alpha-1(IV)	chain	COL4A1	protein	taxon:9606	20180606	BHF-UCL
UniProtKB	P02462	COL4A1	GO:0005201	PMID:20818663	IMP	F	Collagen	alpha-1(IV)	chain	COL4A1	protein	taxon:9606	20140116	BHF-UCL
UniProtKB	P02462	COL4A1	GO:0062023	PMID:25037231	HDA	C	Collagen	alpha-1(IV)	chain	COL4A1	protein	taxon:9606	20180511	BHF-UCL	part_of(UBERON:0001155)
UniProtKB	P02462	COL4A1	GO:0005604	PMID:23065703	IC	GO:0071711	C	Collagen	alpha-1(IV)	chain	COL4A1	protein	taxon:9606	20140115	BHF-UCL	part_of(UBERON:0001982)
UniProtKB	P02462	COL4A1	GO:0062023	PMID:25037231	HDA	C	Collagen	alpha-1(IV)	chain	COL4A1	protein	taxon:9606	20180511	BHF-UCL	part_of(UBERON:0002107)
UniProtKB	P02462	COL4A1	GO:0062023	PMID:28675934	HDA	C	Collagen	alpha-1(IV)	chain	COL4A1	protein	taxon:9606	20180719	BHF-UCL	part_of(UBERON:0003688)
UniProtKB	P02462	COL4A1	GO:0062023	PMID:28344315	HDA	C	Collagen	alpha-1(IV)	chain	COL4A1	protein	taxon:9606	20180727	BHF-UCL	part_of(UBERON:0002371)
UniProtKB	P02462	COL4A1	GO:0062023	PMID:28327460	HDA	C	Collagen	alpha-1(IV)	chain	COL4A1	protein	taxon:9606	20181003	BHF-UCL	part_of(CL:0002540)|part_of(CL:0002570)
UniProtKB	P02462	COL4A1	colocalizes_with	GO:0062023	PMID:22261194	ISS	UniProtKB:F1KQQ4	C	Collagen	alpha-1(IV)	chain	COL4A1	protein	taxon:9606	20180206	BHF-UCL	part_of(UBERON:0002084)
UniProtKB	P02462	COL4A1	GO:0030020	PMID:25037231	RCA	F	Collagen	alpha-1(IV)	chain	COL4A1	protein	taxon:9606	20180511	BHF-UCL	occurs_in(UBERON:0001155)
UniProtKB	P02462	COL4A1	GO:0030020	PMID:25037231	RCA	F	Collagen	alpha-1(IV)	chain	COL4A1	protein	taxon:9606	20180511	BHF-UCL	occurs_in(UBERON:0002107)
UniProtKB	P02462	COL4A1	GO:0030020	PMID:28675934	RCA	F	Collagen	alpha-1(IV)	chain	COL4A1	protein	taxon:9606	20180719	BHF-UCL	occurs_in(UBERON:0003688)
UniProtKB	P02462	COL4A1	GO:0030020	PMID:27559042	RCA	F	Collagen	alpha-1(IV)	chain	COL4A1	protein	taxon:9606	20180511	BHF-UCL	occurs_in(UBERON:0006618)
UniProtKB	P02462	COL4A1	GO:0030020	PMID:28344315	HDA	F	Collagen	alpha-1(IV)	chain	COL4A1	protein	taxon:9606	20190313	BHF-UCL	occurs_in(UBERON:0002371)
UniProtKB	P02462	COL4A1	GO:0030020	PMID:23979707	RCA	F	Collagen	alpha-1(IV)	chain	COL4A1	protein	taxon:9606	20180606	BHF-UCL	occurs_in(CL:0002543)
UniProtKB	P02462	COL4A1	GO:0030020	PMID:27068509	RCA	F	Collagen	alpha-1(IV)	chain	COL4A1	protein	taxon:9606	20180511	BHF-UCL	occurs_in(UBERON:0007318)
UniProtKB	P02462	COL4A1	GO:0030020	PMID:28327460	RCA	F	Collagen	alpha-1(IV)	chain	COL4A1	protein	taxon:9606	20181003	BHF-UCL	occurs_in(CL:0002540)|occurs_in(CL:0002570)
UniProtKB	P02462	COL4A1	GO:0005604	GO_REF:0000044	IEA	UniProtKB-SubCell:SL-0025	C	Collagen	alpha-1(IV)	chain	COL4A1	protein	taxon:9606	20210123	UniProt
UniProtKB	P02462	COL4A1	GO:0062023	PMID:23658023	HDA	C	Collagen	alpha-1(IV)	chain	COL4A1	protein	taxon:9606	20140717	UniProt	part_of(CL:0000057)|part_of(CL:0002322)
UniProtKB	P02647	APOA1	GO:0062023	PMID:27559042	HDA	C	Apolipoprotein	A-I	APOA1	protein	taxon:9606	20180329	BHF-UCL	part_of(UBERON:0006618)
UniProtKB	P02649	APOE	GO:0031012	PMID:9488694	IDA	C	Apolipoprotein	E	APOE	protein	taxon:9606	20181022	UniProt
UniProtKB	P02649	APOE	GO:0062023	PMID:27559042	HDA	C	Apolipoprotein	E	APOE	protein	taxon:9606	20180329	BHF-UCL	part_of(UBERON:0006618)
UniProtKB	P02649	APOE	GO:0062023	PMID:23658023	HDA	C	Apolipoprotein	E	APOE	protein	taxon:9606	20140717	UniProt	part_of(CL:0002322)
UniProtKB	P02656	APOC3	GO:0062023	PMID:27068509	HDA	C	Apolipoprotein	C-III	APOC3	protein	taxon:9606	20180329	BHF-UCL	part_of(UBERON:0007318)
UniProtKB	P02656	APOC3	GO:0062023	PMID:27559042	HDA	C	Apolipoprotein	C-III	APOC3	protein	taxon:9606	20180329	BHF-UCL	part_of(UBERON:0006618)
UniProtKB	P02671	FGA	GO:0005201	PMID:25037231	RCA	F	Fibrinogen	alpha	chain	FGA	protein	taxon:9606	20180511	BHF-UCL	occurs_in(UBERON:0002107)
UniProtKB	P02671	FGA	GO:0062023	PMID:25037231	HDA	C	Fibrinogen	alpha	chain	FGA	protein	taxon:9606	20180511	BHF-UCL	part_of(UBERON:0001155)
UniProtKB	P02671	FGA	GO:0062023	PMID:25037231	HDA	C	Fibrinogen	alpha	chain	FGA	protein	taxon:9606	20180511	BHF-UCL	part_of(UBERON:0002107)
UniProtKB	P02671	FGA	GO:0005201	PMID:28675934	RCA	F	Fibrinogen	alpha	chain	FGA	protein	taxon:9606	20180719	BHF-UCL	occurs_in(UBERON:0003688)|occurs_in(UBERON:0001911)
UniProtKB	P02671	FGA	GO:0062023	PMID:28675934	HDA	C	Fibrinogen	alpha	chain	FGA	protein	taxon:9606	20180719	BHF-UCL	part_of(UBERON:0003688)|part_of(UBERON:0001911)
UniProtKB	P02671	FGA	GO:0005201	PMID:28344315	HDA	F	Fibrinogen	alpha	chain	FGA	protein	taxon:9606	20190313	BHF-UCL	occurs_in(UBERON:0002371)
UniProtKB	P02671	FGA	GO:0062023	PMID:28344315	HDA	C	Fibrinogen	alpha	chain	FGA	protein	taxon:9606	20180727	BHF-UCL	part_of(UBERON:0002371)
UniProtKB	P02671	FGA	GO:0005201	PMID:25037231	RCA	F	Fibrinogen	alpha	chain	FGA	protein	taxon:9606	20180511	BHF-UCL	occurs_in(UBERON:0001155)
UniProtKB	P02675	FGB	GO:0062023	PMID:21873635	IBA	MGI:MGI:95566|MGI:MGI:99516|PANTHER:PTN000441162|RGD:2624|RGD:3886|ZFIN:ZDB-GENE-000426-1	C	Fibrinogen	beta	chain	FGB	protein	taxon:9606	20200930	GO_Central
UniProtKB	P02675	FGB	GO:0005201	PMID:25037231	RCA	F	Fibrinogen	beta	chain	FGB	protein	taxon:9606	20180511	BHF-UCL	occurs_in(UBERON:0002107)
UniProtKB	P02675	FGB	GO:0062023	PMID:25037231	HDA	C	Fibrinogen	beta	chain	FGB	protein	taxon:9606	20180511	BHF-UCL	part_of(UBERON:0001155)
UniProtKB	P02675	FGB	GO:0062023	PMID:25037231	HDA	C	Fibrinogen	beta	chain	FGB	protein	taxon:9606	20180511	BHF-UCL	part_of(UBERON:0002107)
UniProtKB	P02675	FGB	GO:0005201	PMID:28675934	RCA	F	Fibrinogen	beta	chain	FGB	protein	taxon:9606	20180719	BHF-UCL	occurs_in(UBERON:0003688)|occurs_in(UBERON:0001911)
UniProtKB	P02675	FGB	GO:0062023	PMID:28675934	HDA	C	Fibrinogen	beta	chain	FGB	protein	taxon:9606	20180719	BHF-UCL	part_of(UBERON:0003688)|part_of(UBERON:0001911)
UniProtKB	P02675	FGB	GO:0005201	PMID:28344315	HDA	F	Fibrinogen	beta	chain	FGB	protein	taxon:9606	20190313	BHF-UCL	occurs_in(UBERON:0002371)
UniProtKB	P02675	FGB	GO:0062023	PMID:28344315	HDA	C	Fibrinogen	beta	chain	FGB	protein	taxon:9606	20180727	BHF-UCL	part_of(UBERON:0002371)
UniProtKB	P02675	FGB	GO:0062023	PMID:28327460	HDA	C	Fibrinogen	beta	chain	FGB	protein	taxon:9606	20181003	BHF-UCL	part_of(CL:0002540)
UniProtKB	P02675	FGB	GO:0005201	PMID:28327460	RCA	F	Fibrinogen	beta	chain	FGB	protein	taxon:9606	20181003	BHF-UCL	occurs_in(CL:0002540)
UniProtKB	P02675	FGB	GO:0005201	PMID:25037231	RCA	F	Fibrinogen	beta	chain	FGB	protein	taxon:9606	20180511	BHF-UCL	occurs_in(UBERON:0001155)
UniProtKB	P02679	FGG	GO:0062023	PMID:21873635	IBA	MGI:MGI:95566|MGI:MGI:99516|PANTHER:PTN000441162|RGD:2624|RGD:3886|ZFIN:ZDB-GENE-000426-1	C	Fibrinogen	gamma	chain	FGG
UniProtKB	P02679	FGG	GO:0005201	PMID:25037231	RCA	F	Fibrinogen	gamma	chain	FGG
UniProtKB	P02679	FGG	GO:0062023	PMID:25037231	HDA	C	Fibrinogen	gamma	chain	FGG
UniProtKB	P02679	FGG	GO:0062023	PMID:25037231	HDA	C	Fibrinogen	gamma	chain	FGG
UniProtKB	P02679	FGG	GO:0005201	PMID:28675934	RCA	F	Fibrinogen	gamma	chain	FGG
UniProtKB	P02679	FGG	GO:0062023	PMID:28675934	HDA	C	Fibrinogen	gamma	chain	FGG
UniProtKB	P02679	FGG	GO:0005201	PMID:28344315	HDA	F	Fibrinogen	gamma	chain	FGG
UniProtKB	P02679	FGG	GO:0062023	PMID:28344315	HDA	C	Fibrinogen	gamma	chain	FGG
UniProtKB	P02679	FGG	GO:0062023	PMID:28327460	HDA	C	Fibrinogen	gamma	chain	FGG
UniProtKB	P02679	FGG	GO:0005201	PMID:28327460	RCA	F	Fibrinogen	gamma	chain	FGG
UniProtKB	P02679	FGG	GO:0005201	PMID:25037231	RCA	F	Fibrinogen	gamma	chain	FGG
UniProtKB	P02743	APCS	GO:0062023	PMID:27559042	HDA	C	Serum	amyloid	P-component	APCS
UniProtKB	P02743	APCS	colocalizes_with	GO:0062023	PMID:20551380	HDA	C	Serum	amyloid	P-component	APCS
UniProtKB	P02745	C1QA	GO:0062023	PMID:28675934	HDA	C	Complement	C1q	subcomponent	subunit	A	C1QA	protein	taxon:9606	20180719	BHF-UCL	part_of(UBERON:0003688)
UniProtKB	P02746	C1QB	GO:0062023	PMID:25037231	HDA	C	Complement	C1q	subcomponent	subunit	B	C1QB	protein	taxon:9606	20180511	BHF-UCL	part_of(UBERON:0001155)
UniProtKB	P02746	C1QB	GO:0062023	PMID:28675934	HDA	C	Complement	C1q	subcomponent	subunit	B	C1QB	protein	taxon:9606	20180719	BHF-UCL	part_of(UBERON:0003688)
UniProtKB	P02747	C1QC	GO:0062023	PMID:25037231	HDA	C	Complement	C1q	subcomponent	subunit	C	C1QC
UniProtKB	P02747	C1QC	GO:0062023	PMID:28675934	HDA	C	Complement	C1q	subcomponent	subunit	C	C1QC
UniProtKB	P02747	C1QC	GO:0062023	PMID:28344315	HDA	C	Complement	C1q	subcomponent	subunit	C	C1QC
UniProtKB	P02749	APOH	GO:0062023	PMID:27559042	HDA	C	Beta-2-glycoprotein	1	APOH
UniProtKB	P02749	APOH	colocalizes_with	GO:0062023	PMID:20551380	HDA	C	Beta-2-glycoprotein	1	APOH
UniProtKB	P02751	FN1	GO:0062023	PMID:21873635	IBA	MGI:MGI:95566|MGI:MGI:99516|PANTHER:PTN000441162|RGD:2624|RGD:3886|ZFIN:ZDB-GENE-000426-1	C	Fibronectin	FN1
UniProtKB	P02751	FN1	GO:0031012	PMID:26571399	IDA	C	Fibronectin	FN1
UniProtKB	P02751	FN1	GO:0031012	GO_REF:0000107	IEA	UniProtKB:P11276|ensembl:ENSMUSP00000054499	C	Fibronectin	FN1
UniProtKB	P02751	FN1	GO:0005604	GO_REF:0000107	IEA	UniProtKB:P11276|ensembl:ENSMUSP00000054499	C	Fibronectin	FN1
UniProtKB	P02751	FN1	GO:0062023	PMID:27559042	HDA	C	Fibronectin	FN1
UniProtKB	P02751	FN1	GO:0062023	PMID:23979707	HDA	C	Fibronectin	FN1
UniProtKB	P02751	FN1	GO:0005201	PMID:25037231	RCA	F	Fibronectin	FN1
UniProtKB	P02751	FN1	GO:0062023	PMID:25037231	HDA	C	Fibronectin	FN1
UniProtKB	P02751	FN1	GO:0062023	PMID:25037231	HDA	C	Fibronectin	FN1
UniProtKB	P02751	FN1	GO:0005201	PMID:28675934	RCA	F	Fibronectin	FN1
UniProtKB	P02751	FN1	GO:0062023	PMID:28675934	HDA	C	Fibronectin	FN1
UniProtKB	P02751	FN1	GO:0005201	GO_REF:0000024	ISS	UniProtKB:F1SS24	F	Fibronectin	FN1
UniProtKB	P02751	FN1	GO:0005201	PMID:20551380	RCA	F	Fibronectin	FN1
UniProtKB	P02751	FN1	GO:0005201	PMID:28344315	HDA	F	Fibronectin	FN1
UniProtKB	P02751	FN1	GO:0062023	PMID:28344315	HDA	C	Fibronectin	FN1
UniProtKB	P02751	FN1	GO:0005201	PMID:27559042	RCA	F	Fibronectin	FN1
UniProtKB	P02751	FN1	GO:0005201	PMID:23979707	RCA	F	Fibronectin	FN1
UniProtKB	P02751	FN1	GO:0062023	PMID:28327460	HDA	C	Fibronectin	FN1
UniProtKB	P02751	FN1	GO:0005201	PMID:28327460	RCA	F	Fibronectin	FN1
UniProtKB	P02751	FN1	GO:0005201	PMID:25037231	RCA	F	Fibronectin	FN1
UniProtKB	P02751	FN1	GO:0062023	PMID:1632457	IDA	C	Fibronectin	FN1
UniProtKB	P02751	FN1	colocalizes_with	GO:0062023	PMID:22261194	ISS	UniProtKB:F1SS24	C	Fibronectin	FN1
UniProtKB	P02751	FN1	colocalizes_with	GO:0062023	PMID:20551380	HDA	C	Fibronectin	FN1
UniProtKB	P02751	FN1	GO:0062023	PMID:16157329	IDA	C	Fibronectin	FN1
UniProtKB	P02751	FN1	GO:0062023	PMID:23658023	HDA	C	Fibronectin	FN1
UniProtKB	P02760	AMBP	GO:0062023	PMID:27559042	HDA	C	Protein	AMBP	AMBP
UniProtKB	P02760	AMBP	GO:0062023	PMID:25037231	HDA	C	Protein	AMBP	AMBP
UniProtKB	P02760	AMBP	GO:0062023	PMID:25037231	HDA	C	Protein	AMBP	AMBP
UniProtKB	P02760	AMBP	GO:0062023	PMID:28675934	HDA	C	Protein	AMBP	AMBP
UniProtKB	P02763	ORM1	GO:0062023	PMID:27559042	HDA	C	Alpha-1-acid	glycoprotein	1	ORM1
UniProtKB	P02765	AHSG	GO:0031012	PMID:21873635	IBA	PANTHER:PTN002674782|RGD:2075	C	Alpha-2-HS-glycoprotein	AHSG
UniProtKB	P02765	AHSG	GO:0062023	PMID:27559042	HDA	C	Alpha-2-HS-glycoprotein	AHSG
UniProtKB	P02776	PF4	GO:0062023	PMID:28344315	HDA	C	Platelet	factor	4	PF4
UniProtKB	P02790	HPX	GO:0062023	PMID:28675934	HDA	C	Hemopexin	HPX	protein	taxon:9606	20180719	BHF-UCL	part_of(UBERON:0003688)
UniProtKB	P02808	STATH	GO:0030345	PMID:1718282	NAS	F	Statherin	STATH	protein	taxon:9606	20030114	UniProt
UniProtKB	P02808	STATH	GO:0030197	PMID:1718282	NAS	F	Statherin	STATH	protein	taxon:9606	20030114	UniProt
UniProtKB	P03950	ANG	GO:0005604	PMID:15166501	IDA	C	Angiogenin	ANG
UniProtKB	P03956	MMP1	GO:0031012	GO_REF:0000002	IEA	InterPro:IPR001818|InterPro:IPR021158	C	Interstitial	collagenase	MMP1
UniProtKB	P03973	SLPI	GO:0062023	PMID:28675934	HDA	C	Antileukoproteinase	SLPI
UniProtKB	P03973	SLPI	colocalizes_with	GO:0062023	PMID:20551380	HDA	C	Antileukoproteinase	SLPI
UniProtKB	P04004	VTN	GO:0062023	PMID:27559042	HDA	C	Vitronectin	VTN	protein	taxon:9606	20180329	BHF-UCL	part_of(UBERON:0006618)
UniProtKB	P04004	VTN	GO:0005201	PMID:25037231	RCA	F	Vitronectin	VTN	protein	taxon:9606	20180511	BHF-UCL	occurs_in(UBERON:0002107)
UniProtKB	P04004	VTN	GO:0062023	PMID:25037231	HDA	C	Vitronectin	VTN	protein	taxon:9606	20180511	BHF-UCL	part_of(UBERON:0001155)
UniProtKB	P04004	VTN	GO:0005201	PMID:25037231	RCA	F	Vitronectin	VTN	protein	taxon:9606	20180511	BHF-UCL	occurs_in(UBERON:0001155)
UniProtKB	P04004	VTN	GO:0062023	PMID:25037231	HDA	C	Vitronectin	VTN	protein	taxon:9606	20180511	BHF-UCL	part_of(UBERON:0002107)
UniProtKB	P04004	VTN	GO:0005201	PMID:28675934	RCA	F	Vitronectin	VTN	protein	taxon:9606	20180719	BHF-UCL	occurs_in(UBERON:0003688)|occurs_in(UBERON:0001911)
UniProtKB	P04004	VTN	GO:0062023	PMID:28675934	HDA	C	Vitronectin	VTN	protein	taxon:9606	20180719	BHF-UCL	part_of(UBERON:0003688)|part_of(UBERON:0001911)
UniProtKB	P04004	VTN	GO:0005201	GO_REF:0000024	ISS	UniProtKB:P48819	F	Vitronectin	VTN	protein	taxon:9606	20180530	BHF-UCL	occurs_in(UBERON:0002084)
UniProtKB	P04004	VTN	GO:0005201	PMID:20551380	RCA	F	Vitronectin	VTN	protein	taxon:9606	20180529	BHF-UCL	occurs_in(UBERON:0001496)
UniProtKB	P04004	VTN	GO:0005201	PMID:27559042	RCA	F	Vitronectin	VTN	protein	taxon:9606	20180606	BHF-UCL	occurs_in(UBERON:0006618)
UniProtKB	P04004	VTN	GO:0062023	PMID:28327460	HDA	C	Vitronectin	VTN	protein	taxon:9606	20181003	BHF-UCL	part_of(CL:0002540)|part_of(CL:0002570)|part_of(CL:0002551)
UniProtKB	P04004	VTN	GO:0005201	PMID:28327460	RCA	F	Vitronectin	VTN	protein	taxon:9606	20181003	BHF-UCL	occurs_in(CL:0002540)|occurs_in(CL:0002570)|occurs_in(CL:0002551)
UniProtKB	P04004	VTN	GO:0062023	PMID:1632457	IDA	C	Vitronectin	VTN	protein	taxon:9606	20100423	BHF-UCL
UniProtKB	P04004	VTN	colocalizes_with	GO:0062023	PMID:22261194	ISS	UniProtKB:P48819	C	Vitronectin	VTN	protein	taxon:9606	20180206	BHF-UCL	part_of(UBERON:0002084)
UniProtKB	P04004	VTN	colocalizes_with	GO:0062023	PMID:20551380	HDA	C	Vitronectin	VTN	protein	taxon:9606	20180313	BHF-UCL	part_of(UBERON:0001496)
UniProtKB	P04080	CSTB	GO:0062023	PMID:25037231	HDA	C	Cystatin-B	CSTB
UniProtKB	P04080	CSTB	GO:0062023	PMID:28675934	HDA	C	Cystatin-B	CSTB
UniProtKB	P04083	ANXA1	GO:0062023	PMID:25037231	HDA	C	Annexin	A1	ANXA1
UniProtKB	P04083	ANXA1	GO:0062023	PMID:25037231	HDA	C	Annexin	A1	ANXA1
UniProtKB	P04083	ANXA1	GO:0062023	PMID:28675934	HDA	C	Annexin	A1	ANXA1
UniProtKB	P04083	ANXA1	GO:0062023	PMID:28344315	HDA	C	Annexin	A1	ANXA1
UniProtKB	P04196	HRG	GO:0062023	PMID:25037231	HDA	C	Histidine-rich	glycoprotein	HRG	protein	taxon:9606	20180511	BHF-UCL	part_of(UBERON:0001155)
UniProtKB	P04196	HRG	GO:0062023	PMID:25037231	HDA	C	Histidine-rich	glycoprotein	HRG	protein	taxon:9606	20180511	BHF-UCL	part_of(UBERON:0002107)
UniProtKB	P04196	HRG	GO:0062023	PMID:28675934	HDA	C	Histidine-rich	glycoprotein	HRG	protein	taxon:9606	20180719	BHF-UCL	part_of(UBERON:0003688)|part_of(UBERON:0001911)
UniProtKB	P04196	HRG	GO:0062023	PMID:28344315	HDA	C	Histidine-rich	glycoprotein	HRG	protein	taxon:9606	20180727	BHF-UCL	part_of(UBERON:0002371)
UniProtKB	P04217	A1BG	GO:0062023	PMID:27559042	HDA	C	Alpha-1B-glycoprotein	A1BG	protein	taxon:9606	20180329	BHF-UCL	part_of(UBERON:0006618)
UniProtKB	P04264	KRT1	GO:0062023	PMID:23658023	HDA	C	Keratin
UniProtKB	P04275	VWF	GO:0031012	PMID:21873635	IBA	MGI:MGI:1202064|MGI:MGI:2444336|PANTHER:PTN000885756|RGD:621759|UniProtKB:P04275|ZFIN:ZDB-GENE-030219-146	C	von	Willebrand	factor	VWF
UniProtKB	P04275	VWF	GO:0062023	PMID:23979707	HDA	C	von	Willebrand	factor	VWF
UniProtKB	P04275	VWF	GO:0062023	PMID:25037231	HDA	C	von	Willebrand	factor	VWF
UniProtKB	P04275	VWF	GO:0005201	PMID:25037231	RCA	F	von	Willebrand	factor	VWF
UniProtKB	P04275	VWF	GO:0005201	PMID:28675934	RCA	F	von	Willebrand	factor	VWF
UniProtKB	P04275	VWF	GO:0062023	PMID:28675934	HDA	C	von	Willebrand	factor	VWF
UniProtKB	P04275	VWF	GO:0005201	PMID:23979707	RCA	F	von	Willebrand	factor	VWF
UniProtKB	P04275	VWF	GO:0062023	PMID:6754744	IDA	C	von	Willebrand	factor	VWF
UniProtKB	P05109	S100A8	GO:0062023	PMID:25037231	HDA	C	Protein	S100-A8	S100A8
UniProtKB	P05109	S100A8	GO:0062023	PMID:28675934	HDA	C	Protein	S100-A8	S100A8
UniProtKB	P05109	S100A8	GO:0062023	PMID:28344315	HDA	C	Protein	S100-A8	S100A8
UniProtKB	P05121	SERPINE1	GO:0062023	PMID:23979707	HDA	C	Plasminogen	activator	inhibitor	1	SERPINE1
UniProtKB	P05121	SERPINE1	colocalizes_with	GO:0062023	PMID:28327460	HDA	C	Plasminogen	activator	inhibitor	1	SERPINE1
UniProtKB	P05121	SERPINE1	GO:0062023	PMID:1632457	IDA	C	Plasminogen	activator	inhibitor	1	SERPINE1
UniProtKB	P05154	SERPINA5	colocalizes_with	GO:0062023	PMID:28327460	HDA	C	Plasma	serine	protease	inhibitor	SERPINA5
UniProtKB	P05155	SERPING1	GO:0062023	PMID:25037231	HDA	C	Plasma	protease	C1	inhibitor	SERPING1
UniProtKB	P05155	SERPING1	GO:0062023	PMID:28675934	HDA	C	Plasma	protease	C1	inhibitor	SERPING1
UniProtKB	P05186	ALPL	GO:0031012	GO_REF:0000107	IEA	UniProtKB:P09242|ensembl:ENSMUSP00000030551	C	Alkaline	phosphatase
UniProtKB	P05230	FGF1	GO:0031012	GO_REF:0000107	IEA	UniProtKB:P61148|ensembl:ENSMUSP00000045710	C	Fibroblast	growth	factor	1	FGF1
UniProtKB	P05362	ICAM1	GO:0062023	PMID:27559042	HDA	C	Intercellular	adhesion	molecule	1	ICAM1	protein	taxon:9606	20180329	BHF-UCL	part_of(UBERON:0006618)
UniProtKB	P05452	CLEC3B	GO:0062023	PMID:28675934	HDA	C	Tetranectin	CLEC3B
UniProtKB	P05452	CLEC3B	colocalizes_with	GO:0062023	PMID:22261194	ISS	UniProtKB:F1SRC8	C	Tetranectin	CLEC3B
UniProtKB	P05997	COL5A2	GO:0005588	PMID:21873635	IBA	PANTHER:PTN002770842|UniProtKB:P05997	C	Collagen	alpha-2(V)	chain	COL5A2	protein	taxon:9606	20200327	GO_Central
UniProtKB	P05997	COL5A2	GO:0005201	PMID:21873635	IBA	FB:FBgn0000299|MGI:MGI:104687|MGI:MGI:2152695|MGI:MGI:2672118|MGI:MGI:88457|MGI:MGI:88467|PANTHER:PTN004649045|UniProtKB:P02461|UniProtKB:P02462|UniProtKB:P53420|WB:WBGene00002280	F	Collagen	alpha-2(V)	chain	COL5A2	protein	taxon:9606	20180406	GO_Central
UniProtKB	P05997	COL5A2	GO:0031012	PMID:21873635	IBA	FB:FBgn0000299|FB:FBgn0016075|MGI:MGI:104687|MGI:MGI:104688|MGI:MGI:1858212|MGI:MGI:2152695|MGI:MGI:2672118|MGI:MGI:2685312|MGI:MGI:88445|MGI:MGI:88446|MGI:MGI:88449|MGI:MGI:88451|MGI:MGI:88452|MGI:MGI:88453|MGI:MGI:88454|MGI:MGI:88455|MGI:MGI:88456|MGI:MGI:88457|MGI:MGI:88467|MGI:MGI:88468|PANTHER:PTN004649045|RGD:2372|RGD:2375|RGD:70922|RGD:71029|UniProtKB:A0A0G2K7A5|UniProtKB:P02452|UniProtKB:…	C	Collagen	alpha-2(V)	chain	COL5A2	protein	taxon:9606	20200930	GO_Central
UniProtKB	P05997	COL5A2	GO:0005201	GO_REF:0000002	IEA	InterPro:IPR000885	F	Collagen	alpha-2(V)	chain	COL5A2	protein	taxon:9606	20210116	InterPro
UniProtKB	P05997	COL5A2	GO:0062023	PMID:27559042	HDA	C	Collagen	alpha-2(V)	chain	COL5A2	protein	taxon:9606	20180329	BHF-UCL	part_of(UBERON:0006618)
UniProtKB	P05997	COL5A2	GO:0062023	PMID:27068509	HDA	C	Collagen	alpha-2(V)	chain	COL5A2	protein	taxon:9606	20180329	BHF-UCL	part_of(UBERON:0007318)
UniProtKB	P05997	COL5A2	GO:0062023	PMID:25037231	HDA	C	Collagen	alpha-2(V)	chain	COL5A2	protein	taxon:9606	20180511	BHF-UCL	part_of(UBERON:0001155)
UniProtKB	P05997	COL5A2	GO:0062023	PMID:25037231	HDA	C	Collagen	alpha-2(V)	chain	COL5A2	protein	taxon:9606	20180511	BHF-UCL	part_of(UBERON:0002107)
UniProtKB	P05997	COL5A2	GO:0062023	PMID:28675934	HDA	C	Collagen	alpha-2(V)	chain	COL5A2	protein	taxon:9606	20180719	BHF-UCL	part_of(UBERON:0003688)|part_of(UBERON:0001911)
UniProtKB	P05997	COL5A2	GO:0062023	PMID:28344315	HDA	C	Collagen	alpha-2(V)	chain	COL5A2	protein	taxon:9606	20180727	BHF-UCL	part_of(UBERON:0002371)
UniProtKB	P05997	COL5A2	GO:0062023	PMID:28327460	HDA	C	Collagen	alpha-2(V)	chain	COL5A2	protein	taxon:9606	20181003	BHF-UCL	part_of(CL:0002540)|part_of(CL:0002570)|part_of(CL:0002551)
UniProtKB	P05997	COL5A2	GO:0030020	PMID:25037231	RCA	F	Collagen	alpha-2(V)	chain	COL5A2	protein	taxon:9606	20180511	BHF-UCL	occurs_in(UBERON:0001155)
UniProtKB	P05997	COL5A2	GO:0030020	PMID:25037231	RCA	F	Collagen	alpha-2(V)	chain	COL5A2	protein	taxon:9606	20180511	BHF-UCL	occurs_in(UBERON:0002107)
UniProtKB	P05997	COL5A2	GO:0030020	PMID:28675934	RCA	F	Collagen	alpha-2(V)	chain	COL5A2	protein	taxon:9606	20180719	BHF-UCL	occurs_in(UBERON:0003688)|occurs_in(UBERON:0001911)
UniProtKB	P05997	COL5A2	GO:0030020	PMID:27559042	RCA	F	Collagen	alpha-2(V)	chain	COL5A2	protein	taxon:9606	20180511	BHF-UCL	occurs_in(UBERON:0006618)
UniProtKB	P05997	COL5A2	GO:0030020	PMID:28344315	HDA	F	Collagen	alpha-2(V)	chain	COL5A2	protein	taxon:9606	20190313	BHF-UCL	occurs_in(UBERON:0002371)
UniProtKB	P05997	COL5A2	GO:0030020	PMID:27068509	RCA	F	Collagen	alpha-2(V)	chain	COL5A2	protein	taxon:9606	20180511	BHF-UCL	occurs_in(UBERON:0007318)
UniProtKB	P05997	COL5A2	GO:0030020	PMID:28327460	RCA	F	Collagen	alpha-2(V)	chain	COL5A2	protein	taxon:9606	20181003	BHF-UCL	occurs_in(CL:0002540)|occurs_in(CL:0002570)|occurs_in(CL:0002551)
UniProtKB	P05997	COL5A2	GO:0031012	PMID:17666000	NAS	C	Collagen	alpha-2(V)	chain	COL5A2	protein	taxon:9606	20080916	UniProt
UniProtKB	P05997	COL5A2	GO:0005588	PMID:9425231	IMP	C	Collagen	alpha-2(V)	chain	COL5A2	protein	taxon:9606	20080916	UniProt
UniProtKB	P05997	COL5A2	GO:0005588	PMID:9783710	IMP	C	Collagen	alpha-2(V)	chain	COL5A2	protein	taxon:9606	20080916	UniProt
UniProtKB	P06702	S100A9	GO:0062023	PMID:23979707	HDA	C	Protein	S100-A9	S100A9
UniProtKB	P06702	S100A9	GO:0062023	PMID:25037231	HDA	C	Protein	S100-A9	S100A9
UniProtKB	P06702	S100A9	GO:0062023	PMID:25037231	HDA	C	Protein	S100-A9	S100A9
UniProtKB	P06702	S100A9	GO:0062023	PMID:28675934	HDA	C	Protein	S100-A9	S100A9
UniProtKB	P06702	S100A9	GO:0062023	PMID:28344315	HDA	C	Protein	S100-A9	S100A9
UniProtKB	P06703	S100A6	GO:0062023	PMID:25037231	HDA	C	Protein	S100-A6	S100A6
UniProtKB	P06703	S100A6	GO:0062023	PMID:28675934	HDA	C	Protein	S100-A6	S100A6
UniProtKB	P06727	APOA4	GO:0062023	PMID:27559042	HDA	C	Apolipoprotein	A-IV	APOA4	protein	taxon:9606	20180329	BHF-UCL	part_of(UBERON:0006618)
UniProtKB	P07093	SERPINE2	colocalizes_with	GO:0062023	PMID:28327460	HDA	C	Glia-derived	nexin	SERPINE2
UniProtKB	P07093	SERPINE2	GO:0062023	PMID:3279057	IDA	C	Glia-derived	nexin	SERPINE2
UniProtKB	P07339	CTSD	GO:0062023	PMID:25037231	HDA	C	Cathepsin	D	CTSD
UniProtKB	P07339	CTSD	GO:0062023	PMID:28675934	HDA	C	Cathepsin	D	CTSD
UniProtKB	P07339	CTSD	GO:0062023	PMID:28344315	HDA	C	Cathepsin	D	CTSD
UniProtKB	P07339	CTSD	colocalizes_with	GO:0062023	PMID:20551380	HDA	C	Cathepsin	D	CTSD
UniProtKB	P07355	ANXA2	GO:0005604	GO_REF:0000043	IEA	UniProtKB-KW:KW-0084	C	Annexin	A2	ANXA2
UniProtKB	P07355	ANXA2	GO:0062023	PMID:27559042	HDA	C	Annexin	A2	ANXA2
UniProtKB	P07355	ANXA2	GO:0062023	PMID:25037231	HDA	C	Annexin	A2	ANXA2
UniProtKB	P07355	ANXA2	GO:0062023	PMID:25037231	HDA	C	Annexin	A2	ANXA2
UniProtKB	P07355	ANXA2	GO:0062023	PMID:28675934	HDA	C	Annexin	A2	ANXA2
UniProtKB	P07355	ANXA2	colocalizes_with	GO:0062023	PMID:28327460	HDA	C	Annexin	A2	ANXA2
UniProtKB	P07355	ANXA2	colocalizes_with	GO:0062023	PMID:22261194	ISS	UniProtKB:P19620	C	Annexin	A2	ANXA2
UniProtKB	P07355	ANXA2	GO:0005604	GO_REF:0000044	IEA	UniProtKB-SubCell:SL-0025	C	Annexin	A2	ANXA2
UniProtKB	P07359	GP1BA	GO:0031012	PMID:21873635	IBA	MGI:MGI:1913900|MGI:MGI:2677838|MGI:MGI:3036284|PANTHER:PTN001224703|UniProtKB:Q6NUI6|UniProtKB:Q8TF66	C	Platelet	glycoprotein	Ib	alpha	chain	GP1BA	protein	taxon:9606	20200930	GO_Central
UniProtKB	P07477	PRSS1	GO:0062023	PMID:28675934	HDA	C	Trypsin-1	PRSS1
UniProtKB	P07478	PRSS2	GO:0031012	PMID:12731883	TAS	C	Trypsin-2	PRSS2
UniProtKB	P07585	DCN	GO:0030021	GO_REF:0000002	IEA	InterPro:IPR028549	F	Decorin	DCN
UniProtKB	P07585	DCN	GO:0031012	GO_REF:0000107	IEA	UniProtKB:Q01129|ensembl:ENSRNOP00000006070	C	Decorin	DCN
UniProtKB	P07585	DCN	GO:0062023	PMID:27559042	HDA	C	Decorin	DCN
UniProtKB	P07585	DCN	GO:0062023	PMID:25037231	HDA	C	Decorin	DCN
UniProtKB	P07585	DCN	GO:0030021	PMID:25037231	RCA	F	Decorin	DCN
UniProtKB	P07585	DCN	GO:0062023	PMID:25037231	HDA	C	Decorin	DCN
UniProtKB	P07585	DCN	GO:0062023	PMID:28675934	HDA	C	Decorin	DCN
UniProtKB	P07585	DCN	GO:0062023	PMID:28327460	HDA	C	Decorin	DCN
UniProtKB	P07585	DCN	colocalizes_with	GO:0062023	PMID:22261194	ISS	UniProtKB:Q9XSD9	C	Decorin	DCN
UniProtKB	P07585	DCN	colocalizes_with	GO:0062023	PMID:20551380	HDA	C	Decorin	DCN
UniProtKB	P07585	DCN	GO:0030021	PMID:25037231	RCA	F	Decorin	DCN
UniProtKB	P07585	DCN	GO:0030021	PMID:28675934	RCA	F	Decorin	DCN
UniProtKB	P07585	DCN	GO:0030021	PMID:27559042	RCA	F	Decorin	DCN
UniProtKB	P07585	DCN	GO:0030021	PMID:20551380	RCA	F	Decorin	DCN
UniProtKB	P07585	DCN	GO:0030021	GO_REF:0000024	ISS	UniProtKB:Q9XSD9	F	Decorin	DCN
UniProtKB	P07585	DCN	GO:0030021	PMID:28327460	RCA	F	Decorin	DCN
UniProtKB	P07602	PSAP	GO:0062023	PMID:27559042	HDA	C	Prosaposin	PSAP
UniProtKB	P07711	CTSL	GO:0062023	PMID:25037231	HDA	C	Procathepsin	L	CTSL
UniProtKB	P07858	CTSB	GO:0062023	PMID:25037231	HDA	C	Cathepsin	B	CTSB
UniProtKB	P07858	CTSB	GO:0062023	PMID:25037231	HDA	C	Cathepsin	B	CTSB
UniProtKB	P07858	CTSB	GO:0062023	PMID:28675934	HDA	C	Cathepsin	B	CTSB
UniProtKB	P07858	CTSB	GO:0062023	PMID:28344315	HDA	C	Cathepsin	B	CTSB
UniProtKB	P07858	CTSB	colocalizes_with	GO:0062023	PMID:28327460	HDA	C	Cathepsin	B	CTSB
UniProtKB	P07911	UMOD	GO:0005201	PMID:21873635	IBA	MGI:MGI:109574|PANTHER:PTN004450135	F	Uromodulin	UMOD	protein	taxon:9606	20200305	GO_Central
UniProtKB	P07942	LAMB1	GO:0005201	PMID:16289578	IDA	F	Laminin	subunit	beta-1	LAMB1	protein	taxon:9606	20070416	HGNC-UCL
UniProtKB	P07942	LAMB1	GO:0005606	PMID:14557481	TAS	C	Laminin	subunit	beta-1	LAMB1	protein	taxon:9606	20060112	HGNC-UCL
UniProtKB	P07942	LAMB1	GO:0005201	PMID:21873635	IBA	PANTHER:PTN001316882|UniProtKB:P07942	F	Laminin	subunit	beta-1	LAMB1	protein	taxon:9606	20190301	GO_Central
UniProtKB	P07942	LAMB1	GO:0043256	PMID:21873635	IBA	MGI:MGI:96743|MGI:MGI:99915|MGI:MGI:99916|PANTHER:PTN000832288|UniProtKB:P07942|UniProtKB:P55268	C	Laminin	subunit	beta-1	LAMB1	protein	taxon:9606	20190301	GO_Central
UniProtKB	P07942	LAMB1	GO:0005604	GO_REF:0000043	IEA	UniProtKB-KW:KW-0084	C	Laminin	subunit	beta-1	LAMB1	protein	taxon:9606	20210123	UniProt
UniProtKB	P07942	LAMB1	GO:0062023	GO_REF:0000107	IEA	UniProtKB:D3ZQN7|ensembl:ENSRNOP00000008321	C	Laminin	subunit	beta-1	LAMB1	protein	taxon:9606	20210123	Ensembl
UniProtKB	P07942	LAMB1	GO:0062023	PMID:27559042	HDA	C	Laminin	subunit	beta-1	LAMB1	protein	taxon:9606	20180329	BHF-UCL	part_of(UBERON:0006618)
UniProtKB	P07942	LAMB1	GO:0062023	PMID:27068509	HDA	C	Laminin	subunit	beta-1	LAMB1	protein	taxon:9606	20180329	BHF-UCL	part_of(UBERON:0007318)
UniProtKB	P07942	LAMB1	GO:0005201	PMID:25037231	RCA	F	Laminin	subunit	beta-1	LAMB1	protein	taxon:9606	20180511	BHF-UCL	occurs_in(UBERON:0002107)
UniProtKB	P07942	LAMB1	GO:0062023	PMID:25037231	HDA	C	Laminin	subunit	beta-1	LAMB1	protein	taxon:9606	20180511	BHF-UCL	part_of(UBERON:0001155)
UniProtKB	P07942	LAMB1	GO:0062023	PMID:25037231	HDA	C	Laminin	subunit	beta-1	LAMB1	protein	taxon:9606	20180511	BHF-UCL	part_of(UBERON:0002107)
UniProtKB	P07942	LAMB1	GO:0005201	PMID:28675934	RCA	F	Laminin	subunit	beta-1	LAMB1	protein	taxon:9606	20180719	BHF-UCL	occurs_in(UBERON:0003688)
UniProtKB	P07942	LAMB1	GO:0062023	PMID:28675934	HDA	C	Laminin	subunit	beta-1	LAMB1	protein	taxon:9606	20180719	BHF-UCL	part_of(UBERON:0003688)
UniProtKB	P07942	LAMB1	GO:0005201	GO_REF:0000024	ISS	UniProtKB:Q95LE2	F	Laminin	subunit	beta-1	LAMB1	protein	taxon:9606	20180530	BHF-UCL	occurs_in(UBERON:0002084)
UniProtKB	P07942	LAMB1	GO:0005201	PMID:27559042	RCA	F	Laminin	subunit	beta-1	LAMB1	protein	taxon:9606	20180606	BHF-UCL	occurs_in(UBERON:0006618)
UniProtKB	P07942	LAMB1	GO:0005201	PMID:27068509	RCA	F	Laminin	subunit	beta-1	LAMB1	protein	taxon:9606	20180606	BHF-UCL	occurs_in(UBERON:0007318)
UniProtKB	P07942	LAMB1	GO:0005201	PMID:25037231	RCA	F	Laminin	subunit	beta-1	LAMB1	protein	taxon:9606	20180511	BHF-UCL	occurs_in(UBERON:0001155)
UniProtKB	P07942	LAMB1	colocalizes_with	GO:0062023	PMID:22261194	ISS	UniProtKB:Q95LE2	C	Laminin	subunit	beta-1	LAMB1	protein	taxon:9606	20180206	BHF-UCL	part_of(UBERON:0002084)
UniProtKB	P07942	LAMB1	GO:0005604	GO_REF:0000044	IEA	UniProtKB-SubCell:SL-0025	C	Laminin	subunit	beta-1	LAMB1	protein	taxon:9606	20210123	UniProt
UniProtKB	P07942	LAMB1	GO:0005606	PMID:16289578	IDA	C	Laminin	subunit	beta-1	LAMB1	protein	taxon:9606	20060817	UniProt
UniProtKB	P07942	LAMB1	GO:0005604	PMID:14557481	IDA	C	Laminin	subunit	beta-1	LAMB1	protein	taxon:9606	20060816	UniProt
UniProtKB	P07942	LAMB1	GO:0005604	PMID:2099832	IDA	C	Laminin	subunit	beta-1	LAMB1	protein	taxon:9606	20100128	UniProt
UniProtKB	P07942	LAMB1	GO:0043257	PMID:16289578	IDA	C	Laminin	subunit	beta-1	LAMB1	protein	taxon:9606	20060817	UniProt
UniProtKB	P07942	LAMB1	GO:0005607	PMID:16289578	IDA	C	Laminin	subunit	beta-1	LAMB1	protein	taxon:9606	20060817	UniProt
UniProtKB	P07942	LAMB1	GO:0043259	PMID:16289578	IDA	C	Laminin	subunit	beta-1	LAMB1	protein	taxon:9606	20060818	UniProt
UniProtKB	P07942	LAMB1	GO:0043259	PMID:10964500	IDA	C	Laminin	subunit	beta-1	LAMB1	protein	taxon:9606	20100129	UniProt
UniProtKB	P07942	LAMB1	GO:0005606	PMID:10964500	IPI	UniProtKB:P25391	C	Laminin	subunit	beta-1	LAMB1	protein	taxon:9606	20100129	UniProt
UniProtKB	P07942	LAMB1	GO:0005604	PMID:3493487	TAS	C	Laminin	subunit	beta-1	LAMB1	protein	taxon:9606	20060815	UniProt
UniProtKB	P07942	LAMB1	GO:0062023	PMID:23658023	HDA	C	Laminin	subunit	beta-1	LAMB1	protein	taxon:9606	20140717	UniProt	part_of(CL:0000057)|part_of(CL:0002322)
UniProtKB	P07942	LAMB1	GO:0043257	PMID:15894315	TAS	C	Laminin	subunit	beta-1	LAMB1	protein	taxon:9606	20060815	UniProt
UniProtKB	P07942	LAMB1	GO:0005607	PMID:15894315	TAS	C	Laminin	subunit	beta-1	LAMB1	protein	taxon:9606	20060815	UniProt
UniProtKB	P07996	THBS1	GO:0062023	PMID:21873635	IBA	FB:FBgn0031850|MGI:MGI:1101779|MGI:MGI:98738|PANTHER:PTN002565423|RGD:2378|UniProtKB:P35443	C	Thrombospondin-1	THBS1
UniProtKB	P07996	THBS1	GO:0062023	PMID:23979707	HDA	C	Thrombospondin-1	THBS1
UniProtKB	P07996	THBS1	GO:0005201	GO_REF:0000024	ISS	UniProtKB:F1SS26	F	Thrombospondin-1	THBS1
UniProtKB	P07996	THBS1	GO:0005201	PMID:20551380	RCA	F	Thrombospondin-1	THBS1
UniProtKB	P07996	THBS1	GO:0005201	PMID:28344315	HDA	F	Thrombospondin-1	THBS1
UniProtKB	P07996	THBS1	GO:0062023	PMID:28344315	HDA	C	Thrombospondin-1	THBS1
UniProtKB	P07996	THBS1	GO:0005201	PMID:23979707	RCA	F	Thrombospondin-1	THBS1
UniProtKB	P07996	THBS1	GO:0062023	PMID:28327460	HDA	C	Thrombospondin-1	THBS1
UniProtKB	P07996	THBS1	GO:0005201	PMID:28327460	RCA	F	Thrombospondin-1	THBS1
UniProtKB	P07996	THBS1	colocalizes_with	GO:0062023	PMID:22261194	ISS	UniProtKB:F1SS26	C	Thrombospondin-1	THBS1
UniProtKB	P07996	THBS1	GO:0062023	PMID:9304800	TAS	C	Thrombospondin-1	THBS1
[truncated: 1,975 more rows]

## Sheet: GO0071559) response to transfor
!gaf-version:	2.1
!Project_name:	EBI	GO	Annotation	program	(GOA)
[truncated: 371 more rows]

## Sheet: GO0006260) DNA replication
!gaf-version:	2.1
[truncated: 1,547 more rows]

[truncated: 2 more sheets: GO0007049) cell cycle, GO0007399) nervous system devel]
